# Supplementary material for: Screening, Synthesis, and Characterization of a More Rapidly Dissolving Celecoxib Crystal Form
Source: ACS Omega. 2024 Jun 27;9(27):29710–22. doi: 10.1021/acsomega.4c03188 (PMC11238285; doi:10.1021/acsomega.4c03188)
Supplement: Supplementary file 1 — ao4c03188_si_001.xlsx [file ao4c03188_si_001.xlsx]

## Sheet: DIBBUL Hit Summary
Results Summary			Results Detail
Coformer	Hit Rate %		Coformer_Conformation	DIBBUL_00001	DIBBUL_00002	DIBBUL_00003	DIBBUL_00004	DIBBUL_00005	DIBBUL_00006	DIBBUL_00007	DIBBUL_00008	DIBBUL_00009	DIBBUL_00010
(+)-camphoric_acid	80		(+)-camphoric_acid	PASS	PASS	FAIL	FAIL	PASS	PASS	PASS	PASS	PASS	PASS
(-)-camphorsulfonic_acid	0		(-)-camphorsulfonic_acid	FAIL	FAIL	FAIL	FAIL	FAIL	FAIL	FAIL	FAIL	FAIL	FAIL
1-hydroxyethylidene-1,1-diphosphonic_acid	0		1-hydroxyethylidene-1,1-diphosphonic_acid	FAIL	FAIL	FAIL	FAIL	FAIL	FAIL	FAIL	FAIL	FAIL	FAIL
2-amino-5-methylbenzoic_acid	100		2-amino-5-methylbenzoic_acid	PASS	PASS	PASS	PASS	PASS	PASS	PASS	PASS	PASS	PASS
3-methylpyridine	100		3-methylpyridine	PASS	PASS	PASS	PASS	PASS	PASS	PASS	PASS	PASS	PASS
4-acetamidobenzoic_acid	0		4-acetamidobenzoic_acid	FAIL	FAIL	FAIL	FAIL	FAIL	FAIL	FAIL	FAIL	FAIL	FAIL
4-aminobenzoic_acid	100		4-aminobenzoic_acid	PASS	PASS	PASS	PASS	PASS	PASS	PASS	PASS	PASS	PASS
4-hydroxybenzoic_acid	100		4-hydroxybenzoic_acid	PASS	PASS	PASS	PASS	PASS	PASS	PASS	PASS	PASS	PASS
L-Fucose	100		L-Fucose	PASS	PASS	PASS	PASS	PASS	PASS	PASS	PASS	PASS	PASS
4-aminobenzoic acid	100		4-aminobenzoic acid	PASS	PASS	PASS	PASS	PASS	PASS	PASS	PASS	PASS	PASS
Trans-cinnamic acid	100		Trans-cinnamic acid	PASS	PASS	PASS	PASS	PASS	PASS	PASS	PASS	PASS	PASS
p-Hydroxy-trans-cinnamic acid	0		p-Hydroxy-trans-cinnamic acid	FAIL	FAIL	FAIL	FAIL	FAIL	FAIL	FAIL	FAIL	FAIL	FAIL
D-alanine	0		D-alanine	FAIL	FAIL	FAIL	FAIL	FAIL	FAIL	FAIL	FAIL	FAIL	FAIL
D-glucuronic_acid	0		D-glucuronic_acid	FAIL	FAIL	FAIL	FAIL	FAIL	FAIL	FAIL	FAIL	FAIL	FAIL
D-pantothenol	0		D-pantothenol	FAIL	FAIL	FAIL	FAIL	FAIL	FAIL	FAIL	FAIL	FAIL	FAIL
DL-Mandelic acid	80		DL-Mandelic acid	PASS	PASS	FAIL	FAIL	PASS	PASS	PASS	PASS	PASS	PASS
EDTA	0		EDTA	FAIL	FAIL	FAIL	FAIL	FAIL	FAIL	FAIL	FAIL	FAIL	FAIL
Genisteine	0		Genisteine	FAIL	FAIL	FAIL	FAIL	FAIL	FAIL	FAIL	FAIL	FAIL	FAIL
L-arginine	0		L-arginine	FAIL	FAIL	FAIL	FAIL	FAIL	FAIL	FAIL	FAIL	FAIL	FAIL
L-aspartic_acid	0		L-aspartic_acid	FAIL	FAIL	FAIL	FAIL	FAIL	FAIL	FAIL	FAIL	FAIL	FAIL
L-aspartic_acid_z	0		L-aspartic_acid_z	FAIL	FAIL	FAIL	FAIL	FAIL	FAIL	FAIL	FAIL	FAIL	FAIL
L-glutamic_acid	0		L-glutamic_acid	FAIL	FAIL	FAIL	FAIL	FAIL	FAIL	FAIL	FAIL	FAIL	FAIL
L-glutamic_acid_z	0		L-glutamic_acid_z	FAIL	FAIL	FAIL	FAIL	FAIL	FAIL	FAIL	FAIL	FAIL	FAIL
L-glutamine	0		L-glutamine	FAIL	FAIL	FAIL	FAIL	FAIL	FAIL	FAIL	FAIL	FAIL	FAIL
L-glutathione	100		L-glutathione	PASS	PASS	PASS	PASS	PASS	PASS	PASS	PASS	PASS	PASS
L-lactic_acid	0		L-lactic_acid	FAIL	FAIL	FAIL	FAIL	FAIL	FAIL	FAIL	FAIL	FAIL	FAIL
L-leucine	100		L-leucine	PASS	PASS	PASS	PASS	PASS	PASS	PASS	PASS	PASS	PASS
L-mandelic_acid	80		L-mandelic_acid	PASS	FAIL	PASS	PASS	PASS	PASS	PASS	PASS	PASS	FAIL
L-methionine	100		L-methionine	PASS	PASS	PASS	PASS	PASS	PASS	PASS	PASS	PASS	PASS
L-phenylalanine	0		L-phenylalanine	FAIL	FAIL	FAIL	FAIL	FAIL	FAIL	FAIL	FAIL	FAIL	FAIL
L-proline	10		L-proline	FAIL	FAIL	FAIL	FAIL	FAIL	FAIL	FAIL	FAIL	FAIL	PASS
L-serine	0		L-serine	FAIL	FAIL	FAIL	FAIL	FAIL	FAIL	FAIL	FAIL	FAIL	FAIL
L-tartaric_acid	0		L-tartaric_acid	FAIL	FAIL	FAIL	FAIL	FAIL	FAIL	FAIL	FAIL	FAIL	FAIL
L-tryptophan	100		L-tryptophan	PASS	PASS	PASS	PASS	PASS	PASS	PASS	PASS	PASS	PASS
L-tyrosine	100		L-tyrosine	PASS	PASS	PASS	PASS	PASS	PASS	PASS	PASS	PASS	PASS
L-Histidine	100		L-Histidine	PASS	PASS	PASS	PASS	PASS	PASS	PASS	PASS	PASS	PASS
L-pyroglutamic acid	100		L-pyroglutamic acid	PASS	PASS	PASS	PASS	PASS	PASS	PASS	PASS	PASS	PASS
Vanillin	0		Vanillin	FAIL	FAIL	FAIL	FAIL	FAIL	FAIL	FAIL	FAIL	FAIL	FAIL
2,6-Di-t-butyl-4-methylphenol	100		2,6-Di-t-butyl-4-methylphenol	PASS	PASS	PASS	PASS	PASS	PASS	PASS	PASS	PASS	PASS
N-ethylacetamide	100		N-ethylacetamide	PASS	PASS	PASS	PASS	PASS	PASS	PASS	PASS	PASS	PASS
1-Methylamino-D-1-deoxy-glucitol	100		1-Methylamino-D-1-deoxy-glucitol	PASS	PASS	PASS	PASS	PASS	PASS	PASS	PASS	PASS	PASS
2-(3,4-Dihydroxyphenyl)chromane-3,5,7-triol methanol solvate	100		2-(3,4-Dihydroxyphenyl)chromane-3,5,7-triol methanol solvate	PASS	PASS	PASS	PASS	PASS	PASS	PASS	PASS	PASS	PASS
3-Ethoxy-4-hydroxybenzaldehyde	100		3-Ethoxy-4-hydroxybenzaldehyde	PASS	PASS	PASS	PASS	PASS	PASS	PASS	PASS	PASS	PASS
2-(4'-Thiazolyl)benzimidazole	70		2-(4'-Thiazolyl)benzimidazole	PASS	FAIL	PASS	PASS	PASS	FAIL	PASS	PASS	PASS	FAIL
tris(Hydroxymethyl)aminomethane	0		tris(Hydroxymethyl)aminomethane	FAIL	FAIL	FAIL	FAIL	FAIL	FAIL	FAIL	FAIL	FAIL	FAIL
acesulfame	0		acesulfame	FAIL	FAIL	FAIL	FAIL	FAIL	FAIL	FAIL	FAIL	FAIL	FAIL
acetic_acid	0		acetic_acid	FAIL	FAIL	FAIL	FAIL	FAIL	FAIL	FAIL	FAIL	FAIL	FAIL
acetophenone_oxime	100		acetophenone_oxime	PASS	PASS	PASS	PASS	PASS	PASS	PASS	PASS	PASS	PASS
acetylenedicarboxylic_acid	0		acetylenedicarboxylic_acid	FAIL	FAIL	FAIL	FAIL	FAIL	FAIL	FAIL	FAIL	FAIL	FAIL
adipic_acid	0		adipic_acid	FAIL	FAIL	FAIL	FAIL	FAIL	FAIL	FAIL	FAIL	FAIL	FAIL
alitame	100		alitame	PASS	PASS	PASS	PASS	PASS	PASS	PASS	PASS	PASS	PASS
apigenin	100		apigenin	PASS	PASS	PASS	PASS	PASS	PASS	PASS	PASS	PASS	PASS
azelaic_acid	0		azelaic_acid	FAIL	FAIL	FAIL	FAIL	FAIL	FAIL	FAIL	FAIL	FAIL	FAIL
benzoic_acid	100		benzoic_acid	PASS	PASS	PASS	PASS	PASS	PASS	PASS	PASS	PASS	PASS
biotin	100		biotin	PASS	PASS	PASS	PASS	PASS	PASS	PASS	PASS	PASS	PASS
caprolactam	50		caprolactam	FAIL	PASS	FAIL	FAIL	PASS	PASS	FAIL	FAIL	PASS	PASS
capsaicin	0		capsaicin	FAIL	FAIL	FAIL	FAIL	FAIL	FAIL	FAIL	FAIL	FAIL	FAIL
cholic_acid	0		cholic_acid	FAIL	FAIL	FAIL	FAIL	FAIL	FAIL	FAIL	FAIL	FAIL	FAIL
citric_acid	0		citric_acid	FAIL	FAIL	FAIL	FAIL	FAIL	FAIL	FAIL	FAIL	FAIL	FAIL
ethylparaben	100		ethylparaben	PASS	PASS	PASS	PASS	PASS	PASS	PASS	PASS	PASS	PASS
folic_acid	0		folic_acid	FAIL	FAIL	FAIL	FAIL	FAIL	FAIL	FAIL	FAIL	FAIL	FAIL
fumaric_acid	0		fumaric_acid	FAIL	FAIL	FAIL	FAIL	FAIL	FAIL	FAIL	FAIL	FAIL	FAIL
gentisic_acid	100		gentisic_acid	PASS	PASS	PASS	PASS	PASS	PASS	PASS	PASS	PASS	PASS
glutaric_acid	0		glutaric_acid	FAIL	FAIL	FAIL	FAIL	FAIL	FAIL	FAIL	FAIL	FAIL	FAIL
glycine	0		glycine	FAIL	FAIL	FAIL	FAIL	FAIL	FAIL	FAIL	FAIL	FAIL	FAIL
glycolic_acid	0		glycolic_acid	FAIL	FAIL	FAIL	FAIL	FAIL	FAIL	FAIL	FAIL	FAIL	FAIL
hesperetin	100		hesperetin	PASS	PASS	PASS	PASS	PASS	PASS	PASS	PASS	PASS	PASS
hippuric_acid	0		hippuric_acid	FAIL	FAIL	FAIL	FAIL	FAIL	FAIL	FAIL	FAIL	FAIL	FAIL
hydrocinnamic_acid	100		hydrocinnamic_acid	PASS	PASS	PASS	PASS	PASS	PASS	PASS	PASS	PASS	PASS
imidazole	100		imidazole	PASS	PASS	PASS	PASS	PASS	PASS	PASS	PASS	PASS	PASS
isonicotinamide	100		isonicotinamide	PASS	PASS	PASS	PASS	PASS	PASS	PASS	PASS	PASS	PASS
ketoglutaric_acid	0		ketoglutaric_acid	FAIL	FAIL	FAIL	FAIL	FAIL	FAIL	FAIL	FAIL	FAIL	FAIL
lactobionic_acid	0		lactobionic_acid	FAIL	FAIL	FAIL	FAIL	FAIL	FAIL	FAIL	FAIL	FAIL	FAIL
lactose	100		lactose	PASS	PASS	PASS	PASS	PASS	PASS	PASS	PASS	PASS	PASS
maleic_acid	0		maleic_acid	FAIL	FAIL	FAIL	FAIL	FAIL	FAIL	FAIL	FAIL	FAIL	FAIL
malic_acid	0		malic_acid	FAIL	FAIL	FAIL	FAIL	FAIL	FAIL	FAIL	FAIL	FAIL	FAIL
malonic_acid	0		malonic_acid	FAIL	FAIL	FAIL	FAIL	FAIL	FAIL	FAIL	FAIL	FAIL	FAIL
maltitol	80		maltitol	PASS	PASS	FAIL	FAIL	PASS	PASS	PASS	PASS	PASS	PASS
mannitol	0		mannitol	FAIL	FAIL	FAIL	FAIL	FAIL	FAIL	FAIL	FAIL	FAIL	FAIL
methanesulfonic_acid	0		methanesulfonic_acid	FAIL	FAIL	FAIL	FAIL	FAIL	FAIL	FAIL	FAIL	FAIL	FAIL
methylparaben	100		methylparaben	PASS	PASS	PASS	PASS	PASS	PASS	PASS	PASS	PASS	PASS
monobutyrin	100		monobutyrin	PASS	PASS	PASS	PASS	PASS	PASS	PASS	PASS	PASS	PASS
nicotinamide	100		nicotinamide	PASS	PASS	PASS	PASS	PASS	PASS	PASS	PASS	PASS	PASS
oxalic_acid	0		oxalic_acid	FAIL	FAIL	FAIL	FAIL	FAIL	FAIL	FAIL	FAIL	FAIL	FAIL
pamoic_acid	100		pamoic_acid	PASS	PASS	PASS	PASS	PASS	PASS	PASS	PASS	PASS	PASS
phthalamide	100		phthalamide	PASS	PASS	PASS	PASS	PASS	PASS	PASS	PASS	PASS	PASS
pimelic_acid	0		pimelic_acid	FAIL	FAIL	FAIL	FAIL	FAIL	FAIL	FAIL	FAIL	FAIL	FAIL
piperazine	50		piperazine	FAIL	PASS	FAIL	FAIL	PASS	PASS	FAIL	FAIL	PASS	PASS
propylparaben	0		propylparaben	FAIL	FAIL	FAIL	FAIL	FAIL	FAIL	FAIL	FAIL	FAIL	FAIL
pyrazine	100		pyrazine	PASS	PASS	PASS	PASS	PASS	PASS	PASS	PASS	PASS	PASS
riboflavin	100		riboflavin	PASS	PASS	PASS	PASS	PASS	PASS	PASS	PASS	PASS	PASS
saccharin	100		saccharin	PASS	PASS	PASS	PASS	PASS	PASS	PASS	PASS	PASS	PASS
sorbic_acid	0		sorbic_acid	FAIL	FAIL	FAIL	FAIL	FAIL	FAIL	FAIL	FAIL	FAIL	FAIL
suberic_acid	0		suberic_acid	FAIL	FAIL	FAIL	FAIL	FAIL	FAIL	FAIL	FAIL	FAIL	FAIL
succinic_acid	0		succinic_acid	FAIL	FAIL	FAIL	FAIL	FAIL	FAIL	FAIL	FAIL	FAIL	FAIL
t-butylamine	0		t-butylamine	FAIL	FAIL	FAIL	FAIL	FAIL	FAIL	FAIL	FAIL	FAIL	FAIL
t-butylhydroxyanisole	100		t-butylhydroxyanisole	PASS	PASS	PASS	PASS	PASS	PASS	PASS	PASS	PASS	PASS
theophylline	100		theophylline	PASS	PASS	PASS	PASS	PASS	PASS	PASS	PASS	PASS	PASS
thymidine	100		thymidine	PASS	PASS	PASS	PASS	PASS	PASS	PASS	PASS	PASS	PASS
triphenylacetic_acid	0		triphenylacetic_acid	FAIL	FAIL	FAIL	FAIL	FAIL	FAIL	FAIL	FAIL	FAIL	FAIL
urea	0		urea	FAIL	FAIL	FAIL	FAIL	FAIL	FAIL	FAIL	FAIL	FAIL	FAIL
valerolactam	100		valerolactam	PASS	PASS	PASS	PASS	PASS	PASS	PASS	PASS	PASS	PASS
xanthine	0		xanthine	FAIL	FAIL	FAIL	FAIL	FAIL	FAIL	FAIL	FAIL	FAIL	FAIL

## Sheet: Summary of Descriptors
Active Conformation	M/L axis ratio	S axis (Å)	S/L axis ratio	dipole moment magnitude (Debye)	fraction of Nitrogen and Oxygen
DIBBUL_00001	0.905	5.99	0.42	4.418	0.192
DIBBUL_00002	0.919	5.985	0.425	2.627	0.192
DIBBUL_00003	0.908	5.659	0.4	2.606	0.192
DIBBUL_00004	0.899	5.689	0.399	4.377	0.192
DIBBUL_00005	0.901	6.17	0.432	4.519	0.192
DIBBUL_00006	0.914	6.14	0.435	2.454	0.192
DIBBUL_00007	0.907	5.942	0.419	2.336	0.192
DIBBUL_00008	0.899	5.977	0.42	4.509	0.192
DIBBUL_00009	0.908	6.118	0.43	3.934	0.192
DIBBUL_00010	0.916	6.34	0.449	3.297	0.192
Coformer Conformation	M/L axis ratio	S axis (Å)	S/L axis ratio	dipole moment magnitude (Debye)	fraction of Nitrogen and Oxygen
(+)-camphoric_acid	0.713	7.052	0.687	0.558	0.286
(-)-camphorsulfonic_acid	0.827	7.313	0.738	3.432	0.267
1-hydroxyethylidene-1,1-diphosphonic_acid	0.819	6.102	0.715	4.143	0.636
2-amino-5-methylbenzoic_acid	0.768	4.169	0.408	1.361	0.273
3-methylpyridine	0.814	4.167	0.506	1.437	0.143
4-acetamidobenzoic_acid	0.536	4.174	0.32	1.612	0.308
4-aminobenzoic_acid	0.671	3.4	0.341	0.849	0.3
4-hydroxybenzoic_acid	0.675	3.4	0.343	2.205	0.3
L-Fucose	0.905	5.446	0.618	1.997	0.455
4-aminobenzoic acid	0.663	3.535	0.352	0.999	0.3
Trans-cinnamic acid	0.618	3.519	0.31	0.646	0.182
p-Hydroxy-trans-cinnamic acid	0.587	3.498	0.295	1.565	0.25
D-alanine	0.942	5.087	0.764	3.343	0.5
D-glucuronic_acid	0.774	6.475	0.676	3.657	0.538
D-pantothenol	0.582	6.952	0.564	4.265	0.357
DL-Mandelic acid	0.73	6.398	0.68	2.053	0.273
EDTA	0.68	6.615	0.487	3.05	0.5
Genisteine	0.528	5.573	0.368	3.808	0.25
L-arginine	0.576	5.881	0.463	2.027	0.5
L-aspartic_acid	0.891	5.364	0.655	1.186	0.556
L-aspartic_acid_z	0.787	5.393	0.62	15.846	0.556
L-glutamic_acid	0.743	5.521	0.563	1.697	0.5
L-glutamic_acid_z	0.701	5.556	0.564	15.835	0.5
L-glutamine	0.775	5.887	0.658	0.564	0.5
L-glutathione	0.839	6.855	0.478	0.646	0.45
L-lactic_acid	0.895	5.399	0.772	2.587	0.5
L-leucine	0.851	5.688	0.654	3.422	0.333
L-mandelic_acid	0.605	5.898	0.599	2.816	0.273
L-methionine	0.681	5.479	0.533	2.085	0.333
L-phenylalanine	0.577	5.457	0.473	1.37	0.25
L-proline	0.781	5.744	0.714	1.545	0.375
L-serine	0.922	5.064	0.689	4.362	0.571
L-tartaric_acid	0.961	5.335	0.669	3.295	0.6
L-tryptophan	0.689	6.018	0.53	0.932	0.267
L-tyrosine	0.668	6.27	0.571	1.737	0.308
L-Histidine	0.664	5.409	0.528	2.429	0.455
L-pyroglutamic acid	0.72	5.242	0.582	1.587	0.444
Vanillin	0.424	7.222	0.381	1.722	0.179
2,6-Di-t-butyl-4-methylphenol	0.788	6.781	0.578	1.506	0.063
N-ethylacetamide	0.685	4.169	0.478	1.656	0.333
1-Methylamino-D-1-deoxy-glucitol	0.702	6.975	0.603	2.565	0.462
2-(3,4-Dihydroxyphenyl)chromane-3,5,7-triol methanol solvate	0.836	7.754	0.545	5.674	0.32
3-Ethoxy-4-hydroxybenzaldehyde	0.66	7.073	0.489	0.303	0.25
2-(4'-Thiazolyl)benzimidazole	0.603	3.673	0.301	1.076	0.214
tris(Hydroxymethyl)aminomethane	0.847	5.208	0.662	1.525	0.5
acesulfame	0.998	5.177	0.636	2.386	0.5
acetic_acid	0.882	4.175	0.699	0.86	0.5
acetophenone_oxime	0.77	4.181	0.442	1.223	0.2
acetylenedicarboxylic_acid	0.654	3.777	0.418	0.428	0.5
adipic_acid	0.476	4.161	0.36	0.013	0.4
alitame	0.656	7.989	0.61	1.98	0.318
apigenin	0.64	3.409	0.24	0.493	0.25
azelaic_acid	0.351	4.167	0.261	0.928	0.308
benzoic_acid	0.723	3.401	0.367	0.991	0.222
biotin	0.659	6.324	0.471	1.638	0.313
caprolactam	0.95	5.535	0.696	2.061	0.25
capsaicin	0.446	6.494	0.319	2.166	0.182
cholic_acid	0.453	7.399	0.404	4.539	0.172
citric_acid	0.673	6.273	0.618	1.783	0.538
ethylparaben	0.637	4.371	0.383	3.594	0.25
folic_acid	0.421	8.053	0.367	2.021	0.406
fumaric_acid	0.617	3.4	0.366	2.637	0.5
gentisic_acid	0.866	3.408	0.381	2.843	0.364
glutaric_acid	0.528	4.167	0.386	2.449	0.444
glycine	0.747	4.254	0.563	1.007	0.6
glycolic_acid	0.787	4.182	0.597	1.422	0.6
hesperetin	0.683	7.492	0.575	5.599	0.273
hippuric_acid	0.578	5.886	0.491	2.176	0.308
hydrocinnamic_acid	0.805	6.052	0.673	0.852	0.182
imidazole	0.925	3.4	0.53	1.319	0.4
isonicotinamide	0.782	3.411	0.401	1.272	0.333
ketoglutaric_acid	0.577	4.171	0.389	1.37	0.5
lactobionic_acid	0.704	8.159	0.66	8.72	0.5
lactose	0.687	6.591	0.515	4.554	0.478
maleic_acid	0.689	3.435	0.393	4.208	0.5
malic_acid	0.653	4.874	0.52	3.291	0.556
malonic_acid	0.694	4.15	0.527	1.699	0.571
maltitol	0.845	8.076	0.68	7.131	0.478
mannitol	0.857	6.684	0.75	4.66	0.5
methanesulfonic_acid	0.993	5.301	0.947	2.599	0.6
methylparaben	0.666	4.23	0.402	1.291	0.273
monobutyrin	0.731	5.181	0.487	3.488	0.364
nicotinamide	0.724	3.408	0.371	2.435	0.333
oxalic_acid	0.845	3.4	0.498	2.623	0.667
pamoic_acid	0.728	7.963	0.602	0.233	0.207
phthalamide	0.955	4.943	0.558	2.875	0.333
pimelic_acid	0.431	4.18	0.322	1.664	0.364
piperazine	0.92	4.979	0.697	0.001	0.333
propylparaben	0.532	4.913	0.371	2.286	0.231
pyrazine	0.904	3.41	0.525	0	0.333
riboflavin	0.833	6.995	0.502	3.978	0.37
saccharin	0.929	5.617	0.632	2.141	0.333
sorbic_acid	0.502	4.166	0.38	1.028	0.25
suberic_acid	0.392	4.161	0.294	0.01	0.333
succinic_acid	0.584	4.189	0.443	1.076	0.5
t-butylamine	0.914	5.954	0.886	0.771	0.2
t-butylhydroxyanisole	0.736	6.735	0.606	0.688	0.154
theophylline	0.879	4.194	0.425	0.736	0.462
thymidine	0.7	7.542	0.646	4.421	0.412
triphenylacetic_acid	0.967	8.343	0.742	3.073	0.091
urea	0.869	3.4	0.525	1.44	0.75
valerolactam	0.849	5.134	0.65	2.028	0.286
xanthine	0.824	3.405	0.368	1.202	0.545

## Sheet: DIBBUL_00001
Molecular Complementarity Screening Results for DIBBUL_00001
	M/L axis ratio	S axis (Å)	S/L axis ratio	dipole moment magnitude (Debye)	fraction of Nitrogen and Oxygen
DIBBUL_00001	0.905	5.99	0.42	4.418	0.192
Coformer Conformation	Overall PASS/FAIL	M/L axis ratio	|M/L axis ratio Delta| (pass < 0.31)	M/L axis ratio pass/fail	S axis (Å)	|S axis (Å) Delta| (pass < 3.23)	S axis (Å) pass/fail	S/L axis ratio	|S/L axis ratio Delta| (pass < 0.275)	S/L axis ratio pass/fail	dipole moment magnitude (Debye)	|dipole moment magnitude (Debye) Delta| (pass < 5.94)	dipole moment magnitude (Debye) pass/fail	fraction of Nitrogen and Oxygen	|fraction of Nitrogen and Oxygen Delta| (pass < 0.294)	fraction of Nitrogen and Oxygen pass/fail
(+)-camphoric_acid	PASS	0.713	0.192	pass	7.052	1.062	pass	0.687	0.267	pass	0.558	3.86	pass	0.286	0.093	pass
(-)-camphorsulfonic_acid	FAIL	0.827	0.078	pass	7.313	1.323	pass	0.738	0.318	fail	3.432	0.986	pass	0.267	0.074	pass
1-hydroxyethylidene-1,1-diphosphonic_acid	FAIL	0.819	0.086	pass	6.102	0.112	pass	0.715	0.295	fail	4.143	0.275	pass	0.636	0.444	fail
2-amino-5-methylbenzoic_acid	PASS	0.768	0.137	pass	4.169	1.821	pass	0.408	0.012	pass	1.361	3.057	pass	0.273	0.08	pass
3-methylpyridine	PASS	0.814	0.091	pass	4.167	1.823	pass	0.506	0.086	pass	1.437	2.981	pass	0.143	0.049	pass
4-acetamidobenzoic_acid	FAIL	0.536	0.369	fail	4.174	1.816	pass	0.32	0.1	pass	1.612	2.806	pass	0.308	0.115	pass
4-aminobenzoic_acid	PASS	0.671	0.234	pass	3.4	2.59	pass	0.341	0.079	pass	0.849	3.568	pass	0.3	0.108	pass
4-hydroxybenzoic_acid	PASS	0.675	0.229	pass	3.4	2.59	pass	0.343	0.077	pass	2.205	2.213	pass	0.3	0.108	pass
L-Fucose	PASS	0.905	0	pass	5.446	0.544	pass	0.618	0.198	pass	1.997	2.421	pass	0.455	0.262	pass
4-aminobenzoic acid	PASS	0.663	0.241	pass	3.535	2.455	pass	0.352	0.068	pass	0.999	3.418	pass	0.3	0.108	pass
Trans-cinnamic acid	PASS	0.618	0.287	pass	3.519	2.471	pass	0.31	0.11	pass	0.646	3.772	pass	0.182	0.01	pass
p-Hydroxy-trans-cinnamic acid	FAIL	0.587	0.318	fail	3.498	2.492	pass	0.295	0.125	pass	1.565	2.853	pass	0.25	0.058	pass
D-alanine	FAIL	0.942	0.037	pass	5.087	0.903	pass	0.764	0.344	fail	3.343	1.074	pass	0.5	0.308	fail
D-glucuronic_acid	FAIL	0.774	0.13	pass	6.475	0.485	pass	0.676	0.256	pass	3.657	0.761	pass	0.538	0.346	fail
D-pantothenol	FAIL	0.582	0.323	fail	6.952	0.962	pass	0.564	0.144	pass	4.265	0.152	pass	0.357	0.165	pass
DL-Mandelic acid	PASS	0.73	0.175	pass	6.398	0.408	pass	0.68	0.26	pass	2.053	2.365	pass	0.273	0.08	pass
EDTA	FAIL	0.68	0.225	pass	6.615	0.625	pass	0.487	0.067	pass	3.05	1.368	pass	0.5	0.308	fail
Genisteine	FAIL	0.528	0.377	fail	5.573	0.417	pass	0.368	0.052	pass	3.808	0.61	pass	0.25	0.058	pass
L-arginine	FAIL	0.576	0.329	fail	5.881	0.108	pass	0.463	0.043	pass	2.027	2.391	pass	0.5	0.308	fail
L-aspartic_acid	FAIL	0.891	0.014	pass	5.364	0.626	pass	0.655	0.235	pass	1.186	3.231	pass	0.556	0.363	fail
L-aspartic_acid_z	FAIL	0.787	0.118	pass	5.393	0.597	pass	0.62	0.2	pass	15.846	11.428	fail	0.556	0.363	fail
L-glutamic_acid	FAIL	0.743	0.162	pass	5.521	0.468	pass	0.563	0.143	pass	1.697	2.721	pass	0.5	0.308	fail
L-glutamic_acid_z	FAIL	0.701	0.204	pass	5.556	0.434	pass	0.564	0.144	pass	15.835	11.417	fail	0.5	0.308	fail
L-glutamine	FAIL	0.775	0.13	pass	5.887	0.103	pass	0.658	0.238	pass	0.564	3.853	pass	0.5	0.308	fail
L-glutathione	PASS	0.839	0.066	pass	6.855	0.865	pass	0.478	0.058	pass	0.646	3.772	pass	0.45	0.258	pass
L-lactic_acid	FAIL	0.895	0.01	pass	5.399	0.591	pass	0.772	0.352	fail	2.587	1.831	pass	0.5	0.308	fail
L-leucine	PASS	0.851	0.053	pass	5.688	0.302	pass	0.654	0.234	pass	3.422	0.995	pass	0.333	0.141	pass
L-mandelic_acid	PASS	0.605	0.3	pass	5.898	0.092	pass	0.599	0.179	pass	2.816	1.601	pass	0.273	0.08	pass
L-methionine	PASS	0.681	0.224	pass	5.479	0.511	pass	0.533	0.113	pass	2.085	2.333	pass	0.333	0.141	pass
L-phenylalanine	FAIL	0.577	0.328	fail	5.457	0.532	pass	0.473	0.053	pass	1.37	3.047	pass	0.25	0.058	pass
L-proline	FAIL	0.781	0.124	pass	5.744	0.246	pass	0.714	0.294	fail	1.545	2.873	pass	0.375	0.183	pass
L-serine	FAIL	0.922	0.017	pass	5.064	0.926	pass	0.689	0.269	pass	4.362	0.055	pass	0.571	0.379	fail
L-tartaric_acid	FAIL	0.961	0.056	pass	5.335	0.655	pass	0.669	0.249	pass	3.295	1.123	pass	0.6	0.408	fail
L-tryptophan	PASS	0.689	0.215	pass	6.018	0.029	pass	0.53	0.11	pass	0.932	3.486	pass	0.267	0.074	pass
L-tyrosine	PASS	0.668	0.237	pass	6.27	0.28	pass	0.571	0.151	pass	1.737	2.68	pass	0.308	0.115	pass
L-Histidine	PASS	0.664	0.241	pass	5.409	0.581	pass	0.528	0.108	pass	2.429	1.989	pass	0.455	0.262	pass
L-pyroglutamic acid	PASS	0.72	0.185	pass	5.242	0.748	pass	0.582	0.162	pass	1.587	2.831	pass	0.444	0.252	pass
Vanillin	FAIL	0.424	0.481	fail	7.222	1.233	pass	0.381	0.04	pass	1.722	2.696	pass	0.179	0.014	pass
2,6-Di-t-butyl-4-methylphenol	PASS	0.788	0.117	pass	6.781	0.791	pass	0.578	0.158	pass	1.506	2.912	pass	0.063	0.13	pass
N-ethylacetamide	PASS	0.685	0.22	pass	4.169	1.821	pass	0.478	0.058	pass	1.656	2.762	pass	0.333	0.141	pass
1-Methylamino-D-1-deoxy-glucitol	PASS	0.702	0.202	pass	6.975	0.985	pass	0.603	0.183	pass	2.565	1.853	pass	0.462	0.269	pass
2-(3,4-Dihydroxyphenyl)chromane-3,5,7-triol methanol solvate	PASS	0.836	0.069	pass	7.754	1.765	pass	0.545	0.125	pass	5.674	1.256	pass	0.32	0.128	pass
3-Ethoxy-4-hydroxybenzaldehyde	PASS	0.66	0.245	pass	7.073	1.084	pass	0.489	0.069	pass	0.303	4.114	pass	0.25	0.058	pass
2-(4'-Thiazolyl)benzimidazole	PASS	0.603	0.302	pass	3.673	2.317	pass	0.301	0.12	pass	1.076	3.342	pass	0.214	0.022	pass
tris(Hydroxymethyl)aminomethane	FAIL	0.847	0.057	pass	5.208	0.781	pass	0.662	0.242	pass	1.525	2.893	pass	0.5	0.308	fail
acesulfame	FAIL	0.998	0.094	pass	5.177	0.813	pass	0.636	0.216	pass	2.386	2.032	pass	0.5	0.308	fail
acetic_acid	FAIL	0.882	0.023	pass	4.175	1.815	pass	0.699	0.278	fail	0.86	3.558	pass	0.5	0.308	fail
acetophenone_oxime	PASS	0.77	0.135	pass	4.181	1.808	pass	0.442	0.022	pass	1.223	3.194	pass	0.2	0.008	pass
acetylenedicarboxylic_acid	FAIL	0.654	0.251	pass	3.777	2.213	pass	0.418	0.002	pass	0.428	3.99	pass	0.5	0.308	fail
adipic_acid	FAIL	0.476	0.428	fail	4.161	1.828	pass	0.36	0.06	pass	0.013	4.405	pass	0.4	0.208	pass
alitame	PASS	0.656	0.248	pass	7.989	1.999	pass	0.61	0.19	pass	1.98	2.437	pass	0.318	0.126	pass
apigenin	PASS	0.64	0.265	pass	3.409	2.58	pass	0.24	0.18	pass	0.493	3.925	pass	0.25	0.058	pass
azelaic_acid	FAIL	0.351	0.554	fail	4.167	1.823	pass	0.261	0.159	pass	0.928	3.489	pass	0.308	0.115	pass
benzoic_acid	PASS	0.723	0.182	pass	3.401	2.589	pass	0.367	0.053	pass	0.991	3.427	pass	0.222	0.03	pass
biotin	PASS	0.659	0.246	pass	6.324	0.334	pass	0.471	0.051	pass	1.638	2.78	pass	0.313	0.12	pass
caprolactam	FAIL	0.95	0.045	pass	5.535	0.455	pass	0.696	0.276	fail	2.061	2.357	pass	0.25	0.058	pass
capsaicin	FAIL	0.446	0.459	fail	6.494	0.504	pass	0.319	0.101	pass	2.166	2.252	pass	0.182	0.01	pass
cholic_acid	FAIL	0.453	0.452	fail	7.399	1.41	pass	0.404	0.016	pass	4.539	0.122	pass	0.172	0.02	pass
citric_acid	FAIL	0.673	0.232	pass	6.273	0.284	pass	0.618	0.198	pass	1.783	2.635	pass	0.538	0.346	fail
ethylparaben	PASS	0.637	0.267	pass	4.371	1.618	pass	0.383	0.037	pass	3.594	0.824	pass	0.25	0.058	pass
folic_acid	FAIL	0.421	0.484	fail	8.053	2.063	pass	0.367	0.053	pass	2.021	2.397	pass	0.406	0.214	pass
fumaric_acid	FAIL	0.617	0.287	pass	3.4	2.59	pass	0.366	0.054	pass	2.637	1.781	pass	0.5	0.308	fail
gentisic_acid	PASS	0.866	0.039	pass	3.408	2.582	pass	0.381	0.039	pass	2.843	1.575	pass	0.364	0.171	pass
glutaric_acid	FAIL	0.528	0.376	fail	4.167	1.823	pass	0.386	0.034	pass	2.449	1.969	pass	0.444	0.252	pass
glycine	FAIL	0.747	0.158	pass	4.254	1.735	pass	0.563	0.142	pass	1.007	3.411	pass	0.6	0.408	fail
glycolic_acid	FAIL	0.787	0.118	pass	4.182	1.807	pass	0.597	0.177	pass	1.422	2.996	pass	0.6	0.408	fail
hesperetin	PASS	0.683	0.222	pass	7.492	1.503	pass	0.575	0.155	pass	5.599	1.181	pass	0.273	0.08	pass
hippuric_acid	FAIL	0.578	0.327	fail	5.886	0.104	pass	0.491	0.07	pass	2.176	2.242	pass	0.308	0.115	pass
hydrocinnamic_acid	PASS	0.805	0.1	pass	6.052	0.062	pass	0.673	0.253	pass	0.852	3.565	pass	0.182	0.01	pass
imidazole	PASS	0.925	0.02	pass	3.4	2.589	pass	0.53	0.11	pass	1.319	3.099	pass	0.4	0.208	pass
isonicotinamide	PASS	0.782	0.123	pass	3.411	2.579	pass	0.401	0.019	pass	1.272	3.146	pass	0.333	0.141	pass
ketoglutaric_acid	FAIL	0.577	0.328	fail	4.171	1.818	pass	0.389	0.031	pass	1.37	3.047	pass	0.5	0.308	fail
lactobionic_acid	FAIL	0.704	0.2	pass	8.159	2.169	pass	0.66	0.24	pass	8.72	4.303	pass	0.5	0.308	fail
lactose	PASS	0.687	0.218	pass	6.591	0.602	pass	0.515	0.095	pass	4.554	0.137	pass	0.478	0.286	pass
maleic_acid	FAIL	0.689	0.216	pass	3.435	2.554	pass	0.393	0.027	pass	4.208	0.21	pass	0.5	0.308	fail
malic_acid	FAIL	0.653	0.252	pass	4.874	1.115	pass	0.52	0.099	pass	3.291	1.127	pass	0.556	0.363	fail
malonic_acid	FAIL	0.694	0.211	pass	4.15	1.84	pass	0.527	0.107	pass	1.699	2.719	pass	0.571	0.379	fail
maltitol	PASS	0.845	0.06	pass	8.076	2.087	pass	0.68	0.26	pass	7.131	2.713	pass	0.478	0.286	pass
mannitol	FAIL	0.857	0.048	pass	6.684	0.694	pass	0.75	0.33	fail	4.66	0.242	pass	0.5	0.308	fail
methanesulfonic_acid	FAIL	0.993	0.088	pass	5.301	0.689	pass	0.947	0.527	fail	2.599	1.819	pass	0.6	0.408	fail
methylparaben	PASS	0.666	0.238	pass	4.23	1.76	pass	0.402	0.018	pass	1.291	3.127	pass	0.273	0.08	pass
monobutyrin	PASS	0.731	0.174	pass	5.181	0.808	pass	0.487	0.067	pass	3.488	0.93	pass	0.364	0.171	pass
nicotinamide	PASS	0.724	0.181	pass	3.408	2.582	pass	0.371	0.049	pass	2.435	1.983	pass	0.333	0.141	pass
oxalic_acid	FAIL	0.845	0.06	pass	3.4	2.59	pass	0.498	0.078	pass	2.623	1.795	pass	0.667	0.474	fail
pamoic_acid	PASS	0.728	0.177	pass	7.963	1.974	pass	0.602	0.182	pass	0.233	4.184	pass	0.207	0.015	pass
phthalamide	PASS	0.955	0.05	pass	4.943	1.046	pass	0.558	0.138	pass	2.875	1.543	pass	0.333	0.141	pass
pimelic_acid	FAIL	0.431	0.474	fail	4.18	1.81	pass	0.322	0.098	pass	1.664	2.754	pass	0.364	0.171	pass
piperazine	FAIL	0.92	0.015	pass	4.979	1.011	pass	0.697	0.277	fail	0.001	4.417	pass	0.333	0.141	pass
propylparaben	FAIL	0.532	0.372	fail	4.913	1.077	pass	0.371	0.049	pass	2.286	2.131	pass	0.231	0.038	pass
pyrazine	PASS	0.904	0.001	pass	3.41	2.579	pass	0.525	0.105	pass	0	4.418	pass	0.333	0.141	pass
riboflavin	PASS	0.833	0.072	pass	6.995	1.005	pass	0.502	0.082	pass	3.978	0.44	pass	0.37	0.178	pass
saccharin	PASS	0.929	0.024	pass	5.617	0.373	pass	0.632	0.212	pass	2.141	2.277	pass	0.333	0.141	pass
sorbic_acid	FAIL	0.502	0.403	fail	4.166	1.823	pass	0.38	0.04	pass	1.028	3.39	pass	0.25	0.058	pass
suberic_acid	FAIL	0.392	0.513	fail	4.161	1.828	pass	0.294	0.126	pass	0.01	4.408	pass	0.333	0.141	pass
succinic_acid	FAIL	0.584	0.321	fail	4.189	1.801	pass	0.443	0.023	pass	1.076	3.342	pass	0.5	0.308	fail
t-butylamine	FAIL	0.914	0.009	pass	5.954	0.036	pass	0.886	0.466	fail	0.771	3.647	pass	0.2	0.008	pass
t-butylhydroxyanisole	PASS	0.736	0.168	pass	6.735	0.746	pass	0.606	0.186	pass	0.688	3.729	pass	0.154	0.038	pass
theophylline	PASS	0.879	0.026	pass	4.194	1.795	pass	0.425	0.004	pass	0.736	3.681	pass	0.462	0.269	pass
thymidine	PASS	0.7	0.205	pass	7.542	1.552	pass	0.646	0.226	pass	4.421	0.003	pass	0.412	0.219	pass
triphenylacetic_acid	FAIL	0.967	0.063	pass	8.343	2.353	pass	0.742	0.321	fail	3.073	1.345	pass	0.091	0.101	pass
urea	FAIL	0.869	0.036	pass	3.4	2.59	pass	0.525	0.105	pass	1.44	2.978	pass	0.75	0.558	fail
valerolactam	PASS	0.849	0.056	pass	5.134	0.855	pass	0.65	0.229	pass	2.028	2.39	pass	0.286	0.093	pass
xanthine	FAIL	0.824	0.08	pass	3.405	2.585	pass	0.368	0.052	pass	1.202	3.216	pass	0.545	0.353	fail

## Sheet: DIBBUL_00002
Molecular Complementarity Screening Results for DIBBUL_00002
	M/L axis ratio	S axis (Å)	S/L axis ratio	dipole moment magnitude (Debye)	fraction of Nitrogen and Oxygen
DIBBUL_00002	0.919	5.985	0.425	2.627	0.192
Coformer Conformation	Overall PASS/FAIL	M/L axis ratio	|M/L axis ratio Delta| (pass < 0.31)	M/L axis ratio pass/fail	S axis (Å)	|S axis (Å) Delta| (pass < 3.23)	S axis (Å) pass/fail	S/L axis ratio	|S/L axis ratio Delta| (pass < 0.275)	S/L axis ratio pass/fail	dipole moment magnitude (Debye)	|dipole moment magnitude (Debye) Delta| (pass < 5.94)	dipole moment magnitude (Debye) pass/fail	fraction of Nitrogen and Oxygen	|fraction of Nitrogen and Oxygen Delta| (pass < 0.294)	fraction of Nitrogen and Oxygen pass/fail
(+)-camphoric_acid	PASS	0.713	0.206	pass	7.052	1.067	pass	0.687	0.262	pass	0.558	2.069	pass	0.286	0.093	pass
(-)-camphorsulfonic_acid	FAIL	0.827	0.092	pass	7.313	1.328	pass	0.738	0.313	fail	3.432	0.805	pass	0.267	0.074	pass
1-hydroxyethylidene-1,1-diphosphonic_acid	FAIL	0.819	0.1	pass	6.102	0.117	pass	0.715	0.29	fail	4.143	1.516	pass	0.636	0.444	fail
2-amino-5-methylbenzoic_acid	PASS	0.768	0.151	pass	4.169	1.816	pass	0.408	0.017	pass	1.361	1.266	pass	0.273	0.08	pass
3-methylpyridine	PASS	0.814	0.105	pass	4.167	1.818	pass	0.506	0.081	pass	1.437	1.19	pass	0.143	0.049	pass
4-acetamidobenzoic_acid	FAIL	0.536	0.383	fail	4.174	1.811	pass	0.32	0.104	pass	1.612	1.015	pass	0.308	0.115	pass
4-aminobenzoic_acid	PASS	0.671	0.247	pass	3.4	2.585	pass	0.341	0.084	pass	0.849	1.777	pass	0.3	0.108	pass
4-hydroxybenzoic_acid	PASS	0.675	0.243	pass	3.4	2.585	pass	0.343	0.082	pass	2.205	0.422	pass	0.3	0.108	pass
L-Fucose	PASS	0.905	0.014	pass	5.446	0.539	pass	0.618	0.193	pass	1.997	0.63	pass	0.455	0.262	pass
4-aminobenzoic acid	PASS	0.663	0.255	pass	3.535	2.45	pass	0.352	0.072	pass	0.999	1.627	pass	0.3	0.108	pass
Trans-cinnamic acid	PASS	0.618	0.301	pass	3.519	2.466	pass	0.31	0.114	pass	0.646	1.981	pass	0.182	0.01	pass
p-Hydroxy-trans-cinnamic acid	FAIL	0.587	0.332	fail	3.498	2.487	pass	0.295	0.129	pass	1.565	1.062	pass	0.25	0.058	pass
D-alanine	FAIL	0.942	0.023	pass	5.087	0.898	pass	0.764	0.34	fail	3.343	0.717	pass	0.5	0.308	fail
D-glucuronic_acid	FAIL	0.774	0.144	pass	6.475	0.49	pass	0.676	0.251	pass	3.657	1.03	pass	0.538	0.346	fail
D-pantothenol	FAIL	0.582	0.337	fail	6.952	0.967	pass	0.564	0.139	pass	4.265	1.639	pass	0.357	0.165	pass
DL-Mandelic acid	PASS	0.73	0.189	pass	6.398	0.413	pass	0.68	0.256	pass	2.053	0.574	pass	0.273	0.08	pass
EDTA	FAIL	0.68	0.239	pass	6.615	0.63	pass	0.487	0.062	pass	3.05	0.423	pass	0.5	0.308	fail
Genisteine	FAIL	0.528	0.391	fail	5.573	0.412	pass	0.368	0.056	pass	3.808	1.181	pass	0.25	0.058	pass
L-arginine	FAIL	0.576	0.343	fail	5.881	0.103	pass	0.463	0.038	pass	2.027	0.6	pass	0.5	0.308	fail
L-aspartic_acid	FAIL	0.891	0.028	pass	5.364	0.621	pass	0.655	0.231	pass	1.186	1.44	pass	0.556	0.363	fail
L-aspartic_acid_z	FAIL	0.787	0.132	pass	5.393	0.592	pass	0.62	0.196	pass	15.846	13.219	fail	0.556	0.363	fail
L-glutamic_acid	FAIL	0.743	0.176	pass	5.521	0.463	pass	0.563	0.138	pass	1.697	0.93	pass	0.5	0.308	fail
L-glutamic_acid_z	FAIL	0.701	0.218	pass	5.556	0.429	pass	0.564	0.14	pass	15.835	13.208	fail	0.5	0.308	fail
L-glutamine	FAIL	0.775	0.144	pass	5.887	0.098	pass	0.658	0.233	pass	0.564	2.063	pass	0.5	0.308	fail
L-glutathione	PASS	0.839	0.08	pass	6.855	0.87	pass	0.478	0.054	pass	0.646	1.981	pass	0.45	0.258	pass
L-lactic_acid	FAIL	0.895	0.024	pass	5.399	0.586	pass	0.772	0.348	fail	2.587	0.04	pass	0.5	0.308	fail
L-leucine	PASS	0.851	0.067	pass	5.688	0.297	pass	0.654	0.229	pass	3.422	0.796	pass	0.333	0.141	pass
L-mandelic_acid	FAIL	0.605	0.314	fail	5.898	0.087	pass	0.599	0.175	pass	2.816	0.19	pass	0.273	0.08	pass
L-methionine	PASS	0.681	0.238	pass	5.479	0.506	pass	0.533	0.108	pass	2.085	0.542	pass	0.333	0.141	pass
L-phenylalanine	FAIL	0.577	0.342	fail	5.457	0.527	pass	0.473	0.049	pass	1.37	1.256	pass	0.25	0.058	pass
L-proline	FAIL	0.781	0.138	pass	5.744	0.241	pass	0.714	0.29	fail	1.545	1.082	pass	0.375	0.183	pass
L-serine	FAIL	0.922	0.003	pass	5.064	0.921	pass	0.689	0.264	pass	4.362	1.736	pass	0.571	0.379	fail
L-tartaric_acid	FAIL	0.961	0.042	pass	5.335	0.65	pass	0.669	0.245	pass	3.295	0.668	pass	0.6	0.408	fail
L-tryptophan	PASS	0.689	0.229	pass	6.018	0.034	pass	0.53	0.106	pass	0.932	1.695	pass	0.267	0.074	pass
L-tyrosine	PASS	0.668	0.251	pass	6.27	0.285	pass	0.571	0.146	pass	1.737	0.889	pass	0.308	0.115	pass
L-Histidine	PASS	0.664	0.255	pass	5.409	0.576	pass	0.528	0.103	pass	2.429	0.198	pass	0.455	0.262	pass
L-pyroglutamic acid	PASS	0.72	0.199	pass	5.242	0.743	pass	0.582	0.157	pass	1.587	1.04	pass	0.444	0.252	pass
Vanillin	FAIL	0.424	0.495	fail	7.222	1.238	pass	0.381	0.044	pass	1.722	0.905	pass	0.179	0.014	pass
2,6-Di-t-butyl-4-methylphenol	PASS	0.788	0.131	pass	6.781	0.796	pass	0.578	0.153	pass	1.506	1.121	pass	0.063	0.13	pass
N-ethylacetamide	PASS	0.685	0.234	pass	4.169	1.816	pass	0.478	0.054	pass	1.656	0.971	pass	0.333	0.141	pass
1-Methylamino-D-1-deoxy-glucitol	PASS	0.702	0.216	pass	6.975	0.99	pass	0.603	0.178	pass	2.565	0.062	pass	0.462	0.269	pass
2-(3,4-Dihydroxyphenyl)chromane-3,5,7-triol methanol solvate	PASS	0.836	0.083	pass	7.754	1.77	pass	0.545	0.12	pass	5.674	3.047	pass	0.32	0.128	pass
3-Ethoxy-4-hydroxybenzaldehyde	PASS	0.66	0.259	pass	7.073	1.089	pass	0.489	0.064	pass	0.303	2.323	pass	0.25	0.058	pass
2-(4'-Thiazolyl)benzimidazole	FAIL	0.603	0.316	fail	3.673	2.312	pass	0.301	0.124	pass	1.076	1.551	pass	0.214	0.022	pass
tris(Hydroxymethyl)aminomethane	FAIL	0.847	0.071	pass	5.208	0.776	pass	0.662	0.238	pass	1.525	1.102	pass	0.5	0.308	fail
acesulfame	FAIL	0.998	0.08	pass	5.177	0.808	pass	0.636	0.211	pass	2.386	0.241	pass	0.5	0.308	fail
acetic_acid	FAIL	0.882	0.037	pass	4.175	1.81	pass	0.699	0.274	pass	0.86	1.767	pass	0.5	0.308	fail
acetophenone_oxime	PASS	0.77	0.149	pass	4.181	1.803	pass	0.442	0.018	pass	1.223	1.404	pass	0.2	0.008	pass
acetylenedicarboxylic_acid	FAIL	0.654	0.265	pass	3.777	2.208	pass	0.418	0.007	pass	0.428	2.199	pass	0.5	0.308	fail
adipic_acid	FAIL	0.476	0.442	fail	4.161	1.823	pass	0.36	0.065	pass	0.013	2.614	pass	0.4	0.208	pass
alitame	PASS	0.656	0.262	pass	7.989	2.004	pass	0.61	0.185	pass	1.98	0.646	pass	0.318	0.126	pass
apigenin	PASS	0.64	0.279	pass	3.409	2.575	pass	0.24	0.185	pass	0.493	2.134	pass	0.25	0.058	pass
azelaic_acid	FAIL	0.351	0.568	fail	4.167	1.818	pass	0.261	0.163	pass	0.928	1.698	pass	0.308	0.115	pass
benzoic_acid	PASS	0.723	0.195	pass	3.401	2.584	pass	0.367	0.058	pass	0.991	1.636	pass	0.222	0.03	pass
biotin	PASS	0.659	0.26	pass	6.324	0.339	pass	0.471	0.046	pass	1.638	0.989	pass	0.313	0.12	pass
caprolactam	PASS	0.95	0.031	pass	5.535	0.45	pass	0.696	0.271	pass	2.061	0.566	pass	0.25	0.058	pass
capsaicin	FAIL	0.446	0.472	fail	6.494	0.509	pass	0.319	0.105	pass	2.166	0.461	pass	0.182	0.01	pass
cholic_acid	FAIL	0.453	0.466	fail	7.399	1.415	pass	0.404	0.02	pass	4.539	1.912	pass	0.172	0.02	pass
citric_acid	FAIL	0.673	0.246	pass	6.273	0.289	pass	0.618	0.194	pass	1.783	0.844	pass	0.538	0.346	fail
ethylparaben	PASS	0.637	0.281	pass	4.371	1.613	pass	0.383	0.041	pass	3.594	0.967	pass	0.25	0.058	pass
folic_acid	FAIL	0.421	0.498	fail	8.053	2.068	pass	0.367	0.058	pass	2.021	0.606	pass	0.406	0.214	pass
fumaric_acid	FAIL	0.617	0.301	pass	3.4	2.585	pass	0.366	0.058	pass	2.637	0.01	pass	0.5	0.308	fail
gentisic_acid	PASS	0.866	0.053	pass	3.408	2.577	pass	0.381	0.044	pass	2.843	0.216	pass	0.364	0.171	pass
glutaric_acid	FAIL	0.528	0.39	fail	4.167	1.818	pass	0.386	0.039	pass	2.449	0.178	pass	0.444	0.252	pass
glycine	FAIL	0.747	0.171	pass	4.254	1.73	pass	0.563	0.138	pass	1.007	1.62	pass	0.6	0.408	fail
glycolic_acid	FAIL	0.787	0.132	pass	4.182	1.802	pass	0.597	0.172	pass	1.422	1.205	pass	0.6	0.408	fail
hesperetin	PASS	0.683	0.236	pass	7.492	1.508	pass	0.575	0.15	pass	5.599	2.972	pass	0.273	0.08	pass
hippuric_acid	FAIL	0.578	0.341	fail	5.886	0.099	pass	0.491	0.066	pass	2.176	0.451	pass	0.308	0.115	pass
hydrocinnamic_acid	PASS	0.805	0.114	pass	6.052	0.067	pass	0.673	0.248	pass	0.852	1.774	pass	0.182	0.01	pass
imidazole	PASS	0.925	0.006	pass	3.4	2.584	pass	0.53	0.105	pass	1.319	1.308	pass	0.4	0.208	pass
isonicotinamide	PASS	0.782	0.137	pass	3.411	2.574	pass	0.401	0.024	pass	1.272	1.355	pass	0.333	0.141	pass
ketoglutaric_acid	FAIL	0.577	0.342	fail	4.171	1.813	pass	0.389	0.036	pass	1.37	1.257	pass	0.5	0.308	fail
lactobionic_acid	FAIL	0.704	0.214	pass	8.159	2.174	pass	0.66	0.236	pass	8.72	6.094	fail	0.5	0.308	fail
lactose	PASS	0.687	0.231	pass	6.591	0.607	pass	0.515	0.09	pass	4.554	1.928	pass	0.478	0.286	pass
maleic_acid	FAIL	0.689	0.23	pass	3.435	2.549	pass	0.393	0.032	pass	4.208	1.581	pass	0.5	0.308	fail
malic_acid	FAIL	0.653	0.266	pass	4.874	1.11	pass	0.52	0.095	pass	3.291	0.664	pass	0.556	0.363	fail
malonic_acid	FAIL	0.694	0.225	pass	4.15	1.835	pass	0.527	0.103	pass	1.699	0.928	pass	0.571	0.379	fail
maltitol	PASS	0.845	0.074	pass	8.076	2.092	pass	0.68	0.255	pass	7.131	4.504	pass	0.478	0.286	pass
mannitol	FAIL	0.857	0.062	pass	6.684	0.699	pass	0.75	0.326	fail	4.66	2.033	pass	0.5	0.308	fail
methanesulfonic_acid	FAIL	0.993	0.074	pass	5.301	0.684	pass	0.947	0.523	fail	2.599	0.028	pass	0.6	0.408	fail
methylparaben	PASS	0.666	0.252	pass	4.23	1.755	pass	0.402	0.022	pass	1.291	1.336	pass	0.273	0.08	pass
monobutyrin	PASS	0.731	0.188	pass	5.181	0.803	pass	0.487	0.063	pass	3.488	0.861	pass	0.364	0.171	pass
nicotinamide	PASS	0.724	0.195	pass	3.408	2.577	pass	0.371	0.054	pass	2.435	0.192	pass	0.333	0.141	pass
oxalic_acid	FAIL	0.845	0.074	pass	3.4	2.585	pass	0.498	0.073	pass	2.623	0.004	pass	0.667	0.474	fail
pamoic_acid	PASS	0.728	0.191	pass	7.963	1.979	pass	0.602	0.178	pass	0.233	2.393	pass	0.207	0.015	pass
phthalamide	PASS	0.955	0.036	pass	4.943	1.041	pass	0.558	0.133	pass	2.875	0.248	pass	0.333	0.141	pass
pimelic_acid	FAIL	0.431	0.488	fail	4.18	1.805	pass	0.322	0.102	pass	1.664	0.963	pass	0.364	0.171	pass
piperazine	PASS	0.92	0.001	pass	4.979	1.006	pass	0.697	0.273	pass	0.001	2.626	pass	0.333	0.141	pass
propylparaben	FAIL	0.532	0.386	fail	4.913	1.072	pass	0.371	0.053	pass	2.286	0.34	pass	0.231	0.038	pass
pyrazine	PASS	0.904	0.015	pass	3.41	2.575	pass	0.525	0.101	pass	0	2.627	pass	0.333	0.141	pass
riboflavin	PASS	0.833	0.086	pass	6.995	1.01	pass	0.502	0.078	pass	3.978	1.351	pass	0.37	0.178	pass
saccharin	PASS	0.929	0.01	pass	5.617	0.368	pass	0.632	0.208	pass	2.141	0.486	pass	0.333	0.141	pass
sorbic_acid	FAIL	0.502	0.417	fail	4.166	1.818	pass	0.38	0.045	pass	1.028	1.599	pass	0.25	0.058	pass
suberic_acid	FAIL	0.392	0.527	fail	4.161	1.823	pass	0.294	0.131	pass	0.01	2.617	pass	0.333	0.141	pass
succinic_acid	FAIL	0.584	0.335	fail	4.189	1.796	pass	0.443	0.018	pass	1.076	1.551	pass	0.5	0.308	fail
t-butylamine	FAIL	0.914	0.005	pass	5.954	0.031	pass	0.886	0.462	fail	0.771	1.856	pass	0.2	0.008	pass
t-butylhydroxyanisole	PASS	0.736	0.182	pass	6.735	0.751	pass	0.606	0.182	pass	0.688	1.939	pass	0.154	0.038	pass
theophylline	PASS	0.879	0.04	pass	4.194	1.79	pass	0.425	0	pass	0.736	1.89	pass	0.462	0.269	pass
thymidine	PASS	0.7	0.219	pass	7.542	1.557	pass	0.646	0.222	pass	4.421	1.794	pass	0.412	0.219	pass
triphenylacetic_acid	FAIL	0.967	0.049	pass	8.343	2.358	pass	0.742	0.317	fail	3.073	0.446	pass	0.091	0.101	pass
urea	FAIL	0.869	0.05	pass	3.4	2.585	pass	0.525	0.101	pass	1.44	1.187	pass	0.75	0.558	fail
valerolactam	PASS	0.849	0.07	pass	5.134	0.851	pass	0.65	0.225	pass	2.028	0.599	pass	0.286	0.093	pass
xanthine	FAIL	0.824	0.094	pass	3.405	2.58	pass	0.368	0.056	pass	1.202	1.425	pass	0.545	0.353	fail

## Sheet: DIBBUL_00003
Molecular Complementarity Screening Results for DIBBUL_00003
	M/L axis ratio	S axis (Å)	S/L axis ratio	dipole moment magnitude (Debye)	fraction of Nitrogen and Oxygen
DIBBUL_00003	0.908	5.659	0.4	2.606	0.192
Coformer Conformation	Overall PASS/FAIL	M/L axis ratio	|M/L axis ratio Delta| (pass < 0.31)	M/L axis ratio pass/fail	S axis (Å)	|S axis (Å) Delta| (pass < 3.23)	S axis (Å) pass/fail	S/L axis ratio	|S/L axis ratio Delta| (pass < 0.275)	S/L axis ratio pass/fail	dipole moment magnitude (Debye)	|dipole moment magnitude (Debye) Delta| (pass < 5.94)	dipole moment magnitude (Debye) pass/fail	fraction of Nitrogen and Oxygen	|fraction of Nitrogen and Oxygen Delta| (pass < 0.294)	fraction of Nitrogen and Oxygen pass/fail
(+)-camphoric_acid	FAIL	0.713	0.196	pass	7.052	1.393	pass	0.687	0.287	fail	0.558	2.048	pass	0.286	0.093	pass
(-)-camphorsulfonic_acid	FAIL	0.827	0.082	pass	7.313	1.654	pass	0.738	0.338	fail	3.432	0.825	pass	0.267	0.074	pass
1-hydroxyethylidene-1,1-diphosphonic_acid	FAIL	0.819	0.09	pass	6.102	0.443	pass	0.715	0.315	fail	4.143	1.536	pass	0.636	0.444	fail
2-amino-5-methylbenzoic_acid	PASS	0.768	0.14	pass	4.169	1.49	pass	0.408	0.008	pass	1.361	1.246	pass	0.273	0.08	pass
3-methylpyridine	PASS	0.814	0.095	pass	4.167	1.492	pass	0.506	0.106	pass	1.437	1.169	pass	0.143	0.049	pass
4-acetamidobenzoic_acid	FAIL	0.536	0.373	fail	4.174	1.485	pass	0.32	0.079	pass	1.612	0.994	pass	0.308	0.115	pass
4-aminobenzoic_acid	PASS	0.671	0.237	pass	3.4	2.259	pass	0.341	0.059	pass	0.849	1.757	pass	0.3	0.108	pass
4-hydroxybenzoic_acid	PASS	0.675	0.233	pass	3.4	2.259	pass	0.343	0.057	pass	2.205	0.402	pass	0.3	0.108	pass
L-Fucose	PASS	0.905	0.003	pass	5.446	0.213	pass	0.618	0.218	pass	1.997	0.61	pass	0.455	0.262	pass
4-aminobenzoic acid	PASS	0.663	0.245	pass	3.535	2.124	pass	0.352	0.048	pass	0.999	1.607	pass	0.3	0.108	pass
Trans-cinnamic acid	PASS	0.618	0.291	pass	3.519	2.14	pass	0.31	0.09	pass	0.646	1.96	pass	0.182	0.01	pass
p-Hydroxy-trans-cinnamic acid	FAIL	0.587	0.321	fail	3.498	2.161	pass	0.295	0.104	pass	1.565	1.041	pass	0.25	0.058	pass
D-alanine	FAIL	0.942	0.033	pass	5.087	0.572	pass	0.764	0.364	fail	3.343	0.737	pass	0.5	0.308	fail
D-glucuronic_acid	FAIL	0.774	0.134	pass	6.475	0.816	pass	0.676	0.276	fail	3.657	1.051	pass	0.538	0.346	fail
D-pantothenol	FAIL	0.582	0.327	fail	6.952	1.293	pass	0.564	0.164	pass	4.265	1.659	pass	0.357	0.165	pass
DL-Mandelic acid	FAIL	0.73	0.179	pass	6.398	0.739	pass	0.68	0.28	fail	2.053	0.553	pass	0.273	0.08	pass
EDTA	FAIL	0.68	0.228	pass	6.615	0.956	pass	0.487	0.087	pass	3.05	0.443	pass	0.5	0.308	fail
Genisteine	FAIL	0.528	0.381	fail	5.573	0.086	pass	0.368	0.032	pass	3.808	1.202	pass	0.25	0.058	pass
L-arginine	FAIL	0.576	0.333	fail	5.881	0.223	pass	0.463	0.063	pass	2.027	0.58	pass	0.5	0.308	fail
L-aspartic_acid	FAIL	0.891	0.017	pass	5.364	0.295	pass	0.655	0.255	pass	1.186	1.42	pass	0.556	0.363	fail
L-aspartic_acid_z	FAIL	0.787	0.121	pass	5.393	0.266	pass	0.62	0.221	pass	15.846	13.24	fail	0.556	0.363	fail
L-glutamic_acid	FAIL	0.743	0.165	pass	5.521	0.137	pass	0.563	0.163	pass	1.697	0.909	pass	0.5	0.308	fail
L-glutamic_acid_z	FAIL	0.701	0.208	pass	5.556	0.103	pass	0.564	0.164	pass	15.835	13.228	fail	0.5	0.308	fail
L-glutamine	FAIL	0.775	0.134	pass	5.887	0.228	pass	0.658	0.258	pass	0.564	2.042	pass	0.5	0.308	fail
L-glutathione	PASS	0.839	0.07	pass	6.855	1.196	pass	0.478	0.079	pass	0.646	1.96	pass	0.45	0.258	pass
L-lactic_acid	FAIL	0.895	0.014	pass	5.399	0.26	pass	0.772	0.372	fail	2.587	0.019	pass	0.5	0.308	fail
L-leucine	PASS	0.851	0.057	pass	5.688	0.029	pass	0.654	0.254	pass	3.422	0.816	pass	0.333	0.141	pass
L-mandelic_acid	PASS	0.605	0.304	pass	5.898	0.239	pass	0.599	0.2	pass	2.816	0.21	pass	0.273	0.08	pass
L-methionine	PASS	0.681	0.228	pass	5.479	0.18	pass	0.533	0.133	pass	2.085	0.522	pass	0.333	0.141	pass
L-phenylalanine	FAIL	0.577	0.332	fail	5.457	0.201	pass	0.473	0.074	pass	1.37	1.236	pass	0.25	0.058	pass
L-proline	FAIL	0.781	0.128	pass	5.744	0.085	pass	0.714	0.315	fail	1.545	1.062	pass	0.375	0.183	pass
L-serine	FAIL	0.922	0.014	pass	5.064	0.595	pass	0.689	0.289	fail	4.362	1.756	pass	0.571	0.379	fail
L-tartaric_acid	FAIL	0.961	0.053	pass	5.335	0.324	pass	0.669	0.27	pass	3.295	0.688	pass	0.6	0.408	fail
L-tryptophan	PASS	0.689	0.219	pass	6.018	0.36	pass	0.53	0.13	pass	0.932	1.674	pass	0.267	0.074	pass
L-tyrosine	PASS	0.668	0.241	pass	6.27	0.611	pass	0.571	0.171	pass	1.737	0.869	pass	0.308	0.115	pass
L-Histidine	PASS	0.664	0.244	pass	5.409	0.25	pass	0.528	0.128	pass	2.429	0.177	pass	0.455	0.262	pass
L-pyroglutamic acid	PASS	0.72	0.189	pass	5.242	0.417	pass	0.582	0.182	pass	1.587	1.019	pass	0.444	0.252	pass
Vanillin	FAIL	0.424	0.484	fail	7.222	1.564	pass	0.381	0.019	pass	1.722	0.885	pass	0.179	0.014	pass
2,6-Di-t-butyl-4-methylphenol	PASS	0.788	0.12	pass	6.781	1.122	pass	0.578	0.178	pass	1.506	1.101	pass	0.063	0.13	pass
N-ethylacetamide	PASS	0.685	0.223	pass	4.169	1.49	pass	0.478	0.078	pass	1.656	0.951	pass	0.333	0.141	pass
1-Methylamino-D-1-deoxy-glucitol	PASS	0.702	0.206	pass	6.975	1.316	pass	0.603	0.203	pass	2.565	0.042	pass	0.462	0.269	pass
2-(3,4-Dihydroxyphenyl)chromane-3,5,7-triol methanol solvate	PASS	0.836	0.073	pass	7.754	2.096	pass	0.545	0.145	pass	5.674	3.067	pass	0.32	0.128	pass
3-Ethoxy-4-hydroxybenzaldehyde	PASS	0.66	0.249	pass	7.073	1.414	pass	0.489	0.089	pass	0.303	2.303	pass	0.25	0.058	pass
2-(4'-Thiazolyl)benzimidazole	PASS	0.603	0.306	pass	3.673	1.986	pass	0.301	0.099	pass	1.076	1.531	pass	0.214	0.022	pass
tris(Hydroxymethyl)aminomethane	FAIL	0.847	0.061	pass	5.208	0.45	pass	0.662	0.263	pass	1.525	1.082	pass	0.5	0.308	fail
acesulfame	FAIL	0.998	0.09	pass	5.177	0.482	pass	0.636	0.236	pass	2.386	0.22	pass	0.5	0.308	fail
acetic_acid	FAIL	0.882	0.027	pass	4.175	1.484	pass	0.699	0.299	fail	0.86	1.747	pass	0.5	0.308	fail
acetophenone_oxime	PASS	0.77	0.139	pass	4.181	1.477	pass	0.442	0.043	pass	1.223	1.383	pass	0.2	0.008	pass
acetylenedicarboxylic_acid	FAIL	0.654	0.255	pass	3.777	1.882	pass	0.418	0.018	pass	0.428	2.178	pass	0.5	0.308	fail
adipic_acid	FAIL	0.476	0.432	fail	4.161	1.497	pass	0.36	0.04	pass	0.013	2.594	pass	0.4	0.208	pass
alitame	PASS	0.656	0.252	pass	7.989	2.33	pass	0.61	0.21	pass	1.98	0.626	pass	0.318	0.126	pass
apigenin	PASS	0.64	0.269	pass	3.409	2.249	pass	0.24	0.16	pass	0.493	2.114	pass	0.25	0.058	pass
azelaic_acid	FAIL	0.351	0.558	fail	4.167	1.492	pass	0.261	0.138	pass	0.928	1.678	pass	0.308	0.115	pass
benzoic_acid	PASS	0.723	0.185	pass	3.401	2.258	pass	0.367	0.033	pass	0.991	1.615	pass	0.222	0.03	pass
biotin	PASS	0.659	0.25	pass	6.324	0.665	pass	0.471	0.071	pass	1.638	0.969	pass	0.313	0.12	pass
caprolactam	FAIL	0.95	0.042	pass	5.535	0.124	pass	0.696	0.296	fail	2.061	0.545	pass	0.25	0.058	pass
capsaicin	FAIL	0.446	0.462	fail	6.494	0.835	pass	0.319	0.081	pass	2.166	0.441	pass	0.182	0.01	pass
cholic_acid	FAIL	0.453	0.456	fail	7.399	1.741	pass	0.404	0.004	pass	4.539	1.933	pass	0.172	0.02	pass
citric_acid	FAIL	0.673	0.235	pass	6.273	0.614	pass	0.618	0.218	pass	1.783	0.824	pass	0.538	0.346	fail
ethylparaben	PASS	0.637	0.271	pass	4.371	1.288	pass	0.383	0.016	pass	3.594	0.987	pass	0.25	0.058	pass
folic_acid	FAIL	0.421	0.487	fail	8.053	2.394	pass	0.367	0.033	pass	2.021	0.586	pass	0.406	0.214	pass
fumaric_acid	FAIL	0.617	0.291	pass	3.4	2.259	pass	0.366	0.034	pass	2.637	0.03	pass	0.5	0.308	fail
gentisic_acid	PASS	0.866	0.042	pass	3.408	2.251	pass	0.381	0.019	pass	2.843	0.237	pass	0.364	0.171	pass
glutaric_acid	FAIL	0.528	0.38	fail	4.167	1.492	pass	0.386	0.014	pass	2.449	0.158	pass	0.444	0.252	pass
glycine	FAIL	0.747	0.161	pass	4.254	1.404	pass	0.563	0.163	pass	1.007	1.599	pass	0.6	0.408	fail
glycolic_acid	FAIL	0.787	0.122	pass	4.182	1.476	pass	0.597	0.197	pass	1.422	1.185	pass	0.6	0.408	fail
hesperetin	PASS	0.683	0.225	pass	7.492	1.834	pass	0.575	0.175	pass	5.599	2.992	pass	0.273	0.08	pass
hippuric_acid	FAIL	0.578	0.331	fail	5.886	0.227	pass	0.491	0.091	pass	2.176	0.43	pass	0.308	0.115	pass
hydrocinnamic_acid	PASS	0.805	0.103	pass	6.052	0.393	pass	0.673	0.273	pass	0.852	1.754	pass	0.182	0.01	pass
imidazole	PASS	0.925	0.016	pass	3.4	2.259	pass	0.53	0.13	pass	1.319	1.288	pass	0.4	0.208	pass
isonicotinamide	PASS	0.782	0.126	pass	3.411	2.248	pass	0.401	0.001	pass	1.272	1.335	pass	0.333	0.141	pass
ketoglutaric_acid	FAIL	0.577	0.332	fail	4.171	1.487	pass	0.389	0.011	pass	1.37	1.236	pass	0.5	0.308	fail
lactobionic_acid	FAIL	0.704	0.204	pass	8.159	2.5	pass	0.66	0.261	pass	8.72	6.114	fail	0.5	0.308	fail
lactose	PASS	0.687	0.221	pass	6.591	0.933	pass	0.515	0.115	pass	4.554	1.948	pass	0.478	0.286	pass
maleic_acid	FAIL	0.689	0.219	pass	3.435	2.223	pass	0.393	0.007	pass	4.208	1.601	pass	0.5	0.308	fail
malic_acid	FAIL	0.653	0.255	pass	4.874	0.784	pass	0.52	0.12	pass	3.291	0.684	pass	0.556	0.363	fail
malonic_acid	FAIL	0.694	0.215	pass	4.15	1.509	pass	0.527	0.128	pass	1.699	0.908	pass	0.571	0.379	fail
maltitol	FAIL	0.845	0.064	pass	8.076	2.417	pass	0.68	0.28	fail	7.131	4.524	pass	0.478	0.286	pass
mannitol	FAIL	0.857	0.051	pass	6.684	1.025	pass	0.75	0.35	fail	4.66	2.054	pass	0.5	0.308	fail
methanesulfonic_acid	FAIL	0.993	0.085	pass	5.301	0.358	pass	0.947	0.548	fail	2.599	0.008	pass	0.6	0.408	fail
methylparaben	PASS	0.666	0.242	pass	4.23	1.429	pass	0.402	0.002	pass	1.291	1.315	pass	0.273	0.08	pass
monobutyrin	PASS	0.731	0.177	pass	5.181	0.477	pass	0.487	0.087	pass	3.488	0.881	pass	0.364	0.171	pass
nicotinamide	PASS	0.724	0.185	pass	3.408	2.251	pass	0.371	0.029	pass	2.435	0.172	pass	0.333	0.141	pass
oxalic_acid	FAIL	0.845	0.064	pass	3.4	2.259	pass	0.498	0.098	pass	2.623	0.017	pass	0.667	0.474	fail
pamoic_acid	PASS	0.728	0.181	pass	7.963	2.305	pass	0.602	0.203	pass	0.233	2.373	pass	0.207	0.015	pass
phthalamide	PASS	0.955	0.046	pass	4.943	0.715	pass	0.558	0.158	pass	2.875	0.268	pass	0.333	0.141	pass
pimelic_acid	FAIL	0.431	0.477	fail	4.18	1.479	pass	0.322	0.078	pass	1.664	0.942	pass	0.364	0.171	pass
piperazine	FAIL	0.92	0.011	pass	4.979	0.68	pass	0.697	0.298	fail	0.001	2.606	pass	0.333	0.141	pass
propylparaben	FAIL	0.532	0.376	fail	4.913	0.746	pass	0.371	0.028	pass	2.286	0.32	pass	0.231	0.038	pass
pyrazine	PASS	0.904	0.005	pass	3.41	2.249	pass	0.525	0.126	pass	0	2.606	pass	0.333	0.141	pass
riboflavin	PASS	0.833	0.075	pass	6.995	1.336	pass	0.502	0.102	pass	3.978	1.372	pass	0.37	0.178	pass
saccharin	PASS	0.929	0.021	pass	5.617	0.042	pass	0.632	0.233	pass	2.141	0.466	pass	0.333	0.141	pass
sorbic_acid	FAIL	0.502	0.406	fail	4.166	1.493	pass	0.38	0.02	pass	1.028	1.579	pass	0.25	0.058	pass
suberic_acid	FAIL	0.392	0.517	fail	4.161	1.498	pass	0.294	0.106	pass	0.01	2.597	pass	0.333	0.141	pass
succinic_acid	FAIL	0.584	0.325	fail	4.189	1.47	pass	0.443	0.043	pass	1.076	1.53	pass	0.5	0.308	fail
t-butylamine	FAIL	0.914	0.006	pass	5.954	0.295	pass	0.886	0.486	fail	0.771	1.835	pass	0.2	0.008	pass
t-butylhydroxyanisole	PASS	0.736	0.172	pass	6.735	1.077	pass	0.606	0.206	pass	0.688	1.918	pass	0.154	0.038	pass
theophylline	PASS	0.879	0.029	pass	4.194	1.464	pass	0.425	0.025	pass	0.736	1.87	pass	0.462	0.269	pass
thymidine	PASS	0.7	0.208	pass	7.542	1.883	pass	0.646	0.247	pass	4.421	1.814	pass	0.412	0.219	pass
triphenylacetic_acid	FAIL	0.967	0.059	pass	8.343	2.684	pass	0.742	0.342	fail	3.073	0.467	pass	0.091	0.101	pass
urea	FAIL	0.869	0.04	pass	3.4	2.259	pass	0.525	0.126	pass	1.44	1.166	pass	0.75	0.558	fail
valerolactam	PASS	0.849	0.06	pass	5.134	0.525	pass	0.65	0.25	pass	2.028	0.579	pass	0.286	0.093	pass
xanthine	FAIL	0.824	0.084	pass	3.405	2.254	pass	0.368	0.031	pass	1.202	1.405	pass	0.545	0.353	fail

## Sheet: DIBBUL_00004
Molecular Complementarity Screening Results for DIBBUL_00004
	M/L axis ratio	S axis (Å)	S/L axis ratio	dipole moment magnitude (Debye)	fraction of Nitrogen and Oxygen
DIBBUL_00004	0.899	5.689	0.399	4.377	0.192
Coformer Conformation	Overall PASS/FAIL	M/L axis ratio	|M/L axis ratio Delta| (pass < 0.31)	M/L axis ratio pass/fail	S axis (Å)	|S axis (Å) Delta| (pass < 3.23)	S axis (Å) pass/fail	S/L axis ratio	|S/L axis ratio Delta| (pass < 0.275)	S/L axis ratio pass/fail	dipole moment magnitude (Debye)	|dipole moment magnitude (Debye) Delta| (pass < 5.94)	dipole moment magnitude (Debye) pass/fail	fraction of Nitrogen and Oxygen	|fraction of Nitrogen and Oxygen Delta| (pass < 0.294)	fraction of Nitrogen and Oxygen pass/fail
(+)-camphoric_acid	FAIL	0.713	0.186	pass	7.052	1.363	pass	0.687	0.287	fail	0.558	3.819	pass	0.286	0.093	pass
(-)-camphorsulfonic_acid	FAIL	0.827	0.072	pass	7.313	1.624	pass	0.738	0.338	fail	3.432	0.946	pass	0.267	0.074	pass
1-hydroxyethylidene-1,1-diphosphonic_acid	FAIL	0.819	0.08	pass	6.102	0.413	pass	0.715	0.315	fail	4.143	0.235	pass	0.636	0.444	fail
2-amino-5-methylbenzoic_acid	PASS	0.768	0.131	pass	4.169	1.52	pass	0.408	0.008	pass	1.361	3.016	pass	0.273	0.08	pass
3-methylpyridine	PASS	0.814	0.085	pass	4.167	1.522	pass	0.506	0.106	pass	1.437	2.94	pass	0.143	0.049	pass
4-acetamidobenzoic_acid	FAIL	0.536	0.363	fail	4.174	1.515	pass	0.32	0.079	pass	1.612	2.765	pass	0.308	0.115	pass
4-aminobenzoic_acid	PASS	0.671	0.228	pass	3.4	2.289	pass	0.341	0.058	pass	0.849	3.528	pass	0.3	0.108	pass
4-hydroxybenzoic_acid	PASS	0.675	0.223	pass	3.4	2.289	pass	0.343	0.056	pass	2.205	2.173	pass	0.3	0.108	pass
L-Fucose	PASS	0.905	0.006	pass	5.446	0.243	pass	0.618	0.218	pass	1.997	2.381	pass	0.455	0.262	pass
4-aminobenzoic acid	PASS	0.663	0.235	pass	3.535	2.154	pass	0.352	0.047	pass	0.999	3.378	pass	0.3	0.108	pass
Trans-cinnamic acid	PASS	0.618	0.281	pass	3.519	2.17	pass	0.31	0.089	pass	0.646	3.731	pass	0.182	0.01	pass
p-Hydroxy-trans-cinnamic acid	FAIL	0.587	0.312	fail	3.498	2.191	pass	0.295	0.104	pass	1.565	2.812	pass	0.25	0.058	pass
D-alanine	FAIL	0.942	0.043	pass	5.087	0.602	pass	0.764	0.365	fail	3.343	1.034	pass	0.5	0.308	fail
D-glucuronic_acid	FAIL	0.774	0.124	pass	6.475	0.786	pass	0.676	0.276	fail	3.657	0.72	pass	0.538	0.346	fail
D-pantothenol	FAIL	0.582	0.317	fail	6.952	1.263	pass	0.564	0.165	pass	4.265	0.112	pass	0.357	0.165	pass
DL-Mandelic acid	FAIL	0.73	0.169	pass	6.398	0.709	pass	0.68	0.281	fail	2.053	2.324	pass	0.273	0.08	pass
EDTA	FAIL	0.68	0.219	pass	6.615	0.926	pass	0.487	0.087	pass	3.05	1.328	pass	0.5	0.308	fail
Genisteine	FAIL	0.528	0.371	fail	5.573	0.116	pass	0.368	0.031	pass	3.808	0.569	pass	0.25	0.058	pass
L-arginine	FAIL	0.576	0.323	fail	5.881	0.192	pass	0.463	0.063	pass	2.027	2.351	pass	0.5	0.308	fail
L-aspartic_acid	FAIL	0.891	0.008	pass	5.364	0.325	pass	0.655	0.256	pass	1.186	3.191	pass	0.556	0.363	fail
L-aspartic_acid_z	FAIL	0.787	0.112	pass	5.393	0.296	pass	0.62	0.221	pass	15.846	11.469	fail	0.556	0.363	fail
L-glutamic_acid	FAIL	0.743	0.156	pass	5.521	0.167	pass	0.563	0.164	pass	1.697	2.68	pass	0.5	0.308	fail
L-glutamic_acid_z	FAIL	0.701	0.198	pass	5.556	0.133	pass	0.564	0.165	pass	15.835	11.457	fail	0.5	0.308	fail
L-glutamine	FAIL	0.775	0.124	pass	5.887	0.198	pass	0.658	0.259	pass	0.564	3.813	pass	0.5	0.308	fail
L-glutathione	PASS	0.839	0.06	pass	6.855	1.166	pass	0.478	0.079	pass	0.646	3.731	pass	0.45	0.258	pass
L-lactic_acid	FAIL	0.895	0.004	pass	5.399	0.29	pass	0.772	0.373	fail	2.587	1.79	pass	0.5	0.308	fail
L-leucine	PASS	0.851	0.047	pass	5.688	0.001	pass	0.654	0.255	pass	3.422	0.955	pass	0.333	0.141	pass
L-mandelic_acid	PASS	0.605	0.294	pass	5.898	0.209	pass	0.599	0.2	pass	2.816	1.561	pass	0.273	0.08	pass
L-methionine	PASS	0.681	0.218	pass	5.479	0.21	pass	0.533	0.133	pass	2.085	2.293	pass	0.333	0.141	pass
L-phenylalanine	FAIL	0.577	0.322	fail	5.457	0.232	pass	0.473	0.074	pass	1.37	3.007	pass	0.25	0.058	pass
L-proline	FAIL	0.781	0.118	pass	5.744	0.055	pass	0.714	0.315	fail	1.545	2.832	pass	0.375	0.183	pass
L-serine	FAIL	0.922	0.023	pass	5.064	0.625	pass	0.689	0.289	fail	4.362	0.015	pass	0.571	0.379	fail
L-tartaric_acid	FAIL	0.961	0.062	pass	5.335	0.354	pass	0.669	0.27	pass	3.295	1.083	pass	0.6	0.408	fail
L-tryptophan	PASS	0.689	0.209	pass	6.018	0.329	pass	0.53	0.131	pass	0.932	3.445	pass	0.267	0.074	pass
L-tyrosine	PASS	0.668	0.231	pass	6.27	0.581	pass	0.571	0.171	pass	1.737	2.64	pass	0.308	0.115	pass
L-Histidine	PASS	0.664	0.235	pass	5.409	0.28	pass	0.528	0.128	pass	2.429	1.948	pass	0.455	0.262	pass
L-pyroglutamic acid	PASS	0.72	0.179	pass	5.242	0.447	pass	0.582	0.183	pass	1.587	2.79	pass	0.444	0.252	pass
Vanillin	FAIL	0.424	0.475	fail	7.222	1.533	pass	0.381	0.019	pass	1.722	2.656	pass	0.179	0.014	pass
2,6-Di-t-butyl-4-methylphenol	PASS	0.788	0.111	pass	6.781	1.092	pass	0.578	0.178	pass	1.506	2.872	pass	0.063	0.13	pass
N-ethylacetamide	PASS	0.685	0.214	pass	4.169	1.52	pass	0.478	0.079	pass	1.656	2.722	pass	0.333	0.141	pass
1-Methylamino-D-1-deoxy-glucitol	PASS	0.702	0.196	pass	6.975	1.286	pass	0.603	0.203	pass	2.565	1.813	pass	0.462	0.269	pass
2-(3,4-Dihydroxyphenyl)chromane-3,5,7-triol methanol solvate	PASS	0.836	0.063	pass	7.754	2.065	pass	0.545	0.146	pass	5.674	1.296	pass	0.32	0.128	pass
3-Ethoxy-4-hydroxybenzaldehyde	PASS	0.66	0.239	pass	7.073	1.384	pass	0.489	0.09	pass	0.303	4.074	pass	0.25	0.058	pass
2-(4'-Thiazolyl)benzimidazole	PASS	0.603	0.296	pass	3.673	2.016	pass	0.301	0.099	pass	1.076	3.302	pass	0.214	0.022	pass
tris(Hydroxymethyl)aminomethane	FAIL	0.847	0.051	pass	5.208	0.48	pass	0.662	0.263	pass	1.525	2.853	pass	0.5	0.308	fail
acesulfame	FAIL	0.998	0.1	pass	5.177	0.512	pass	0.636	0.236	pass	2.386	1.991	pass	0.5	0.308	fail
acetic_acid	FAIL	0.882	0.017	pass	4.175	1.514	pass	0.699	0.299	fail	0.86	3.518	pass	0.5	0.308	fail
acetophenone_oxime	PASS	0.77	0.129	pass	4.181	1.508	pass	0.442	0.043	pass	1.223	3.154	pass	0.2	0.008	pass
acetylenedicarboxylic_acid	FAIL	0.654	0.245	pass	3.777	1.912	pass	0.418	0.019	pass	0.428	3.949	pass	0.5	0.308	fail
adipic_acid	FAIL	0.476	0.422	fail	4.161	1.528	pass	0.36	0.04	pass	0.013	4.365	pass	0.4	0.208	pass
alitame	PASS	0.656	0.243	pass	7.989	2.3	pass	0.61	0.21	pass	1.98	2.397	pass	0.318	0.126	pass
apigenin	PASS	0.64	0.259	pass	3.409	2.279	pass	0.24	0.159	pass	0.493	3.885	pass	0.25	0.058	pass
azelaic_acid	FAIL	0.351	0.548	fail	4.167	1.522	pass	0.261	0.138	pass	0.928	3.449	pass	0.308	0.115	pass
benzoic_acid	PASS	0.723	0.176	pass	3.401	2.288	pass	0.367	0.033	pass	0.991	3.386	pass	0.222	0.03	pass
biotin	PASS	0.659	0.24	pass	6.324	0.635	pass	0.471	0.071	pass	1.638	2.74	pass	0.313	0.12	pass
caprolactam	FAIL	0.95	0.051	pass	5.535	0.154	pass	0.696	0.296	fail	2.061	2.316	pass	0.25	0.058	pass
capsaicin	FAIL	0.446	0.453	fail	6.494	0.805	pass	0.319	0.08	pass	2.166	2.212	pass	0.182	0.01	pass
cholic_acid	FAIL	0.453	0.446	fail	7.399	1.71	pass	0.404	0.005	pass	4.539	0.162	pass	0.172	0.02	pass
citric_acid	FAIL	0.673	0.226	pass	6.273	0.584	pass	0.618	0.219	pass	1.783	2.595	pass	0.538	0.346	fail
ethylparaben	PASS	0.637	0.261	pass	4.371	1.318	pass	0.383	0.016	pass	3.594	0.784	pass	0.25	0.058	pass
folic_acid	FAIL	0.421	0.478	fail	8.053	2.364	pass	0.367	0.033	pass	2.021	2.357	pass	0.406	0.214	pass
fumaric_acid	FAIL	0.617	0.282	pass	3.4	2.289	pass	0.366	0.033	pass	2.637	1.741	pass	0.5	0.308	fail
gentisic_acid	PASS	0.866	0.033	pass	3.408	2.281	pass	0.381	0.019	pass	2.843	1.534	pass	0.364	0.171	pass
glutaric_acid	FAIL	0.528	0.371	fail	4.167	1.522	pass	0.386	0.014	pass	2.449	1.929	pass	0.444	0.252	pass
glycine	FAIL	0.747	0.152	pass	4.254	1.434	pass	0.563	0.163	pass	1.007	3.37	pass	0.6	0.408	fail
glycolic_acid	FAIL	0.787	0.112	pass	4.182	1.507	pass	0.597	0.198	pass	1.422	2.956	pass	0.6	0.408	fail
hesperetin	PASS	0.683	0.216	pass	7.492	1.803	pass	0.575	0.175	pass	5.599	1.221	pass	0.273	0.08	pass
hippuric_acid	FAIL	0.578	0.321	fail	5.886	0.197	pass	0.491	0.091	pass	2.176	2.201	pass	0.308	0.115	pass
hydrocinnamic_acid	PASS	0.805	0.094	pass	6.052	0.363	pass	0.673	0.273	pass	0.852	3.525	pass	0.182	0.01	pass
imidazole	PASS	0.925	0.026	pass	3.4	2.289	pass	0.53	0.131	pass	1.319	3.059	pass	0.4	0.208	pass
isonicotinamide	PASS	0.782	0.117	pass	3.411	2.278	pass	0.401	0.001	pass	1.272	3.105	pass	0.333	0.141	pass
ketoglutaric_acid	FAIL	0.577	0.322	fail	4.171	1.518	pass	0.389	0.01	pass	1.37	3.007	pass	0.5	0.308	fail
lactobionic_acid	FAIL	0.704	0.194	pass	8.159	2.47	pass	0.66	0.261	pass	8.72	4.343	pass	0.5	0.308	fail
lactose	PASS	0.687	0.212	pass	6.591	0.902	pass	0.515	0.115	pass	4.554	0.177	pass	0.478	0.286	pass
maleic_acid	FAIL	0.689	0.21	pass	3.435	2.253	pass	0.393	0.007	pass	4.208	0.17	pass	0.5	0.308	fail
malic_acid	FAIL	0.653	0.246	pass	4.874	0.815	pass	0.52	0.12	pass	3.291	1.087	pass	0.556	0.363	fail
malonic_acid	FAIL	0.694	0.205	pass	4.15	1.539	pass	0.527	0.128	pass	1.699	2.679	pass	0.571	0.379	fail
maltitol	FAIL	0.845	0.054	pass	8.076	2.387	pass	0.68	0.281	fail	7.131	2.753	pass	0.478	0.286	pass
mannitol	FAIL	0.857	0.042	pass	6.684	0.995	pass	0.75	0.351	fail	4.66	0.283	pass	0.5	0.308	fail
methanesulfonic_acid	FAIL	0.993	0.094	pass	5.301	0.388	pass	0.947	0.548	fail	2.599	1.779	pass	0.6	0.408	fail
methylparaben	PASS	0.666	0.233	pass	4.23	1.459	pass	0.402	0.003	pass	1.291	3.086	pass	0.273	0.08	pass
monobutyrin	PASS	0.731	0.168	pass	5.181	0.508	pass	0.487	0.088	pass	3.488	0.89	pass	0.364	0.171	pass
nicotinamide	PASS	0.724	0.175	pass	3.408	2.281	pass	0.371	0.029	pass	2.435	1.943	pass	0.333	0.141	pass
oxalic_acid	FAIL	0.845	0.054	pass	3.4	2.289	pass	0.498	0.098	pass	2.623	1.754	pass	0.667	0.474	fail
pamoic_acid	PASS	0.728	0.171	pass	7.963	2.274	pass	0.602	0.203	pass	0.233	4.144	pass	0.207	0.015	pass
phthalamide	PASS	0.955	0.056	pass	4.943	0.745	pass	0.558	0.159	pass	2.875	1.503	pass	0.333	0.141	pass
pimelic_acid	FAIL	0.431	0.468	fail	4.18	1.509	pass	0.322	0.077	pass	1.664	2.713	pass	0.364	0.171	pass
piperazine	FAIL	0.92	0.021	pass	4.979	0.71	pass	0.697	0.298	fail	0.001	4.377	pass	0.333	0.141	pass
propylparaben	FAIL	0.532	0.366	fail	4.913	0.776	pass	0.371	0.028	pass	2.286	2.091	pass	0.231	0.038	pass
pyrazine	PASS	0.904	0.005	pass	3.41	2.279	pass	0.525	0.126	pass	0	4.377	pass	0.333	0.141	pass
riboflavin	PASS	0.833	0.066	pass	6.995	1.306	pass	0.502	0.103	pass	3.978	0.399	pass	0.37	0.178	pass
saccharin	PASS	0.929	0.03	pass	5.617	0.072	pass	0.632	0.233	pass	2.141	2.237	pass	0.333	0.141	pass
sorbic_acid	FAIL	0.502	0.397	fail	4.166	1.523	pass	0.38	0.02	pass	1.028	3.35	pass	0.25	0.058	pass
suberic_acid	FAIL	0.392	0.507	fail	4.161	1.528	pass	0.294	0.105	pass	0.01	4.368	pass	0.333	0.141	pass
succinic_acid	FAIL	0.584	0.315	fail	4.189	1.5	pass	0.443	0.043	pass	1.076	3.301	pass	0.5	0.308	fail
t-butylamine	FAIL	0.914	0.015	pass	5.954	0.265	pass	0.886	0.487	fail	0.771	3.606	pass	0.2	0.008	pass
t-butylhydroxyanisole	PASS	0.736	0.162	pass	6.735	1.047	pass	0.606	0.207	pass	0.688	3.689	pass	0.154	0.038	pass
theophylline	PASS	0.879	0.02	pass	4.194	1.494	pass	0.425	0.025	pass	0.736	3.641	pass	0.462	0.269	pass
thymidine	PASS	0.7	0.199	pass	7.542	1.853	pass	0.646	0.247	pass	4.421	0.043	pass	0.412	0.219	pass
triphenylacetic_acid	FAIL	0.967	0.069	pass	8.343	2.654	pass	0.742	0.342	fail	3.073	1.304	pass	0.091	0.101	pass
urea	FAIL	0.869	0.03	pass	3.4	2.289	pass	0.525	0.126	pass	1.44	2.937	pass	0.75	0.558	fail
valerolactam	PASS	0.849	0.05	pass	5.134	0.555	pass	0.65	0.25	pass	2.028	2.35	pass	0.286	0.093	pass
xanthine	FAIL	0.824	0.074	pass	3.405	2.284	pass	0.368	0.031	pass	1.202	3.176	pass	0.545	0.353	fail

## Sheet: DIBBUL_00005
Molecular Complementarity Screening Results for DIBBUL_00005
	M/L axis ratio	S axis (Å)	S/L axis ratio	dipole moment magnitude (Debye)	fraction of Nitrogen and Oxygen
DIBBUL_00005	0.901	6.17	0.432	4.519	0.192
Coformer Conformation	Overall PASS/FAIL	M/L axis ratio	|M/L axis ratio Delta| (pass < 0.31)	M/L axis ratio pass/fail	S axis (Å)	|S axis (Å) Delta| (pass < 3.23)	S axis (Å) pass/fail	S/L axis ratio	|S/L axis ratio Delta| (pass < 0.275)	S/L axis ratio pass/fail	dipole moment magnitude (Debye)	|dipole moment magnitude (Debye) Delta| (pass < 5.94)	dipole moment magnitude (Debye) pass/fail	fraction of Nitrogen and Oxygen	|fraction of Nitrogen and Oxygen Delta| (pass < 0.294)	fraction of Nitrogen and Oxygen pass/fail
(+)-camphoric_acid	PASS	0.713	0.188	pass	7.052	0.881	pass	0.687	0.254	pass	0.558	3.961	pass	0.286	0.093	pass
(-)-camphorsulfonic_acid	FAIL	0.827	0.074	pass	7.313	1.142	pass	0.738	0.306	fail	3.432	1.087	pass	0.267	0.074	pass
1-hydroxyethylidene-1,1-diphosphonic_acid	FAIL	0.819	0.082	pass	6.102	0.068	pass	0.715	0.283	fail	4.143	0.376	pass	0.636	0.444	fail
2-amino-5-methylbenzoic_acid	PASS	0.768	0.133	pass	4.169	2.001	pass	0.408	0.025	pass	1.361	3.158	pass	0.273	0.08	pass
3-methylpyridine	PASS	0.814	0.087	pass	4.167	2.004	pass	0.506	0.074	pass	1.437	3.082	pass	0.143	0.049	pass
4-acetamidobenzoic_acid	FAIL	0.536	0.365	fail	4.174	1.996	pass	0.32	0.112	pass	1.612	2.907	pass	0.308	0.115	pass
4-aminobenzoic_acid	PASS	0.671	0.23	pass	3.4	2.77	pass	0.341	0.091	pass	0.849	3.669	pass	0.3	0.108	pass
4-hydroxybenzoic_acid	PASS	0.675	0.226	pass	3.4	2.77	pass	0.343	0.089	pass	2.205	2.314	pass	0.3	0.108	pass
L-Fucose	PASS	0.905	0.004	pass	5.446	0.724	pass	0.618	0.186	pass	1.997	2.522	pass	0.455	0.262	pass
4-aminobenzoic acid	PASS	0.663	0.238	pass	3.535	2.635	pass	0.352	0.08	pass	0.999	3.519	pass	0.3	0.108	pass
Trans-cinnamic acid	PASS	0.618	0.283	pass	3.519	2.652	pass	0.31	0.122	pass	0.646	3.873	pass	0.182	0.01	pass
p-Hydroxy-trans-cinnamic acid	FAIL	0.587	0.314	fail	3.498	2.673	pass	0.295	0.137	pass	1.565	2.954	pass	0.25	0.058	pass
D-alanine	FAIL	0.942	0.041	pass	5.087	1.083	pass	0.764	0.332	fail	3.343	1.175	pass	0.5	0.308	fail
D-glucuronic_acid	FAIL	0.774	0.127	pass	6.475	0.305	pass	0.676	0.243	pass	3.657	0.862	pass	0.538	0.346	fail
D-pantothenol	FAIL	0.582	0.319	fail	6.952	0.782	pass	0.564	0.132	pass	4.265	0.253	pass	0.357	0.165	pass
DL-Mandelic acid	PASS	0.73	0.171	pass	6.398	0.228	pass	0.68	0.248	pass	2.053	2.466	pass	0.273	0.08	pass
EDTA	FAIL	0.68	0.221	pass	6.615	0.445	pass	0.487	0.054	pass	3.05	1.469	pass	0.5	0.308	fail
Genisteine	FAIL	0.528	0.373	fail	5.573	0.597	pass	0.368	0.064	pass	3.808	0.711	pass	0.25	0.058	pass
L-arginine	FAIL	0.576	0.325	fail	5.881	0.289	pass	0.463	0.031	pass	2.027	2.492	pass	0.5	0.308	fail
L-aspartic_acid	FAIL	0.891	0.01	pass	5.364	0.807	pass	0.655	0.223	pass	1.186	3.332	pass	0.556	0.363	fail
L-aspartic_acid_z	FAIL	0.787	0.114	pass	5.393	0.777	pass	0.62	0.188	pass	15.846	11.327	fail	0.556	0.363	fail
L-glutamic_acid	FAIL	0.743	0.158	pass	5.521	0.649	pass	0.563	0.131	pass	1.697	2.822	pass	0.5	0.308	fail
L-glutamic_acid_z	FAIL	0.701	0.2	pass	5.556	0.614	pass	0.564	0.132	pass	15.835	11.316	fail	0.5	0.308	fail
L-glutamine	FAIL	0.775	0.126	pass	5.887	0.284	pass	0.658	0.226	pass	0.564	3.954	pass	0.5	0.308	fail
L-glutathione	PASS	0.839	0.062	pass	6.855	0.685	pass	0.478	0.046	pass	0.646	3.873	pass	0.45	0.258	pass
L-lactic_acid	FAIL	0.895	0.006	pass	5.399	0.772	pass	0.772	0.34	fail	2.587	1.932	pass	0.5	0.308	fail
L-leucine	PASS	0.851	0.05	pass	5.688	0.482	pass	0.654	0.222	pass	3.422	1.096	pass	0.333	0.141	pass
L-mandelic_acid	PASS	0.605	0.296	pass	5.898	0.273	pass	0.599	0.167	pass	2.816	1.702	pass	0.273	0.08	pass
L-methionine	PASS	0.681	0.22	pass	5.479	0.691	pass	0.533	0.1	pass	2.085	2.434	pass	0.333	0.141	pass
L-phenylalanine	FAIL	0.577	0.324	fail	5.457	0.713	pass	0.473	0.041	pass	1.37	3.148	pass	0.25	0.058	pass
L-proline	FAIL	0.781	0.12	pass	5.744	0.426	pass	0.714	0.282	fail	1.545	2.974	pass	0.375	0.183	pass
L-serine	FAIL	0.922	0.021	pass	5.064	1.106	pass	0.689	0.257	pass	4.362	0.156	pass	0.571	0.379	fail
L-tartaric_acid	FAIL	0.961	0.06	pass	5.335	0.835	pass	0.669	0.237	pass	3.295	1.224	pass	0.6	0.408	fail
L-tryptophan	PASS	0.689	0.212	pass	6.018	0.152	pass	0.53	0.098	pass	0.932	3.587	pass	0.267	0.074	pass
L-tyrosine	PASS	0.668	0.233	pass	6.27	0.1	pass	0.571	0.139	pass	1.737	2.781	pass	0.308	0.115	pass
L-Histidine	PASS	0.664	0.237	pass	5.409	0.761	pass	0.528	0.096	pass	2.429	2.09	pass	0.455	0.262	pass
L-pyroglutamic acid	PASS	0.72	0.181	pass	5.242	0.928	pass	0.582	0.15	pass	1.587	2.932	pass	0.444	0.252	pass
Vanillin	FAIL	0.424	0.477	fail	7.222	1.052	pass	0.381	0.052	pass	1.722	2.797	pass	0.179	0.014	pass
2,6-Di-t-butyl-4-methylphenol	PASS	0.788	0.113	pass	6.781	0.611	pass	0.578	0.145	pass	1.506	3.013	pass	0.063	0.13	pass
N-ethylacetamide	PASS	0.685	0.216	pass	4.169	2.002	pass	0.478	0.046	pass	1.656	2.863	pass	0.333	0.141	pass
1-Methylamino-D-1-deoxy-glucitol	PASS	0.702	0.199	pass	6.975	0.805	pass	0.603	0.171	pass	2.565	1.954	pass	0.462	0.269	pass
2-(3,4-Dihydroxyphenyl)chromane-3,5,7-triol methanol solvate	PASS	0.836	0.065	pass	7.754	1.584	pass	0.545	0.113	pass	5.674	1.155	pass	0.32	0.128	pass
3-Ethoxy-4-hydroxybenzaldehyde	PASS	0.66	0.241	pass	7.073	0.903	pass	0.489	0.057	pass	0.303	4.215	pass	0.25	0.058	pass
2-(4'-Thiazolyl)benzimidazole	PASS	0.603	0.298	pass	3.673	2.497	pass	0.301	0.132	pass	1.076	3.443	pass	0.214	0.022	pass
tris(Hydroxymethyl)aminomethane	FAIL	0.847	0.054	pass	5.208	0.962	pass	0.662	0.23	pass	1.525	2.994	pass	0.5	0.308	fail
acesulfame	FAIL	0.998	0.097	pass	5.177	0.994	pass	0.636	0.203	pass	2.386	2.133	pass	0.5	0.308	fail
acetic_acid	FAIL	0.882	0.019	pass	4.175	1.995	pass	0.699	0.266	pass	0.86	3.659	pass	0.5	0.308	fail
acetophenone_oxime	PASS	0.77	0.131	pass	4.181	1.989	pass	0.442	0.01	pass	1.223	3.295	pass	0.2	0.008	pass
acetylenedicarboxylic_acid	FAIL	0.654	0.247	pass	3.777	2.394	pass	0.418	0.014	pass	0.428	4.091	pass	0.5	0.308	fail
adipic_acid	FAIL	0.476	0.425	fail	4.161	2.009	pass	0.36	0.072	pass	0.013	4.506	pass	0.4	0.208	pass
alitame	PASS	0.656	0.245	pass	7.989	1.819	pass	0.61	0.177	pass	1.98	2.538	pass	0.318	0.126	pass
apigenin	PASS	0.64	0.262	pass	3.409	2.761	pass	0.24	0.192	pass	0.493	4.026	pass	0.25	0.058	pass
azelaic_acid	FAIL	0.351	0.55	fail	4.167	2.003	pass	0.261	0.171	pass	0.928	3.59	pass	0.308	0.115	pass
benzoic_acid	PASS	0.723	0.178	pass	3.401	2.769	pass	0.367	0.065	pass	0.991	3.528	pass	0.222	0.03	pass
biotin	PASS	0.659	0.242	pass	6.324	0.154	pass	0.471	0.038	pass	1.638	2.881	pass	0.313	0.12	pass
caprolactam	PASS	0.95	0.049	pass	5.535	0.635	pass	0.696	0.263	pass	2.061	2.458	pass	0.25	0.058	pass
capsaicin	FAIL	0.446	0.455	fail	6.494	0.324	pass	0.319	0.113	pass	2.166	2.353	pass	0.182	0.01	pass
cholic_acid	FAIL	0.453	0.448	fail	7.399	1.229	pass	0.404	0.028	pass	4.539	0.021	pass	0.172	0.02	pass
citric_acid	FAIL	0.673	0.228	pass	6.273	0.103	pass	0.618	0.186	pass	1.783	2.736	pass	0.538	0.346	fail
ethylparaben	PASS	0.637	0.264	pass	4.371	1.799	pass	0.383	0.049	pass	3.594	0.925	pass	0.25	0.058	pass
folic_acid	FAIL	0.421	0.48	fail	8.053	1.883	pass	0.367	0.065	pass	2.021	2.498	pass	0.406	0.214	pass
fumaric_acid	FAIL	0.617	0.284	pass	3.4	2.77	pass	0.366	0.066	pass	2.637	1.882	pass	0.5	0.308	fail
gentisic_acid	PASS	0.866	0.035	pass	3.408	2.763	pass	0.381	0.051	pass	2.843	1.676	pass	0.364	0.171	pass
glutaric_acid	FAIL	0.528	0.373	fail	4.167	2.004	pass	0.386	0.047	pass	2.449	2.07	pass	0.444	0.252	pass
glycine	FAIL	0.747	0.154	pass	4.254	1.916	pass	0.563	0.13	pass	1.007	3.512	pass	0.6	0.408	fail
glycolic_acid	FAIL	0.787	0.114	pass	4.182	1.988	pass	0.597	0.165	pass	1.422	3.097	pass	0.6	0.408	fail
hesperetin	PASS	0.683	0.218	pass	7.492	1.322	pass	0.575	0.142	pass	5.599	1.08	pass	0.273	0.08	pass
hippuric_acid	FAIL	0.578	0.323	fail	5.886	0.284	pass	0.491	0.058	pass	2.176	2.343	pass	0.308	0.115	pass
hydrocinnamic_acid	PASS	0.805	0.096	pass	6.052	0.119	pass	0.673	0.24	pass	0.852	3.666	pass	0.182	0.01	pass
imidazole	PASS	0.925	0.024	pass	3.4	2.77	pass	0.53	0.098	pass	1.319	3.2	pass	0.4	0.208	pass
isonicotinamide	PASS	0.782	0.119	pass	3.411	2.76	pass	0.401	0.032	pass	1.272	3.247	pass	0.333	0.141	pass
ketoglutaric_acid	FAIL	0.577	0.324	fail	4.171	1.999	pass	0.389	0.043	pass	1.37	3.148	pass	0.5	0.308	fail
lactobionic_acid	FAIL	0.704	0.197	pass	8.159	1.989	pass	0.66	0.228	pass	8.72	4.202	pass	0.5	0.308	fail
lactose	PASS	0.687	0.214	pass	6.591	0.421	pass	0.515	0.082	pass	4.554	0.036	pass	0.478	0.286	pass
maleic_acid	FAIL	0.689	0.212	pass	3.435	2.735	pass	0.393	0.04	pass	4.208	0.311	pass	0.5	0.308	fail
malic_acid	FAIL	0.653	0.248	pass	4.874	1.296	pass	0.52	0.087	pass	3.291	1.228	pass	0.556	0.363	fail
malonic_acid	FAIL	0.694	0.207	pass	4.15	2.021	pass	0.527	0.095	pass	1.699	2.82	pass	0.571	0.379	fail
maltitol	PASS	0.845	0.056	pass	8.076	1.906	pass	0.68	0.248	pass	7.131	2.612	pass	0.478	0.286	pass
mannitol	FAIL	0.857	0.044	pass	6.684	0.514	pass	0.75	0.318	fail	4.66	0.141	pass	0.5	0.308	fail
methanesulfonic_acid	FAIL	0.993	0.092	pass	5.301	0.869	pass	0.947	0.515	fail	2.599	1.92	pass	0.6	0.408	fail
methylparaben	PASS	0.666	0.235	pass	4.23	1.94	pass	0.402	0.03	pass	1.291	3.228	pass	0.273	0.08	pass
monobutyrin	PASS	0.731	0.17	pass	5.181	0.989	pass	0.487	0.055	pass	3.488	1.031	pass	0.364	0.171	pass
nicotinamide	PASS	0.724	0.177	pass	3.408	2.762	pass	0.371	0.062	pass	2.435	2.084	pass	0.333	0.141	pass
oxalic_acid	FAIL	0.845	0.056	pass	3.4	2.77	pass	0.498	0.066	pass	2.623	1.896	pass	0.667	0.474	fail
pamoic_acid	PASS	0.728	0.173	pass	7.963	1.793	pass	0.602	0.17	pass	0.233	4.285	pass	0.207	0.015	pass
phthalamide	PASS	0.955	0.054	pass	4.943	1.227	pass	0.558	0.126	pass	2.875	1.644	pass	0.333	0.141	pass
pimelic_acid	FAIL	0.431	0.47	fail	4.18	1.99	pass	0.322	0.11	pass	1.664	2.855	pass	0.364	0.171	pass
piperazine	PASS	0.92	0.019	pass	4.979	1.191	pass	0.697	0.265	pass	0.001	4.518	pass	0.333	0.141	pass
propylparaben	FAIL	0.532	0.369	fail	4.913	1.258	pass	0.371	0.061	pass	2.286	2.232	pass	0.231	0.038	pass
pyrazine	PASS	0.904	0.003	pass	3.41	2.76	pass	0.525	0.093	pass	0	4.519	pass	0.333	0.141	pass
riboflavin	PASS	0.833	0.068	pass	6.995	0.825	pass	0.502	0.07	pass	3.978	0.541	pass	0.37	0.178	pass
saccharin	PASS	0.929	0.028	pass	5.617	0.554	pass	0.632	0.2	pass	2.141	2.378	pass	0.333	0.141	pass
sorbic_acid	FAIL	0.502	0.399	fail	4.166	2.004	pass	0.38	0.052	pass	1.028	3.491	pass	0.25	0.058	pass
suberic_acid	FAIL	0.392	0.509	fail	4.161	2.009	pass	0.294	0.138	pass	0.01	4.509	pass	0.333	0.141	pass
succinic_acid	FAIL	0.584	0.317	fail	4.189	1.982	pass	0.443	0.01	pass	1.076	3.443	pass	0.5	0.308	fail
t-butylamine	FAIL	0.914	0.013	pass	5.954	0.216	pass	0.886	0.454	fail	0.771	3.748	pass	0.2	0.008	pass
t-butylhydroxyanisole	PASS	0.736	0.165	pass	6.735	0.565	pass	0.606	0.174	pass	0.688	3.83	pass	0.154	0.038	pass
theophylline	PASS	0.879	0.022	pass	4.194	1.976	pass	0.425	0.008	pass	0.736	3.782	pass	0.462	0.269	pass
thymidine	PASS	0.7	0.201	pass	7.542	1.372	pass	0.646	0.214	pass	4.421	0.098	pass	0.412	0.219	pass
triphenylacetic_acid	FAIL	0.967	0.066	pass	8.343	2.172	pass	0.742	0.309	fail	3.073	1.446	pass	0.091	0.101	pass
urea	FAIL	0.869	0.032	pass	3.4	2.77	pass	0.525	0.093	pass	1.44	3.079	pass	0.75	0.558	fail
valerolactam	PASS	0.849	0.052	pass	5.134	1.036	pass	0.65	0.217	pass	2.028	2.491	pass	0.286	0.093	pass
xanthine	FAIL	0.824	0.077	pass	3.405	2.765	pass	0.368	0.064	pass	1.202	3.317	pass	0.545	0.353	fail

## Sheet: DIBBUL_00006
Molecular Complementarity Screening Results for DIBBUL_00006
	M/L axis ratio	S axis (Å)	S/L axis ratio	dipole moment magnitude (Debye)	fraction of Nitrogen and Oxygen
DIBBUL_00006	0.914	6.14	0.435	2.454	0.192
Coformer Conformation	Overall PASS/FAIL	M/L axis ratio	|M/L axis ratio Delta| (pass < 0.31)	M/L axis ratio pass/fail	S axis (Å)	|S axis (Å) Delta| (pass < 3.23)	S axis (Å) pass/fail	S/L axis ratio	|S/L axis ratio Delta| (pass < 0.275)	S/L axis ratio pass/fail	dipole moment magnitude (Debye)	|dipole moment magnitude (Debye) Delta| (pass < 5.94)	dipole moment magnitude (Debye) pass/fail	fraction of Nitrogen and Oxygen	|fraction of Nitrogen and Oxygen Delta| (pass < 0.294)	fraction of Nitrogen and Oxygen pass/fail
(+)-camphoric_acid	PASS	0.713	0.202	pass	7.052	0.912	pass	0.687	0.252	pass	0.558	1.896	pass	0.286	0.093	pass
(-)-camphorsulfonic_acid	FAIL	0.827	0.087	pass	7.313	1.173	pass	0.738	0.303	fail	3.432	0.977	pass	0.267	0.074	pass
1-hydroxyethylidene-1,1-diphosphonic_acid	FAIL	0.819	0.095	pass	6.102	0.038	pass	0.715	0.28	fail	4.143	1.689	pass	0.636	0.444	fail
2-amino-5-methylbenzoic_acid	PASS	0.768	0.146	pass	4.169	1.971	pass	0.408	0.027	pass	1.361	1.093	pass	0.273	0.08	pass
3-methylpyridine	PASS	0.814	0.1	pass	4.167	1.973	pass	0.506	0.071	pass	1.437	1.017	pass	0.143	0.049	pass
4-acetamidobenzoic_acid	FAIL	0.536	0.378	fail	4.174	1.966	pass	0.32	0.115	pass	1.612	0.842	pass	0.308	0.115	pass
4-aminobenzoic_acid	PASS	0.671	0.243	pass	3.4	2.74	pass	0.341	0.094	pass	0.849	1.605	pass	0.3	0.108	pass
4-hydroxybenzoic_acid	PASS	0.675	0.239	pass	3.4	2.74	pass	0.343	0.092	pass	2.205	0.25	pass	0.3	0.108	pass
L-Fucose	PASS	0.905	0.009	pass	5.446	0.694	pass	0.618	0.183	pass	1.997	0.457	pass	0.455	0.262	pass
4-aminobenzoic acid	PASS	0.663	0.251	pass	3.535	2.605	pass	0.352	0.083	pass	0.999	1.455	pass	0.3	0.108	pass
Trans-cinnamic acid	PASS	0.618	0.297	pass	3.519	2.621	pass	0.31	0.125	pass	0.646	1.808	pass	0.182	0.01	pass
p-Hydroxy-trans-cinnamic acid	FAIL	0.587	0.327	fail	3.498	2.642	pass	0.295	0.14	pass	1.565	0.889	pass	0.25	0.058	pass
D-alanine	FAIL	0.942	0.027	pass	5.087	1.053	pass	0.764	0.329	fail	3.343	0.889	pass	0.5	0.308	fail
D-glucuronic_acid	FAIL	0.774	0.14	pass	6.475	0.335	pass	0.676	0.241	pass	3.657	1.203	pass	0.538	0.346	fail
D-pantothenol	FAIL	0.582	0.332	fail	6.952	0.812	pass	0.564	0.129	pass	4.265	1.811	pass	0.357	0.165	pass
DL-Mandelic acid	PASS	0.73	0.184	pass	6.398	0.258	pass	0.68	0.245	pass	2.053	0.401	pass	0.273	0.08	pass
EDTA	FAIL	0.68	0.234	pass	6.615	0.475	pass	0.487	0.052	pass	3.05	0.596	pass	0.5	0.308	fail
Genisteine	FAIL	0.528	0.386	fail	5.573	0.567	pass	0.368	0.067	pass	3.808	1.354	pass	0.25	0.058	pass
L-arginine	FAIL	0.576	0.338	fail	5.881	0.258	pass	0.463	0.028	pass	2.027	0.428	pass	0.5	0.308	fail
L-aspartic_acid	FAIL	0.891	0.023	pass	5.364	0.776	pass	0.655	0.22	pass	1.186	1.268	pass	0.556	0.363	fail
L-aspartic_acid_z	FAIL	0.787	0.127	pass	5.393	0.747	pass	0.62	0.186	pass	15.846	13.392	fail	0.556	0.363	fail
L-glutamic_acid	FAIL	0.743	0.171	pass	5.521	0.618	pass	0.563	0.128	pass	1.697	0.757	pass	0.5	0.308	fail
L-glutamic_acid_z	FAIL	0.701	0.213	pass	5.556	0.584	pass	0.564	0.129	pass	15.835	13.38	fail	0.5	0.308	fail
L-glutamine	FAIL	0.775	0.139	pass	5.887	0.253	pass	0.658	0.223	pass	0.564	1.89	pass	0.5	0.308	fail
L-glutathione	PASS	0.839	0.075	pass	6.855	0.715	pass	0.478	0.043	pass	0.646	1.808	pass	0.45	0.258	pass
L-lactic_acid	FAIL	0.895	0.02	pass	5.399	0.741	pass	0.772	0.337	fail	2.587	0.133	pass	0.5	0.308	fail
L-leucine	PASS	0.851	0.063	pass	5.688	0.452	pass	0.654	0.219	pass	3.422	0.968	pass	0.333	0.141	pass
L-mandelic_acid	PASS	0.605	0.31	pass	5.898	0.242	pass	0.599	0.164	pass	2.816	0.362	pass	0.273	0.08	pass
L-methionine	PASS	0.681	0.233	pass	5.479	0.661	pass	0.533	0.098	pass	2.085	0.37	pass	0.333	0.141	pass
L-phenylalanine	FAIL	0.577	0.337	fail	5.457	0.682	pass	0.473	0.038	pass	1.37	1.084	pass	0.25	0.058	pass
L-proline	FAIL	0.781	0.133	pass	5.744	0.396	pass	0.714	0.279	fail	1.545	0.909	pass	0.375	0.183	pass
L-serine	FAIL	0.922	0.008	pass	5.064	1.076	pass	0.689	0.254	pass	4.362	1.908	pass	0.571	0.379	fail
L-tartaric_acid	FAIL	0.961	0.047	pass	5.335	0.805	pass	0.669	0.235	pass	3.295	0.841	pass	0.6	0.408	fail
L-tryptophan	PASS	0.689	0.225	pass	6.018	0.121	pass	0.53	0.095	pass	0.932	1.522	pass	0.267	0.074	pass
L-tyrosine	PASS	0.668	0.247	pass	6.27	0.13	pass	0.571	0.136	pass	1.737	0.717	pass	0.308	0.115	pass
L-Histidine	PASS	0.664	0.25	pass	5.409	0.731	pass	0.528	0.093	pass	2.429	0.025	pass	0.455	0.262	pass
L-pyroglutamic acid	PASS	0.72	0.194	pass	5.242	0.898	pass	0.582	0.147	pass	1.587	0.867	pass	0.444	0.252	pass
Vanillin	FAIL	0.424	0.49	fail	7.222	1.083	pass	0.381	0.054	pass	1.722	0.732	pass	0.179	0.014	pass
2,6-Di-t-butyl-4-methylphenol	PASS	0.788	0.126	pass	6.781	0.641	pass	0.578	0.143	pass	1.506	0.948	pass	0.063	0.13	pass
N-ethylacetamide	PASS	0.685	0.229	pass	4.169	1.971	pass	0.478	0.043	pass	1.656	0.799	pass	0.333	0.141	pass
1-Methylamino-D-1-deoxy-glucitol	PASS	0.702	0.212	pass	6.975	0.835	pass	0.603	0.168	pass	2.565	0.111	pass	0.462	0.269	pass
2-(3,4-Dihydroxyphenyl)chromane-3,5,7-triol methanol solvate	PASS	0.836	0.078	pass	7.754	1.615	pass	0.545	0.11	pass	5.674	3.219	pass	0.32	0.128	pass
3-Ethoxy-4-hydroxybenzaldehyde	PASS	0.66	0.254	pass	7.073	0.934	pass	0.489	0.054	pass	0.303	2.151	pass	0.25	0.058	pass
2-(4'-Thiazolyl)benzimidazole	FAIL	0.603	0.311	fail	3.673	2.467	pass	0.301	0.134	pass	1.076	1.379	pass	0.214	0.022	pass
tris(Hydroxymethyl)aminomethane	FAIL	0.847	0.067	pass	5.208	0.931	pass	0.662	0.227	pass	1.525	0.929	pass	0.5	0.308	fail
acesulfame	FAIL	0.998	0.084	pass	5.177	0.963	pass	0.636	0.201	pass	2.386	0.068	pass	0.5	0.308	fail
acetic_acid	FAIL	0.882	0.032	pass	4.175	1.965	pass	0.699	0.264	pass	0.86	1.595	pass	0.5	0.308	fail
acetophenone_oxime	PASS	0.77	0.144	pass	4.181	1.958	pass	0.442	0.007	pass	1.223	1.231	pass	0.2	0.008	pass
acetylenedicarboxylic_acid	FAIL	0.654	0.26	pass	3.777	2.363	pass	0.418	0.017	pass	0.428	2.026	pass	0.5	0.308	fail
adipic_acid	FAIL	0.476	0.438	fail	4.161	1.978	pass	0.36	0.075	pass	0.013	2.441	pass	0.4	0.208	pass
alitame	PASS	0.656	0.258	pass	7.989	1.849	pass	0.61	0.175	pass	1.98	0.474	pass	0.318	0.126	pass
apigenin	PASS	0.64	0.275	pass	3.409	2.73	pass	0.24	0.195	pass	0.493	1.962	pass	0.25	0.058	pass
azelaic_acid	FAIL	0.351	0.563	fail	4.167	1.973	pass	0.261	0.174	pass	0.928	1.526	pass	0.308	0.115	pass
benzoic_acid	PASS	0.723	0.191	pass	3.401	2.739	pass	0.367	0.068	pass	0.991	1.463	pass	0.222	0.03	pass
biotin	PASS	0.659	0.255	pass	6.324	0.184	pass	0.471	0.036	pass	1.638	0.816	pass	0.313	0.12	pass
caprolactam	PASS	0.95	0.036	pass	5.535	0.605	pass	0.696	0.261	pass	2.061	0.393	pass	0.25	0.058	pass
capsaicin	FAIL	0.446	0.468	fail	6.494	0.354	pass	0.319	0.116	pass	2.166	0.288	pass	0.182	0.01	pass
cholic_acid	FAIL	0.453	0.461	fail	7.399	1.26	pass	0.404	0.031	pass	4.539	2.085	pass	0.172	0.02	pass
citric_acid	FAIL	0.673	0.241	pass	6.273	0.134	pass	0.618	0.183	pass	1.783	0.671	pass	0.538	0.346	fail
ethylparaben	PASS	0.637	0.277	pass	4.371	1.768	pass	0.383	0.052	pass	3.594	1.14	pass	0.25	0.058	pass
folic_acid	FAIL	0.421	0.493	fail	8.053	1.913	pass	0.367	0.068	pass	2.021	0.433	pass	0.406	0.214	pass
fumaric_acid	FAIL	0.617	0.297	pass	3.4	2.74	pass	0.366	0.069	pass	2.637	0.182	pass	0.5	0.308	fail
gentisic_acid	PASS	0.866	0.048	pass	3.408	2.732	pass	0.381	0.054	pass	2.843	0.389	pass	0.364	0.171	pass
glutaric_acid	FAIL	0.528	0.386	fail	4.167	1.973	pass	0.386	0.049	pass	2.449	0.005	pass	0.444	0.252	pass
glycine	FAIL	0.747	0.167	pass	4.254	1.885	pass	0.563	0.128	pass	1.007	1.447	pass	0.6	0.408	fail
glycolic_acid	FAIL	0.787	0.127	pass	4.182	1.957	pass	0.597	0.162	pass	1.422	1.033	pass	0.6	0.408	fail
hesperetin	PASS	0.683	0.231	pass	7.492	1.353	pass	0.575	0.14	pass	5.599	3.144	pass	0.273	0.08	pass
hippuric_acid	FAIL	0.578	0.337	fail	5.886	0.254	pass	0.491	0.056	pass	2.176	0.278	pass	0.308	0.115	pass
hydrocinnamic_acid	PASS	0.805	0.109	pass	6.052	0.088	pass	0.673	0.238	pass	0.852	1.602	pass	0.182	0.01	pass
imidazole	PASS	0.925	0.011	pass	3.4	2.739	pass	0.53	0.095	pass	1.319	1.135	pass	0.4	0.208	pass
isonicotinamide	PASS	0.782	0.132	pass	3.411	2.729	pass	0.401	0.034	pass	1.272	1.182	pass	0.333	0.141	pass
ketoglutaric_acid	FAIL	0.577	0.337	fail	4.171	1.968	pass	0.389	0.046	pass	1.37	1.084	pass	0.5	0.308	fail
lactobionic_acid	FAIL	0.704	0.21	pass	8.159	2.019	pass	0.66	0.225	pass	8.72	6.266	fail	0.5	0.308	fail
lactose	PASS	0.687	0.227	pass	6.591	0.452	pass	0.515	0.08	pass	4.554	2.1	pass	0.478	0.286	pass
maleic_acid	FAIL	0.689	0.225	pass	3.435	2.704	pass	0.393	0.042	pass	4.208	1.753	pass	0.5	0.308	fail
malic_acid	FAIL	0.653	0.261	pass	4.874	1.265	pass	0.52	0.085	pass	3.291	0.836	pass	0.556	0.363	fail
malonic_acid	FAIL	0.694	0.221	pass	4.15	1.99	pass	0.527	0.092	pass	1.699	0.756	pass	0.571	0.379	fail
maltitol	PASS	0.845	0.069	pass	8.076	1.937	pass	0.68	0.245	pass	7.131	4.676	pass	0.478	0.286	pass
mannitol	FAIL	0.857	0.057	pass	6.684	0.544	pass	0.75	0.315	fail	4.66	2.206	pass	0.5	0.308	fail
methanesulfonic_acid	FAIL	0.993	0.079	pass	5.301	0.839	pass	0.947	0.512	fail	2.599	0.145	pass	0.6	0.408	fail
methylparaben	PASS	0.666	0.248	pass	4.23	1.91	pass	0.402	0.033	pass	1.291	1.163	pass	0.273	0.08	pass
monobutyrin	PASS	0.731	0.183	pass	5.181	0.958	pass	0.487	0.052	pass	3.488	1.033	pass	0.364	0.171	pass
nicotinamide	PASS	0.724	0.191	pass	3.408	2.732	pass	0.371	0.064	pass	2.435	0.02	pass	0.333	0.141	pass
oxalic_acid	FAIL	0.845	0.069	pass	3.4	2.74	pass	0.498	0.063	pass	2.623	0.169	pass	0.667	0.474	fail
pamoic_acid	PASS	0.728	0.186	pass	7.963	1.824	pass	0.602	0.167	pass	0.233	2.221	pass	0.207	0.015	pass
phthalamide	PASS	0.955	0.041	pass	4.943	1.196	pass	0.558	0.123	pass	2.875	0.42	pass	0.333	0.141	pass
pimelic_acid	FAIL	0.431	0.483	fail	4.18	1.96	pass	0.322	0.113	pass	1.664	0.79	pass	0.364	0.171	pass
piperazine	PASS	0.92	0.006	pass	4.979	1.161	pass	0.697	0.263	pass	0.001	2.454	pass	0.333	0.141	pass
propylparaben	FAIL	0.532	0.382	fail	4.913	1.227	pass	0.371	0.063	pass	2.286	0.168	pass	0.231	0.038	pass
pyrazine	PASS	0.904	0.01	pass	3.41	2.73	pass	0.525	0.09	pass	0	2.454	pass	0.333	0.141	pass
riboflavin	PASS	0.833	0.081	pass	6.995	0.855	pass	0.502	0.067	pass	3.978	1.524	pass	0.37	0.178	pass
saccharin	PASS	0.929	0.015	pass	5.617	0.523	pass	0.632	0.197	pass	2.141	0.314	pass	0.333	0.141	pass
sorbic_acid	FAIL	0.502	0.412	fail	4.166	1.973	pass	0.38	0.055	pass	1.028	1.426	pass	0.25	0.058	pass
suberic_acid	FAIL	0.392	0.522	fail	4.161	1.978	pass	0.294	0.141	pass	0.01	2.445	pass	0.333	0.141	pass
succinic_acid	FAIL	0.584	0.33	fail	4.189	1.951	pass	0.443	0.008	pass	1.076	1.378	pass	0.5	0.308	fail
t-butylamine	FAIL	0.914	0	pass	5.954	0.186	pass	0.886	0.451	fail	0.771	1.683	pass	0.2	0.008	pass
t-butylhydroxyanisole	PASS	0.736	0.178	pass	6.735	0.596	pass	0.606	0.171	pass	0.688	1.766	pass	0.154	0.038	pass
theophylline	PASS	0.879	0.035	pass	4.194	1.945	pass	0.425	0.01	pass	0.736	1.718	pass	0.462	0.269	pass
thymidine	PASS	0.7	0.214	pass	7.542	1.402	pass	0.646	0.211	pass	4.421	1.967	pass	0.412	0.219	pass
triphenylacetic_acid	FAIL	0.967	0.053	pass	8.343	2.203	pass	0.742	0.307	fail	3.073	0.619	pass	0.091	0.101	pass
urea	FAIL	0.869	0.046	pass	3.4	2.74	pass	0.525	0.09	pass	1.44	1.014	pass	0.75	0.558	fail
valerolactam	PASS	0.849	0.066	pass	5.134	1.006	pass	0.65	0.215	pass	2.028	0.427	pass	0.286	0.093	pass
xanthine	FAIL	0.824	0.09	pass	3.405	2.735	pass	0.368	0.067	pass	1.202	1.253	pass	0.545	0.353	fail

## Sheet: DIBBUL_00007
Molecular Complementarity Screening Results for DIBBUL_00007
	M/L axis ratio	S axis (Å)	S/L axis ratio	dipole moment magnitude (Debye)	fraction of Nitrogen and Oxygen
DIBBUL_00007	0.907	5.942	0.419	2.336	0.192
Coformer Conformation	Overall PASS/FAIL	M/L axis ratio	|M/L axis ratio Delta| (pass < 0.31)	M/L axis ratio pass/fail	S axis (Å)	|S axis (Å) Delta| (pass < 3.23)	S axis (Å) pass/fail	S/L axis ratio	|S/L axis ratio Delta| (pass < 0.275)	S/L axis ratio pass/fail	dipole moment magnitude (Debye)	|dipole moment magnitude (Debye) Delta| (pass < 5.94)	dipole moment magnitude (Debye) pass/fail	fraction of Nitrogen and Oxygen	|fraction of Nitrogen and Oxygen Delta| (pass < 0.294)	fraction of Nitrogen and Oxygen pass/fail
(+)-camphoric_acid	PASS	0.713	0.194	pass	7.052	1.11	pass	0.687	0.268	pass	0.558	1.778	pass	0.286	0.093	pass
(-)-camphorsulfonic_acid	FAIL	0.827	0.08	pass	7.313	1.37	pass	0.738	0.319	fail	3.432	1.096	pass	0.267	0.074	pass
1-hydroxyethylidene-1,1-diphosphonic_acid	FAIL	0.819	0.088	pass	6.102	0.16	pass	0.715	0.296	fail	4.143	1.807	pass	0.636	0.444	fail
2-amino-5-methylbenzoic_acid	PASS	0.768	0.139	pass	4.169	1.773	pass	0.408	0.011	pass	1.361	0.975	pass	0.273	0.08	pass
3-methylpyridine	PASS	0.814	0.093	pass	4.167	1.776	pass	0.506	0.087	pass	1.437	0.899	pass	0.143	0.049	pass
4-acetamidobenzoic_acid	FAIL	0.536	0.371	fail	4.174	1.768	pass	0.32	0.099	pass	1.612	0.724	pass	0.308	0.115	pass
4-aminobenzoic_acid	PASS	0.671	0.236	pass	3.4	2.542	pass	0.341	0.078	pass	0.849	1.487	pass	0.3	0.108	pass
4-hydroxybenzoic_acid	PASS	0.675	0.232	pass	3.4	2.542	pass	0.343	0.076	pass	2.205	0.131	pass	0.3	0.108	pass
L-Fucose	PASS	0.905	0.002	pass	5.446	0.496	pass	0.618	0.199	pass	1.997	0.339	pass	0.455	0.262	pass
4-aminobenzoic acid	PASS	0.663	0.244	pass	3.535	2.407	pass	0.352	0.067	pass	0.999	1.337	pass	0.3	0.108	pass
Trans-cinnamic acid	PASS	0.618	0.289	pass	3.519	2.423	pass	0.31	0.109	pass	0.646	1.69	pass	0.182	0.01	pass
p-Hydroxy-trans-cinnamic acid	FAIL	0.587	0.32	fail	3.498	2.444	pass	0.295	0.123	pass	1.565	0.771	pass	0.25	0.058	pass
D-alanine	FAIL	0.942	0.035	pass	5.087	0.855	pass	0.764	0.345	fail	3.343	1.007	pass	0.5	0.308	fail
D-glucuronic_acid	FAIL	0.774	0.133	pass	6.475	0.533	pass	0.676	0.257	pass	3.657	1.321	pass	0.538	0.346	fail
D-pantothenol	FAIL	0.582	0.325	fail	6.952	1.01	pass	0.564	0.145	pass	4.265	1.929	pass	0.357	0.165	pass
DL-Mandelic acid	PASS	0.73	0.177	pass	6.398	0.456	pass	0.68	0.261	pass	2.053	0.283	pass	0.273	0.08	pass
EDTA	FAIL	0.68	0.227	pass	6.615	0.673	pass	0.487	0.068	pass	3.05	0.714	pass	0.5	0.308	fail
Genisteine	FAIL	0.528	0.379	fail	5.573	0.369	pass	0.368	0.051	pass	3.808	1.472	pass	0.25	0.058	pass
L-arginine	FAIL	0.576	0.331	fail	5.881	0.061	pass	0.463	0.044	pass	2.027	0.309	pass	0.5	0.308	fail
L-aspartic_acid	FAIL	0.891	0.016	pass	5.364	0.578	pass	0.655	0.236	pass	1.186	1.149	pass	0.556	0.363	fail
L-aspartic_acid_z	FAIL	0.787	0.12	pass	5.393	0.549	pass	0.62	0.202	pass	15.846	13.51	fail	0.556	0.363	fail
L-glutamic_acid	FAIL	0.743	0.164	pass	5.521	0.421	pass	0.563	0.144	pass	1.697	0.639	pass	0.5	0.308	fail
L-glutamic_acid_z	FAIL	0.701	0.206	pass	5.556	0.386	pass	0.564	0.145	pass	15.835	13.499	fail	0.5	0.308	fail
L-glutamine	FAIL	0.775	0.132	pass	5.887	0.056	pass	0.658	0.239	pass	0.564	1.772	pass	0.5	0.308	fail
L-glutathione	PASS	0.839	0.068	pass	6.855	0.913	pass	0.478	0.059	pass	0.646	1.69	pass	0.45	0.258	pass
L-lactic_acid	FAIL	0.895	0.012	pass	5.399	0.543	pass	0.772	0.353	fail	2.587	0.251	pass	0.5	0.308	fail
L-leucine	PASS	0.851	0.056	pass	5.688	0.254	pass	0.654	0.235	pass	3.422	1.086	pass	0.333	0.141	pass
L-mandelic_acid	PASS	0.605	0.302	pass	5.898	0.045	pass	0.599	0.181	pass	2.816	0.481	pass	0.273	0.08	pass
L-methionine	PASS	0.681	0.226	pass	5.479	0.463	pass	0.533	0.114	pass	2.085	0.251	pass	0.333	0.141	pass
L-phenylalanine	FAIL	0.577	0.33	fail	5.457	0.485	pass	0.473	0.054	pass	1.37	0.966	pass	0.25	0.058	pass
L-proline	FAIL	0.781	0.126	pass	5.744	0.198	pass	0.714	0.295	fail	1.545	0.791	pass	0.375	0.183	pass
L-serine	FAIL	0.922	0.015	pass	5.064	0.878	pass	0.689	0.27	pass	4.362	2.027	pass	0.571	0.379	fail
L-tartaric_acid	FAIL	0.961	0.054	pass	5.335	0.607	pass	0.669	0.251	pass	3.295	0.959	pass	0.6	0.408	fail
L-tryptophan	PASS	0.689	0.218	pass	6.018	0.076	pass	0.53	0.111	pass	0.932	1.404	pass	0.267	0.074	pass
L-tyrosine	PASS	0.668	0.239	pass	6.27	0.328	pass	0.571	0.152	pass	1.737	0.598	pass	0.308	0.115	pass
L-Histidine	PASS	0.664	0.243	pass	5.409	0.533	pass	0.528	0.109	pass	2.429	0.093	pass	0.455	0.262	pass
L-pyroglutamic acid	PASS	0.72	0.187	pass	5.242	0.7	pass	0.582	0.163	pass	1.587	0.749	pass	0.444	0.252	pass
Vanillin	FAIL	0.424	0.483	fail	7.222	1.28	pass	0.381	0.038	pass	1.722	0.614	pass	0.179	0.014	pass
2,6-Di-t-butyl-4-methylphenol	PASS	0.788	0.119	pass	6.781	0.839	pass	0.578	0.159	pass	1.506	0.83	pass	0.063	0.13	pass
N-ethylacetamide	PASS	0.685	0.222	pass	4.169	1.773	pass	0.478	0.059	pass	1.656	0.68	pass	0.333	0.141	pass
1-Methylamino-D-1-deoxy-glucitol	PASS	0.702	0.205	pass	6.975	1.033	pass	0.603	0.184	pass	2.565	0.229	pass	0.462	0.269	pass
2-(3,4-Dihydroxyphenyl)chromane-3,5,7-triol methanol solvate	PASS	0.836	0.071	pass	7.754	1.812	pass	0.545	0.126	pass	5.674	3.338	pass	0.32	0.128	pass
3-Ethoxy-4-hydroxybenzaldehyde	PASS	0.66	0.247	pass	7.073	1.131	pass	0.489	0.07	pass	0.303	2.033	pass	0.25	0.058	pass
2-(4'-Thiazolyl)benzimidazole	PASS	0.603	0.304	pass	3.673	2.269	pass	0.301	0.118	pass	1.076	1.26	pass	0.214	0.022	pass
tris(Hydroxymethyl)aminomethane	FAIL	0.847	0.06	pass	5.208	0.734	pass	0.662	0.244	pass	1.525	0.811	pass	0.5	0.308	fail
acesulfame	FAIL	0.998	0.091	pass	5.177	0.765	pass	0.636	0.217	pass	2.386	0.05	pass	0.5	0.308	fail
acetic_acid	FAIL	0.882	0.025	pass	4.175	1.767	pass	0.699	0.28	fail	0.86	1.476	pass	0.5	0.308	fail
acetophenone_oxime	PASS	0.77	0.137	pass	4.181	1.761	pass	0.442	0.023	pass	1.223	1.113	pass	0.2	0.008	pass
acetylenedicarboxylic_acid	FAIL	0.654	0.253	pass	3.777	2.166	pass	0.418	0.001	pass	0.428	1.908	pass	0.5	0.308	fail
adipic_acid	FAIL	0.476	0.431	fail	4.161	1.781	pass	0.36	0.059	pass	0.013	2.323	pass	0.4	0.208	pass
alitame	PASS	0.656	0.251	pass	7.989	2.047	pass	0.61	0.191	pass	1.98	0.355	pass	0.318	0.126	pass
apigenin	PASS	0.64	0.267	pass	3.409	2.533	pass	0.24	0.179	pass	0.493	1.843	pass	0.25	0.058	pass
azelaic_acid	FAIL	0.351	0.556	fail	4.167	1.775	pass	0.261	0.158	pass	0.928	1.407	pass	0.308	0.115	pass
benzoic_acid	PASS	0.723	0.184	pass	3.401	2.541	pass	0.367	0.052	pass	0.991	1.345	pass	0.222	0.03	pass
biotin	PASS	0.659	0.248	pass	6.324	0.382	pass	0.471	0.052	pass	1.638	0.698	pass	0.313	0.12	pass
caprolactam	FAIL	0.95	0.043	pass	5.535	0.407	pass	0.696	0.277	fail	2.061	0.275	pass	0.25	0.058	pass
capsaicin	FAIL	0.446	0.461	fail	6.494	0.552	pass	0.319	0.1	pass	2.166	0.17	pass	0.182	0.01	pass
cholic_acid	FAIL	0.453	0.454	fail	7.399	1.457	pass	0.404	0.015	pass	4.539	2.203	pass	0.172	0.02	pass
citric_acid	FAIL	0.673	0.234	pass	6.273	0.331	pass	0.618	0.199	pass	1.783	0.553	pass	0.538	0.346	fail
ethylparaben	PASS	0.637	0.269	pass	4.371	1.571	pass	0.383	0.036	pass	3.594	1.258	pass	0.25	0.058	pass
folic_acid	FAIL	0.421	0.486	fail	8.053	2.111	pass	0.367	0.052	pass	2.021	0.315	pass	0.406	0.214	pass
fumaric_acid	FAIL	0.617	0.29	pass	3.4	2.542	pass	0.366	0.053	pass	2.637	0.301	pass	0.5	0.308	fail
gentisic_acid	PASS	0.866	0.041	pass	3.408	2.535	pass	0.381	0.038	pass	2.843	0.507	pass	0.364	0.171	pass
glutaric_acid	FAIL	0.528	0.379	fail	4.167	1.776	pass	0.386	0.033	pass	2.449	0.113	pass	0.444	0.252	pass
glycine	FAIL	0.747	0.16	pass	4.254	1.688	pass	0.563	0.144	pass	1.007	1.329	pass	0.6	0.408	fail
glycolic_acid	FAIL	0.787	0.12	pass	4.182	1.76	pass	0.597	0.178	pass	1.422	0.914	pass	0.6	0.408	fail
hesperetin	PASS	0.683	0.224	pass	7.492	1.55	pass	0.575	0.156	pass	5.599	3.263	pass	0.273	0.08	pass
hippuric_acid	FAIL	0.578	0.329	fail	5.886	0.056	pass	0.491	0.072	pass	2.176	0.16	pass	0.308	0.115	pass
hydrocinnamic_acid	PASS	0.805	0.102	pass	6.052	0.109	pass	0.673	0.254	pass	0.852	1.483	pass	0.182	0.01	pass
imidazole	PASS	0.925	0.018	pass	3.4	2.542	pass	0.53	0.111	pass	1.319	1.017	pass	0.4	0.208	pass
isonicotinamide	PASS	0.782	0.125	pass	3.411	2.531	pass	0.401	0.018	pass	1.272	1.064	pass	0.333	0.141	pass
ketoglutaric_acid	FAIL	0.577	0.33	fail	4.171	1.771	pass	0.389	0.03	pass	1.37	0.966	pass	0.5	0.308	fail
lactobionic_acid	FAIL	0.704	0.203	pass	8.159	2.217	pass	0.66	0.242	pass	8.72	6.385	fail	0.5	0.308	fail
lactose	PASS	0.687	0.22	pass	6.591	0.649	pass	0.515	0.096	pass	4.554	2.218	pass	0.478	0.286	pass
maleic_acid	FAIL	0.689	0.218	pass	3.435	2.507	pass	0.393	0.026	pass	4.208	1.872	pass	0.5	0.308	fail
malic_acid	FAIL	0.653	0.254	pass	4.874	1.068	pass	0.52	0.101	pass	3.291	0.955	pass	0.556	0.363	fail
malonic_acid	FAIL	0.694	0.213	pass	4.15	1.793	pass	0.527	0.108	pass	1.699	0.637	pass	0.571	0.379	fail
maltitol	PASS	0.845	0.062	pass	8.076	2.134	pass	0.68	0.261	pass	7.131	4.795	pass	0.478	0.286	pass
mannitol	FAIL	0.857	0.05	pass	6.684	0.742	pass	0.75	0.331	fail	4.66	2.324	pass	0.5	0.308	fail
methanesulfonic_acid	FAIL	0.993	0.086	pass	5.301	0.641	pass	0.947	0.529	fail	2.599	0.263	pass	0.6	0.408	fail
methylparaben	PASS	0.666	0.241	pass	4.23	1.712	pass	0.402	0.017	pass	1.291	1.045	pass	0.273	0.08	pass
monobutyrin	PASS	0.731	0.176	pass	5.181	0.761	pass	0.487	0.068	pass	3.488	1.152	pass	0.364	0.171	pass
nicotinamide	PASS	0.724	0.183	pass	3.408	2.534	pass	0.371	0.048	pass	2.435	0.099	pass	0.333	0.141	pass
oxalic_acid	FAIL	0.845	0.062	pass	3.4	2.542	pass	0.498	0.079	pass	2.623	0.287	pass	0.667	0.474	fail
pamoic_acid	PASS	0.728	0.179	pass	7.963	2.021	pass	0.602	0.184	pass	0.233	2.103	pass	0.207	0.015	pass
phthalamide	PASS	0.955	0.048	pass	4.943	0.999	pass	0.558	0.139	pass	2.875	0.539	pass	0.333	0.141	pass
pimelic_acid	FAIL	0.431	0.476	fail	4.18	1.762	pass	0.322	0.097	pass	1.664	0.672	pass	0.364	0.171	pass
piperazine	FAIL	0.92	0.013	pass	4.979	0.963	pass	0.697	0.279	fail	0.001	2.335	pass	0.333	0.141	pass
propylparaben	FAIL	0.532	0.375	fail	4.913	1.029	pass	0.371	0.047	pass	2.286	0.05	pass	0.231	0.038	pass
pyrazine	PASS	0.904	0.003	pass	3.41	2.532	pass	0.525	0.106	pass	0	2.336	pass	0.333	0.141	pass
riboflavin	PASS	0.833	0.074	pass	6.995	1.053	pass	0.502	0.083	pass	3.978	1.642	pass	0.37	0.178	pass
saccharin	PASS	0.929	0.022	pass	5.617	0.325	pass	0.632	0.214	pass	2.141	0.195	pass	0.333	0.141	pass
sorbic_acid	FAIL	0.502	0.405	fail	4.166	1.776	pass	0.38	0.039	pass	1.028	1.308	pass	0.25	0.058	pass
suberic_acid	FAIL	0.392	0.515	fail	4.161	1.781	pass	0.294	0.125	pass	0.01	2.326	pass	0.333	0.141	pass
succinic_acid	FAIL	0.584	0.323	fail	4.189	1.753	pass	0.443	0.024	pass	1.076	1.26	pass	0.5	0.308	fail
t-butylamine	FAIL	0.914	0.007	pass	5.954	0.012	pass	0.886	0.467	fail	0.771	1.565	pass	0.2	0.008	pass
t-butylhydroxyanisole	PASS	0.736	0.171	pass	6.735	0.793	pass	0.606	0.187	pass	0.688	1.648	pass	0.154	0.038	pass
theophylline	PASS	0.879	0.028	pass	4.194	1.748	pass	0.425	0.006	pass	0.736	1.6	pass	0.462	0.269	pass
thymidine	PASS	0.7	0.207	pass	7.542	1.6	pass	0.646	0.228	pass	4.421	2.085	pass	0.412	0.219	pass
triphenylacetic_acid	FAIL	0.967	0.06	pass	8.343	2.401	pass	0.742	0.323	fail	3.073	0.737	pass	0.091	0.101	pass
urea	FAIL	0.869	0.038	pass	3.4	2.542	pass	0.525	0.107	pass	1.44	0.896	pass	0.75	0.558	fail
valerolactam	PASS	0.849	0.058	pass	5.134	0.808	pass	0.65	0.231	pass	2.028	0.308	pass	0.286	0.093	pass
xanthine	FAIL	0.824	0.083	pass	3.405	2.537	pass	0.368	0.051	pass	1.202	1.134	pass	0.545	0.353	fail

## Sheet: DIBBUL_00008
Molecular Complementarity Screening Results for DIBBUL_00008
	M/L axis ratio	S axis (Å)	S/L axis ratio	dipole moment magnitude (Debye)	fraction of Nitrogen and Oxygen
DIBBUL_00008	0.899	5.977	0.42	4.509	0.192
Coformer Conformation	Overall PASS/FAIL	M/L axis ratio	|M/L axis ratio Delta| (pass < 0.31)	M/L axis ratio pass/fail	S axis (Å)	|S axis (Å) Delta| (pass < 3.23)	S axis (Å) pass/fail	S/L axis ratio	|S/L axis ratio Delta| (pass < 0.275)	S/L axis ratio pass/fail	dipole moment magnitude (Debye)	|dipole moment magnitude (Debye) Delta| (pass < 5.94)	dipole moment magnitude (Debye) pass/fail	fraction of Nitrogen and Oxygen	|fraction of Nitrogen and Oxygen Delta| (pass < 0.294)	fraction of Nitrogen and Oxygen pass/fail
(+)-camphoric_acid	PASS	0.713	0.186	pass	7.052	1.074	pass	0.687	0.267	pass	0.558	3.95	pass	0.286	0.093	pass
(-)-camphorsulfonic_acid	FAIL	0.827	0.072	pass	7.313	1.335	pass	0.738	0.318	fail	3.432	1.077	pass	0.267	0.074	pass
1-hydroxyethylidene-1,1-diphosphonic_acid	FAIL	0.819	0.08	pass	6.102	0.125	pass	0.715	0.295	fail	4.143	0.366	pass	0.636	0.444	fail
2-amino-5-methylbenzoic_acid	PASS	0.768	0.13	pass	4.169	1.808	pass	0.408	0.012	pass	1.361	3.148	pass	0.273	0.08	pass
3-methylpyridine	PASS	0.814	0.085	pass	4.167	1.811	pass	0.506	0.086	pass	1.437	3.071	pass	0.143	0.049	pass
4-acetamidobenzoic_acid	FAIL	0.536	0.363	fail	4.174	1.803	pass	0.32	0.1	pass	1.612	2.897	pass	0.308	0.115	pass
4-aminobenzoic_acid	PASS	0.671	0.227	pass	3.4	2.577	pass	0.341	0.079	pass	0.849	3.659	pass	0.3	0.108	pass
4-hydroxybenzoic_acid	PASS	0.675	0.223	pass	3.4	2.577	pass	0.343	0.077	pass	2.205	2.304	pass	0.3	0.108	pass
L-Fucose	PASS	0.905	0.007	pass	5.446	0.531	pass	0.618	0.198	pass	1.997	2.512	pass	0.455	0.262	pass
4-aminobenzoic acid	PASS	0.663	0.235	pass	3.535	2.442	pass	0.352	0.068	pass	0.999	3.509	pass	0.3	0.108	pass
Trans-cinnamic acid	PASS	0.618	0.281	pass	3.519	2.459	pass	0.31	0.11	pass	0.646	3.862	pass	0.182	0.01	pass
p-Hydroxy-trans-cinnamic acid	FAIL	0.587	0.311	fail	3.498	2.48	pass	0.295	0.124	pass	1.565	2.944	pass	0.25	0.058	pass
D-alanine	FAIL	0.942	0.043	pass	5.087	0.89	pass	0.764	0.344	fail	3.343	1.165	pass	0.5	0.308	fail
D-glucuronic_acid	FAIL	0.774	0.124	pass	6.475	0.498	pass	0.676	0.256	pass	3.657	0.851	pass	0.538	0.346	fail
D-pantothenol	FAIL	0.582	0.317	fail	6.952	0.975	pass	0.564	0.144	pass	4.265	0.243	pass	0.357	0.165	pass
DL-Mandelic acid	PASS	0.73	0.169	pass	6.398	0.421	pass	0.68	0.26	pass	2.053	2.456	pass	0.273	0.08	pass
EDTA	FAIL	0.68	0.218	pass	6.615	0.638	pass	0.487	0.067	pass	3.05	1.459	pass	0.5	0.308	fail
Genisteine	FAIL	0.528	0.371	fail	5.573	0.404	pass	0.368	0.052	pass	3.808	0.701	pass	0.25	0.058	pass
L-arginine	FAIL	0.576	0.323	fail	5.881	0.096	pass	0.463	0.043	pass	2.027	2.482	pass	0.5	0.308	fail
L-aspartic_acid	FAIL	0.891	0.007	pass	5.364	0.614	pass	0.655	0.235	pass	1.186	3.322	pass	0.556	0.363	fail
L-aspartic_acid_z	FAIL	0.787	0.111	pass	5.393	0.584	pass	0.62	0.201	pass	15.846	11.337	fail	0.556	0.363	fail
L-glutamic_acid	FAIL	0.743	0.156	pass	5.521	0.456	pass	0.563	0.143	pass	1.697	2.811	pass	0.5	0.308	fail
L-glutamic_acid_z	FAIL	0.701	0.198	pass	5.556	0.421	pass	0.564	0.144	pass	15.835	11.326	fail	0.5	0.308	fail
L-glutamine	FAIL	0.775	0.124	pass	5.887	0.091	pass	0.658	0.238	pass	0.564	3.944	pass	0.5	0.308	fail
L-glutathione	PASS	0.839	0.06	pass	6.855	0.878	pass	0.478	0.058	pass	0.646	3.863	pass	0.45	0.258	pass
L-lactic_acid	FAIL	0.895	0.004	pass	5.399	0.579	pass	0.772	0.352	fail	2.587	1.922	pass	0.5	0.308	fail
L-leucine	PASS	0.851	0.047	pass	5.688	0.289	pass	0.654	0.234	pass	3.422	1.086	pass	0.333	0.141	pass
L-mandelic_acid	PASS	0.605	0.294	pass	5.898	0.08	pass	0.599	0.179	pass	2.816	1.692	pass	0.273	0.08	pass
L-methionine	PASS	0.681	0.218	pass	5.479	0.498	pass	0.533	0.113	pass	2.085	2.424	pass	0.333	0.141	pass
L-phenylalanine	FAIL	0.577	0.322	fail	5.457	0.52	pass	0.473	0.053	pass	1.37	3.138	pass	0.25	0.058	pass
L-proline	FAIL	0.781	0.118	pass	5.744	0.233	pass	0.714	0.294	fail	1.545	2.964	pass	0.375	0.183	pass
L-serine	FAIL	0.922	0.024	pass	5.064	0.913	pass	0.689	0.269	pass	4.362	0.146	pass	0.571	0.379	fail
L-tartaric_acid	FAIL	0.961	0.063	pass	5.335	0.642	pass	0.669	0.25	pass	3.295	1.214	pass	0.6	0.408	fail
L-tryptophan	PASS	0.689	0.209	pass	6.018	0.041	pass	0.53	0.11	pass	0.932	3.576	pass	0.267	0.074	pass
L-tyrosine	PASS	0.668	0.231	pass	6.27	0.293	pass	0.571	0.151	pass	1.737	2.771	pass	0.308	0.115	pass
L-Histidine	PASS	0.664	0.234	pass	5.409	0.568	pass	0.528	0.108	pass	2.429	2.079	pass	0.455	0.262	pass
L-pyroglutamic acid	PASS	0.72	0.179	pass	5.242	0.735	pass	0.582	0.162	pass	1.587	2.921	pass	0.444	0.252	pass
Vanillin	FAIL	0.424	0.474	fail	7.222	1.245	pass	0.381	0.039	pass	1.722	2.787	pass	0.179	0.014	pass
2,6-Di-t-butyl-4-methylphenol	PASS	0.788	0.11	pass	6.781	0.804	pass	0.578	0.158	pass	1.506	3.003	pass	0.063	0.13	pass
N-ethylacetamide	PASS	0.685	0.213	pass	4.169	1.809	pass	0.478	0.058	pass	1.656	2.853	pass	0.333	0.141	pass
1-Methylamino-D-1-deoxy-glucitol	PASS	0.702	0.196	pass	6.975	0.998	pass	0.603	0.183	pass	2.565	1.944	pass	0.462	0.269	pass
2-(3,4-Dihydroxyphenyl)chromane-3,5,7-triol methanol solvate	PASS	0.836	0.063	pass	7.754	1.777	pass	0.545	0.125	pass	5.674	1.165	pass	0.32	0.128	pass
3-Ethoxy-4-hydroxybenzaldehyde	PASS	0.66	0.239	pass	7.073	1.096	pass	0.489	0.069	pass	0.303	4.205	pass	0.25	0.058	pass
2-(4'-Thiazolyl)benzimidazole	PASS	0.603	0.296	pass	3.673	2.304	pass	0.301	0.119	pass	1.076	3.433	pass	0.214	0.022	pass
tris(Hydroxymethyl)aminomethane	FAIL	0.847	0.051	pass	5.208	0.769	pass	0.662	0.242	pass	1.525	2.984	pass	0.5	0.308	fail
acesulfame	FAIL	0.998	0.1	pass	5.177	0.801	pass	0.636	0.216	pass	2.386	2.122	pass	0.5	0.308	fail
acetic_acid	FAIL	0.882	0.017	pass	4.175	1.802	pass	0.699	0.279	fail	0.86	3.649	pass	0.5	0.308	fail
acetophenone_oxime	PASS	0.77	0.129	pass	4.181	1.796	pass	0.442	0.022	pass	1.223	3.285	pass	0.2	0.008	pass
acetylenedicarboxylic_acid	FAIL	0.654	0.245	pass	3.777	2.201	pass	0.418	0.002	pass	0.428	4.08	pass	0.5	0.308	fail
adipic_acid	FAIL	0.476	0.422	fail	4.161	1.816	pass	0.36	0.06	pass	0.013	4.496	pass	0.4	0.208	pass
alitame	PASS	0.656	0.242	pass	7.989	2.012	pass	0.61	0.19	pass	1.98	2.528	pass	0.318	0.126	pass
apigenin	PASS	0.64	0.259	pass	3.409	2.568	pass	0.24	0.18	pass	0.493	4.016	pass	0.25	0.058	pass
azelaic_acid	FAIL	0.351	0.548	fail	4.167	1.81	pass	0.261	0.159	pass	0.928	3.58	pass	0.308	0.115	pass
benzoic_acid	PASS	0.723	0.175	pass	3.401	2.576	pass	0.367	0.053	pass	0.991	3.518	pass	0.222	0.03	pass
biotin	PASS	0.659	0.24	pass	6.324	0.347	pass	0.471	0.051	pass	1.638	2.871	pass	0.313	0.12	pass
caprolactam	FAIL	0.95	0.052	pass	5.535	0.442	pass	0.696	0.276	fail	2.061	2.448	pass	0.25	0.058	pass
capsaicin	FAIL	0.446	0.452	fail	6.494	0.517	pass	0.319	0.101	pass	2.166	2.343	pass	0.182	0.01	pass
cholic_acid	FAIL	0.453	0.446	fail	7.399	1.422	pass	0.404	0.016	pass	4.539	0.031	pass	0.172	0.02	pass
citric_acid	FAIL	0.673	0.225	pass	6.273	0.296	pass	0.618	0.198	pass	1.783	2.726	pass	0.538	0.346	fail
ethylparaben	PASS	0.637	0.261	pass	4.371	1.606	pass	0.383	0.037	pass	3.594	0.915	pass	0.25	0.058	pass
folic_acid	FAIL	0.421	0.478	fail	8.053	2.076	pass	0.367	0.053	pass	2.021	2.488	pass	0.406	0.214	pass
fumaric_acid	FAIL	0.617	0.281	pass	3.4	2.577	pass	0.366	0.054	pass	2.637	1.872	pass	0.5	0.308	fail
gentisic_acid	PASS	0.866	0.033	pass	3.408	2.57	pass	0.381	0.039	pass	2.843	1.666	pass	0.364	0.171	pass
glutaric_acid	FAIL	0.528	0.37	fail	4.167	1.811	pass	0.386	0.034	pass	2.449	2.06	pass	0.444	0.252	pass
glycine	FAIL	0.747	0.151	pass	4.254	1.723	pass	0.563	0.143	pass	1.007	3.502	pass	0.6	0.408	fail
glycolic_acid	FAIL	0.787	0.112	pass	4.182	1.795	pass	0.597	0.177	pass	1.422	3.087	pass	0.6	0.408	fail
hesperetin	PASS	0.683	0.215	pass	7.492	1.515	pass	0.575	0.155	pass	5.599	1.09	pass	0.273	0.08	pass
hippuric_acid	FAIL	0.578	0.321	fail	5.886	0.091	pass	0.491	0.071	pass	2.176	2.333	pass	0.308	0.115	pass
hydrocinnamic_acid	PASS	0.805	0.094	pass	6.052	0.074	pass	0.673	0.253	pass	0.852	3.656	pass	0.182	0.01	pass
imidazole	PASS	0.925	0.026	pass	3.4	2.577	pass	0.53	0.11	pass	1.319	3.19	pass	0.4	0.208	pass
isonicotinamide	PASS	0.782	0.116	pass	3.411	2.567	pass	0.401	0.019	pass	1.272	3.237	pass	0.333	0.141	pass
ketoglutaric_acid	FAIL	0.577	0.322	fail	4.171	1.806	pass	0.389	0.031	pass	1.37	3.138	pass	0.5	0.308	fail
lactobionic_acid	FAIL	0.704	0.194	pass	8.159	2.182	pass	0.66	0.24	pass	8.72	4.212	pass	0.5	0.308	fail
lactose	PASS	0.687	0.211	pass	6.591	0.614	pass	0.515	0.095	pass	4.554	0.046	pass	0.478	0.286	pass
maleic_acid	FAIL	0.689	0.209	pass	3.435	2.542	pass	0.393	0.027	pass	4.208	0.301	pass	0.5	0.308	fail
malic_acid	FAIL	0.653	0.245	pass	4.874	1.103	pass	0.52	0.1	pass	3.291	1.218	pass	0.556	0.363	fail
malonic_acid	FAIL	0.694	0.205	pass	4.15	1.828	pass	0.527	0.107	pass	1.699	2.81	pass	0.571	0.379	fail
maltitol	PASS	0.845	0.054	pass	8.076	2.099	pass	0.68	0.26	pass	7.131	2.622	pass	0.478	0.286	pass
mannitol	FAIL	0.857	0.042	pass	6.684	0.707	pass	0.75	0.33	fail	4.66	0.152	pass	0.5	0.308	fail
methanesulfonic_acid	FAIL	0.993	0.095	pass	5.301	0.676	pass	0.947	0.528	fail	2.599	1.91	pass	0.6	0.408	fail
methylparaben	PASS	0.666	0.232	pass	4.23	1.747	pass	0.402	0.018	pass	1.291	3.218	pass	0.273	0.08	pass
monobutyrin	PASS	0.731	0.167	pass	5.181	0.796	pass	0.487	0.067	pass	3.488	1.021	pass	0.364	0.171	pass
nicotinamide	PASS	0.724	0.175	pass	3.408	2.569	pass	0.371	0.049	pass	2.435	2.074	pass	0.333	0.141	pass
oxalic_acid	FAIL	0.845	0.054	pass	3.4	2.577	pass	0.498	0.078	pass	2.623	1.885	pass	0.667	0.474	fail
pamoic_acid	PASS	0.728	0.171	pass	7.963	1.986	pass	0.602	0.183	pass	0.233	4.275	pass	0.207	0.015	pass
phthalamide	PASS	0.955	0.056	pass	4.943	1.034	pass	0.558	0.138	pass	2.875	1.634	pass	0.333	0.141	pass
pimelic_acid	FAIL	0.431	0.467	fail	4.18	1.797	pass	0.322	0.098	pass	1.664	2.845	pass	0.364	0.171	pass
piperazine	FAIL	0.92	0.021	pass	4.979	0.998	pass	0.697	0.278	fail	0.001	4.508	pass	0.333	0.141	pass
propylparaben	FAIL	0.532	0.366	fail	4.913	1.065	pass	0.371	0.048	pass	2.286	2.222	pass	0.231	0.038	pass
pyrazine	PASS	0.904	0.005	pass	3.41	2.567	pass	0.525	0.105	pass	0	4.509	pass	0.333	0.141	pass
riboflavin	PASS	0.833	0.065	pass	6.995	1.018	pass	0.502	0.082	pass	3.978	0.53	pass	0.37	0.178	pass
saccharin	PASS	0.929	0.03	pass	5.617	0.361	pass	0.632	0.213	pass	2.141	2.368	pass	0.333	0.141	pass
sorbic_acid	FAIL	0.502	0.396	fail	4.166	1.811	pass	0.38	0.04	pass	1.028	3.481	pass	0.25	0.058	pass
suberic_acid	FAIL	0.392	0.507	fail	4.161	1.816	pass	0.294	0.126	pass	0.01	4.499	pass	0.333	0.141	pass
succinic_acid	FAIL	0.584	0.315	fail	4.189	1.789	pass	0.443	0.023	pass	1.076	3.433	pass	0.5	0.308	fail
t-butylamine	FAIL	0.914	0.016	pass	5.954	0.023	pass	0.886	0.466	fail	0.771	3.737	pass	0.2	0.008	pass
t-butylhydroxyanisole	PASS	0.736	0.162	pass	6.735	0.758	pass	0.606	0.186	pass	0.688	3.82	pass	0.154	0.038	pass
theophylline	PASS	0.879	0.019	pass	4.194	1.783	pass	0.425	0.005	pass	0.736	3.772	pass	0.462	0.269	pass
thymidine	PASS	0.7	0.198	pass	7.542	1.565	pass	0.646	0.227	pass	4.421	0.088	pass	0.412	0.219	pass
triphenylacetic_acid	FAIL	0.967	0.069	pass	8.343	2.365	pass	0.742	0.322	fail	3.073	1.436	pass	0.091	0.101	pass
urea	FAIL	0.869	0.03	pass	3.4	2.577	pass	0.525	0.106	pass	1.44	3.069	pass	0.75	0.558	fail
valerolactam	PASS	0.849	0.05	pass	5.134	0.843	pass	0.65	0.23	pass	2.028	2.481	pass	0.286	0.093	pass
xanthine	FAIL	0.824	0.074	pass	3.405	2.572	pass	0.368	0.052	pass	1.202	3.307	pass	0.545	0.353	fail

[truncated: 2 more sheets: DIBBUL_00009, DIBBUL_00010]
