# Supplementary material for: Screening, Synthesis, and Characterization of a More Rapidly Dissolving Celecoxib Crystal Form
Source: ACS Omega. 2024 Jun 27;9(27):29710–22. doi: 10.1021/acsomega.4c03188 (PMC11238285; doi:10.1021/acsomega.4c03188)
Supplement: Supplementary file 2 — ao4c03188_si_002.cif [file ao4c03188_si_002.cif]

data_es23057_p21c
_audit_creation_date               2024-05-12
_audit_creation_method
;
Olex2 1.5
(compiled 2024.02.16 svn.r378c4104 for OlexSys, GUI svn.r6928)
;
_shelx_SHELXL_version_number       '2018/3'
_audit_contact_author_address      ?
_audit_contact_author_email        ?
_audit_contact_author_name         ''
_audit_contact_author_phone        ?
_publ_contact_author_id_orcid      ?
_publ_section_references
;
Dolomanov, O.V., Bourhis, L.J., Gildea, R.J, Howard, J.A.K. & Puschmann, H.
 (2009), J. Appl. Cryst. 42, 339-341.

Sheldrick, G.M. (2015). Acta Cryst. A71, 3-8.

Sheldrick, G.M. (2015). Acta Cryst. C71, 3-8.
;
_chemical_name_common              ?
_chemical_name_systematic          ?
_chemical_formula_moiety           'C17 H14 F3 N3 O2 S, 2(C4 H9 N O)'
_chemical_formula_sum              'C25 H32 F3 N5 O4 S'
_chemical_formula_weight           555.61
_chemical_melting_point            ?
loop_
  _atom_type_symbol
  _atom_type_description
  _atom_type_scat_dispersion_real
  _atom_type_scat_dispersion_imag
  _atom_type_scat_source
 'C' 'C' 0.0033 0.0016 'International Tables Vol C Tables 4.2.6.8 and 6.1.1.4'
 'H' 'H' 0.0000 0.0000 'International Tables Vol C Tables 4.2.6.8 and 6.1.1.4'
 'F' 'F' 0.0171 0.0103 'International Tables Vol C Tables 4.2.6.8 and 6.1.1.4'
 'N' 'N' 0.0061 0.0033 'International Tables Vol C Tables 4.2.6.8 and 6.1.1.4'
 'O' 'O' 0.0106 0.0060 'International Tables Vol C Tables 4.2.6.8 and 6.1.1.4'
 'S' 'S' 0.1246 0.1234 'International Tables Vol C Tables 4.2.6.8 and 6.1.1.4'

_shelx_space_group_comment
;
The symmetry employed for this shelxl refinement is uniquely defined
by the following loop, which should always be used as a source of
symmetry information in preference to the above space-group names.
They are only intended as comments.
;
_space_group_crystal_system        'monoclinic'
_space_group_IT_number             14
_space_group_name_H-M_alt          'P 1 21/c 1'
_space_group_name_Hall             '-P 2ybc'
loop_
  _space_group_symop_operation_xyz
 'x, y, z'
 '-x, y+1/2, -z+1/2'
 '-x, -y, -z'
 'x, -y-1/2, z-1/2'

_cell_length_a                     12.0239(7)
_cell_length_b                     27.7108(18)
_cell_length_c                     8.7569(6)
_cell_angle_alpha                  90
_cell_angle_beta                   90.489(2)
_cell_angle_gamma                  90
_cell_volume                       2917.6(3)
_cell_formula_units_Z              4
_cell_measurement_reflns_used      9896
_cell_measurement_temperature      298.00
_cell_measurement_theta_max        23.01
_cell_measurement_theta_min        2.75
_shelx_estimated_absorpt_T_max     ?
_shelx_estimated_absorpt_T_min     ?
_exptl_absorpt_coefficient_mu      0.168
_exptl_absorpt_correction_T_max    0.7453
_exptl_absorpt_correction_T_min    0.7076
_exptl_absorpt_correction_type     multi-scan
_exptl_absorpt_process_details
;
SADABS-2016/2 (Bruker,2016/2) was used for absorption correction.
wR2(int) was 0.0594 before and 0.0555 after correction.
The Ratio of minimum to maximum transmission is 0.9494.
The \l/2 correction factor is Not present.
;
_exptl_absorpt_special_details     ?
_exptl_crystal_colour              'clear colourless'
_exptl_crystal_colour_lustre       clear
_exptl_crystal_colour_primary      colourless
_exptl_crystal_density_diffrn      1.265
_exptl_crystal_density_meas        ?
_exptl_crystal_density_method      ?
_exptl_crystal_description         block
_exptl_crystal_F_000               1168
_exptl_crystal_size_max            0.271
_exptl_crystal_size_mid            0.158
_exptl_crystal_size_min            0.156
_exptl_transmission_factor_max     ?
_exptl_transmission_factor_min     ?
_diffrn_reflns_av_R_equivalents    0.0612
_diffrn_reflns_av_unetI/netI       0.0324
_diffrn_reflns_Laue_measured_fraction_full  0.998
_diffrn_reflns_Laue_measured_fraction_max  0.998
_diffrn_reflns_limit_h_max         14
_diffrn_reflns_limit_h_min         -14
_diffrn_reflns_limit_k_max         34
_diffrn_reflns_limit_k_min         -34
_diffrn_reflns_limit_l_max         10
_diffrn_reflns_limit_l_min         -10
_diffrn_reflns_number              63722
_diffrn_reflns_point_group_measured_fraction_full  0.998
_diffrn_reflns_point_group_measured_fraction_max  0.998
_diffrn_reflns_theta_full          25.242
_diffrn_reflns_theta_max           26.024
_diffrn_reflns_theta_min           2.781
_diffrn_ambient_temperature        298.00
_diffrn_detector_area_resol_mean   ?
_diffrn_measured_fraction_theta_full  0.998
_diffrn_measured_fraction_theta_max  0.998
_diffrn_measurement_device_type    'Bruker APEX-II CCD'
_diffrn_measurement_method         '\f and \w scans'
_diffrn_radiation_type             MoK\a
_diffrn_radiation_wavelength       0.71073
_diffrn_source                     ?
_reflns_Friedel_coverage           0.000
_reflns_Friedel_fraction_full      .
_reflns_Friedel_fraction_max       .
_reflns_number_gt                  3451
_reflns_number_total               5742
_reflns_special_details
;
 Reflections were merged by SHELXL according to the crystal
 class for the calculation of statistics and refinement.
 
 _reflns_Friedel_fraction is defined as the number of unique
 Friedel pairs measured divided by the number that would be
 possible theoretically, ignoring centric projections and
 systematic absences.
;
_reflns_threshold_expression       'I > 2\s(I)'
_computing_cell_refinement         'SAINT V8.40B (?, 2016)'
_computing_data_collection         ?
_computing_data_reduction          'SAINT V8.40B (?, 2016)'
_computing_molecular_graphics      'Olex2 1.5 (Dolomanov et al., 2009)'
_computing_publication_material    'Olex2 1.5 (Dolomanov et al., 2009)'
_computing_structure_refinement    'SHELXL 2018/3 (Sheldrick, 2015)'
_computing_structure_solution      'SHELXT 2018/2 (Sheldrick, 2018)'
_refine_diff_density_max           0.338
_refine_diff_density_min           -0.315
_refine_diff_density_rms           0.043
_refine_ls_extinction_coef         .
_refine_ls_extinction_method       none
_refine_ls_goodness_of_fit_ref     1.020
_refine_ls_hydrogen_treatment      mixed
_refine_ls_matrix_type             full
_refine_ls_number_parameters       413
_refine_ls_number_reflns           5742
_refine_ls_number_restraints       0
_refine_ls_R_factor_all            0.1163
_refine_ls_R_factor_gt             0.0661
_refine_ls_restrained_S_all        1.020
_refine_ls_shift/su_max            0.000
_refine_ls_shift/su_mean           0.000
_refine_ls_structure_factor_coef   Fsqd
_refine_ls_weighting_details      
 'w=1/[\s^2^(Fo^2^)+(0.0801P)^2^+1.6489P] where P=(Fo^2^+2Fc^2^)/3'
_refine_ls_weighting_scheme        calc
_refine_ls_wR_factor_gt            0.1605
_refine_ls_wR_factor_ref           0.1939
_refine_special_details            ?
_olex2_refinement_description
;
1. Fixed Uiso
 At 1.2 times of:
  All C(H) groups, All C(H,H) groups, All N(H) groups
 At 1.5 times of:
  All C(H,H,H) groups
2. Restrained distances
 O4-C26 \\sim O5-C26
 with sigma of 0.02
 O4-C22 \\sim O5-C22
 with sigma of 0.02
3. Others
 Sof(C23)=Sof(H23A)=Sof(H23B)=Sof(H23C)=Sof(C25)=Sof(H25A)=Sof(H25B)=Sof(H25C)=
 Sof(C22)=Sof(N5)=Sof(H5)=Sof(C24)=Sof(H24A)=Sof(H24B)=Sof(O5)=1-FVAR(1)
 Sof(O4)=Sof(C26)=Sof(C27)=Sof(H27A)=Sof(H27B)=Sof(H27C)=Sof(C29)=Sof(H29A)=
 Sof(H29B)=Sof(H29C)=Sof(N6)=Sof(H6A)=Sof(C28)=Sof(H28A)=Sof(H28B)=FVAR(1)
4.a Secondary CH2 refined with riding coordinates:
 C20(H20A,H20B), C28(H28A,H28B), C24(H24A,H24B)
4.b Aromatic/amide H refined with riding coordinates:
 C16(H16), C17(H17), C11(H11), C10(H10), C13(H13), C14(H14), N4(H4), C6(H6),
 C7(H7), C3(H3), N6(H6A), N5(H5)
4.c Idealised Me refined as rotating group:
 C18(H18A,H18B,H18C), C23(H23A,H23B,H23C), C9(H9A,H9B,H9C), C27(H27A,H27B,
 H27C), C25(H25A,H25B,H25C), C29(H29A,H29B,H29C), C21(H21A,H21B,H21C)
;
_atom_sites_solution_hydrogens     mixed
_atom_sites_solution_primary       dual
_atom_sites_solution_secondary     ?
loop_
  _atom_site_label
  _atom_site_type_symbol
  _atom_site_fract_x
  _atom_site_fract_y
  _atom_site_fract_z
  _atom_site_U_iso_or_equiv
  _atom_site_adp_type
  _atom_site_occupancy
  _atom_site_site_symmetry_order
  _atom_site_calc_flag
  _atom_site_refinement_flags_posn
  _atom_site_refinement_flags_adp
  _atom_site_refinement_flags_occupancy
  _atom_site_disorder_assembly
  _atom_site_disorder_group
 S1 S 0.37602(6) 0.45126(3) 0.22122(9) 0.0659(3) Uani 1 1 d . . . . .
 O3 O 0.5031(2) 0.56704(9) 0.1594(3) 0.0839(7) Uani 1 1 d . . . . .
 O2 O 0.34256(18) 0.47964(10) 0.3491(3) 0.0838(7) Uani 1 1 d . . . . .
 O1 O 0.31894(18) 0.40736(9) 0.1865(3) 0.0874(7) Uani 1 1 d . . . . .
 N3 N 0.3656(2) 0.48544(13) 0.0740(4) 0.0686(8) Uani 1 1 d . . . . .
 O4 O 0.468(2) 0.7056(9) 0.488(3) 0.099(5) Uani 0.605(9) 1 d . . P A 1
 N1 N 0.8563(2) 0.40329(12) 0.2972(3) 0.0792(8) Uani 1 1 d . . . . .
 C15 C 0.5190(2) 0.43687(11) 0.2468(3) 0.0570(7) Uani 1 1 d . . . . .
 C12 C 0.7415(2) 0.41615(13) 0.2779(3) 0.0655(8) Uani 1 1 d . . . . .
 C16 C 0.5870(2) 0.46694(12) 0.3309(3) 0.0607(8) Uani 1 1 d . . . . .
 H16 H 0.557647 0.494418 0.376288 0.073 Uiso 1 1 calc R U . . .
 C17 C 0.6989(2) 0.45645(13) 0.3481(3) 0.0655(8) Uani 1 1 d . . . . .
 H17 H 0.744696 0.476400 0.406316 0.079 Uiso 1 1 calc R U . . .
 C11 C 0.8906(2) 0.50208(15) 0.1325(4) 0.0722(9) Uani 1 1 d . . . . .
 H11 H 0.835252 0.483757 0.085588 0.087 Uiso 1 1 calc R U . . .
 C10 C 0.9049(3) 0.54943(16) 0.0901(4) 0.0830(10) Uani 1 1 d . . . . .
 H10 H 0.858368 0.562557 0.015610 0.100 Uiso 1 1 calc R U . . .
 N2 N 0.8769(3) 0.35641(14) 0.3353(4) 0.1040(11) Uani 1 1 d . . . . .
 C19 C 0.4744(3) 0.59860(14) 0.2510(4) 0.0764(9) Uani 1 1 d . . . . .
 C13 C 0.6737(3) 0.38600(13) 0.1938(4) 0.0749(9) Uani 1 1 d . . . . .
 H13 H 0.703256 0.358775 0.147190 0.090 Uiso 1 1 calc R U . . .
 C14 C 0.5616(3) 0.39618(12) 0.1787(4) 0.0703(9) Uani 1 1 d . . . . .
 H14 H 0.515333 0.375696 0.122981 0.084 Uiso 1 1 calc R U . . .
 C5 C 0.9579(2) 0.48111(16) 0.2447(4) 0.0774(10) Uani 1 1 d . . . . .
 C4 C 0.9513(3) 0.43042(17) 0.2882(4) 0.0824(11) Uani 1 1 d . . . . .
 N4 N 0.5477(3) 0.62688(15) 0.3171(5) 0.1202(14) Uani 1 1 d . . . . .
 H4 H 0.526878 0.643350 0.395006 0.144 Uiso 1 1 calc R U . . .
 C8 C 0.9862(3) 0.57792(18) 0.1552(5) 0.0986(13) Uani 1 1 d . . . . .
 C18 C 0.3552(3) 0.60662(16) 0.2879(5) 0.0995(12) Uani 1 1 d . . . . .
 H18A H 0.316466 0.617943 0.198593 0.149 Uiso 1 1 calc R U . . .
 H18B H 0.349617 0.630244 0.367687 0.149 Uiso 1 1 calc R U . . .
 H18C H 0.322690 0.576835 0.321360 0.149 Uiso 1 1 calc R U . . .
 C6 C 1.0399(3) 0.5101(2) 0.3113(4) 0.1040(15) Uani 1 1 d . . . . .
 H6 H 1.086198 0.497261 0.386628 0.125 Uiso 1 1 calc R U . . .
 C7 C 1.0532(4) 0.5573(2) 0.2670(6) 0.1164(17) Uani 1 1 d . . . . .
 H7 H 1.108444 0.575873 0.313146 0.140 Uiso 1 1 calc R U . . .
 C2 C 0.9872(4) 0.3550(2) 0.3496(6) 0.1156(16) Uani 1 1 d . . . . .
 C3 C 1.0364(3) 0.3990(2) 0.3225(5) 0.1079(15) Uani 1 1 d . . . . .
 H3 H 1.112018 0.405988 0.326498 0.129 Uiso 1 1 calc R U . . .
 C26 C 0.4350(16) 0.7319(7) 0.621(3) 0.115(9) Uani 0.605(9) 1 d . . P A 1
 C23 C 0.598(3) 0.7133(14) 0.710(3) 0.122(11) Uani 0.395(9) 1 d . . P A 2
 H23A H 0.600942 0.680503 0.745316 0.183 Uiso 0.395(9) 1 calc R U P A 2
 H23B H 0.607021 0.734805 0.794901 0.183 Uiso 0.395(9) 1 calc R U P A 2
 H23C H 0.655874 0.718689 0.637522 0.183 Uiso 0.395(9) 1 calc R U P A 2
 C9 C 1.0043(5) 0.6296(2) 0.1065(7) 0.144(2) Uani 1 1 d . . . . .
 H9A H 0.941393 0.640414 0.047488 0.216 Uiso 1 1 calc R U . . .
 H9B H 1.070168 0.631618 0.045621 0.216 Uiso 1 1 calc R U . . .
 H9C H 1.012784 0.649618 0.195268 0.216 Uiso 1 1 calc R U . . .
 F3 F 1.0015(6) 0.2889(3) 0.5025(10) 0.318(5) Uani 1 1 d . . . . .
 F2 F 1.1376(5) 0.3122(2) 0.4358(11) 0.318(4) Uani 1 1 d . . . . .
 C1 C 1.0376(7) 0.3073(4) 0.3870(14) 0.178(3) Uani 1 1 d . . . . .
 C27 C 0.320(2) 0.7528(8) 0.642(2) 0.129(7) Uani 0.605(9) 1 d . . P A 1
 H27A H 0.310007 0.779914 0.574611 0.193 Uiso 0.605(9) 1 calc R U P A 1
 H27B H 0.311103 0.763199 0.745647 0.193 Uiso 0.605(9) 1 calc R U P A 1
 H27C H 0.265050 0.728671 0.618174 0.193 Uiso 0.605(9) 1 calc R U P A 1
 C20 C 0.6748(7) 0.6328(4) 0.2615(12) 0.226(6) Uani 1 1 d . . . . .
 H20A H 0.688594 0.617632 0.163611 0.271 Uiso 1 1 calc R U . . .
 H20B H 0.699723 0.666079 0.260620 0.271 Uiso 1 1 calc R U . . .
 F1 F 1.0438(10) 0.2793(3) 0.2883(9) 0.368(7) Uani 1 1 d . . . . .
 C25 C 0.2098(12) 0.7660(6) 0.737(2) 0.170(8) Uani 0.395(9) 1 d . . P A 2
 H25A H 0.139509 0.772919 0.689255 0.255 Uiso 0.395(9) 1 calc R U P A 2
 H25B H 0.230143 0.792176 0.803672 0.255 Uiso 0.395(9) 1 calc R U P A 2
 H25C H 0.203970 0.736808 0.795639 0.255 Uiso 0.395(9) 1 calc R U P A 2
 C22 C 0.4829(14) 0.7227(6) 0.6320(16) 0.054(4) Uani 0.395(9) 1 d . . P A 2
 H3A H 0.384(3) 0.4721(14) -0.001(4) 0.081(13) Uiso 1 1 d . . . . .
 H3B H 0.405(4) 0.5153(17) 0.097(5) 0.120(16) Uiso 1 1 d . . . . .
 C29 C 0.6820(10) 0.7103(4) 0.8757(13) 0.163(5) Uani 0.605(9) 1 d . . P A 1
 H29A H 0.744756 0.689476 0.861157 0.244 Uiso 0.605(9) 1 calc R U P A 1
 H29B H 0.636401 0.697777 0.955934 0.244 Uiso 0.605(9) 1 calc R U P A 1
 H29C H 0.707573 0.742028 0.902996 0.244 Uiso 0.605(9) 1 calc R U P A 1
 N6 N 0.5126(9) 0.7320(3) 0.7266(14) 0.108(3) Uani 0.605(9) 1 d . . P A 1
 H6A H 0.494727 0.746826 0.809043 0.129 Uiso 0.605(9) 1 calc R U P A 1
 N5 N 0.3978(13) 0.7441(4) 0.7093(13) 0.083(4) Uani 0.395(9) 1 d . . P A 2
 H5 H 0.401857 0.748409 0.806417 0.100 Uiso 0.395(9) 1 calc R U P A 2
 C28 C 0.615(2) 0.7131(8) 0.729(2) 0.124(7) Uani 0.605(9) 1 d . . P A 1
 H28A H 0.658580 0.731088 0.656528 0.148 Uiso 0.605(9) 1 calc R U P A 1
 H28B H 0.608472 0.680423 0.690142 0.148 Uiso 0.605(9) 1 calc R U P A 1
 C24 C 0.296(5) 0.7600(19) 0.619(5) 0.23(2) Uani 0.395(9) 1 d . . P A 2
 H24A H 0.309359 0.790198 0.566192 0.279 Uiso 0.395(9) 1 calc R U P A 2
 H24B H 0.273810 0.735717 0.544877 0.279 Uiso 0.395(9) 1 calc R U P A 2
 C21 C 0.7123(11) 0.6095(4) 0.3706(14) 0.267(6) Uani 1 1 d . . . . .
 H21A H 0.672081 0.617569 0.461288 0.400 Uiso 1 1 calc R U . . .
 H21B H 0.789586 0.617101 0.385097 0.400 Uiso 1 1 calc R U . . .
 H21C H 0.704527 0.575579 0.350275 0.400 Uiso 1 1 calc R U . . .
 O5 O 0.470(3) 0.7128(14) 0.518(4) 0.096(8) Uani 0.395(9) 1 d . . P A 2

loop_
  _atom_site_aniso_label
  _atom_site_aniso_U_11
  _atom_site_aniso_U_22
  _atom_site_aniso_U_33
  _atom_site_aniso_U_23
  _atom_site_aniso_U_13
  _atom_site_aniso_U_12
 S1 0.0460(4) 0.0849(6) 0.0670(5) -0.0041(4) 0.0034(3) -0.0050(4)
 O3 0.0953(17) 0.0795(16) 0.0770(15) -0.0164(13) 0.0098(13) -0.0001(13)
 O2 0.0590(12) 0.123(2) 0.0690(14) -0.0168(13) 0.0150(10) 0.0068(13)
 O1 0.0615(13) 0.0882(17) 0.1123(19) -0.0017(14) -0.0026(13) -0.0207(12)
 N3 0.0605(16) 0.084(2) 0.0616(18) -0.0068(16) -0.0048(13) 0.0036(15)
 O4 0.163(8) 0.080(7) 0.055(7) -0.024(7) 0.010(5) 0.004(5)
 N1 0.0570(16) 0.103(2) 0.0779(19) 0.0013(17) -0.0038(13) 0.0176(16)
 C15 0.0468(15) 0.0706(19) 0.0536(16) -0.0001(14) 0.0015(12) -0.0013(14)
 C12 0.0514(16) 0.086(2) 0.0591(18) 0.0010(17) 0.0007(14) 0.0061(16)
 C16 0.0509(15) 0.077(2) 0.0539(16) -0.0058(15) 0.0038(13) -0.0020(14)
 C17 0.0516(16) 0.089(2) 0.0559(17) -0.0060(16) -0.0001(13) -0.0002(15)
 C11 0.0467(16) 0.110(3) 0.0596(19) -0.0071(19) 0.0030(14) -0.0028(17)
 C10 0.063(2) 0.113(3) 0.073(2) -0.004(2) 0.0136(17) -0.005(2)
 N2 0.084(2) 0.113(3) 0.115(3) 0.012(2) -0.0068(19) 0.027(2)
 C19 0.087(2) 0.076(2) 0.067(2) -0.0035(19) 0.0052(18) 0.0060(19)
 C13 0.068(2) 0.075(2) 0.081(2) -0.0098(18) -0.0020(17) 0.0117(17)
 C14 0.0613(18) 0.074(2) 0.075(2) -0.0102(17) -0.0066(15) -0.0052(16)
 C5 0.0445(16) 0.131(3) 0.0566(18) -0.004(2) 0.0045(14) -0.0027(18)
 C4 0.0497(18) 0.135(4) 0.062(2) 0.002(2) -0.0006(14) 0.011(2)
 N4 0.095(3) 0.131(3) 0.135(3) -0.067(3) -0.004(2) 0.007(2)
 C8 0.080(3) 0.133(4) 0.083(3) -0.014(3) 0.020(2) -0.026(3)
 C18 0.089(3) 0.101(3) 0.109(3) -0.001(2) 0.019(2) 0.013(2)
 C6 0.054(2) 0.189(5) 0.069(2) 0.003(3) -0.0034(17) -0.023(3)
 C7 0.084(3) 0.179(5) 0.086(3) -0.018(3) 0.011(2) -0.053(3)
 C2 0.077(3) 0.155(5) 0.115(4) 0.016(3) -0.007(2) 0.045(3)
 C3 0.058(2) 0.168(5) 0.098(3) 0.016(3) -0.003(2) 0.027(3)
 C26 0.099(12) 0.105(12) 0.141(19) 0.054(12) -0.031(12) -0.013(9)
 C23 0.112(16) 0.16(2) 0.097(15) -0.007(13) 0.052(15) -0.018(15)
 C9 0.147(5) 0.145(5) 0.141(5) -0.009(4) 0.030(4) -0.055(4)
 F3 0.307(8) 0.294(8) 0.354(9) 0.191(8) 0.098(7) 0.180(6)
 F2 0.172(4) 0.282(7) 0.499(12) 0.060(7) -0.095(6) 0.122(5)
 C1 0.130(5) 0.207(9) 0.198(8) 0.064(7) -0.007(5) 0.084(5)
 C27 0.168(15) 0.145(11) 0.073(6) -0.004(6) -0.011(8) 0.087(11)
 C20 0.158(6) 0.265(11) 0.252(11) -0.165(9) -0.099(7) 0.105(7)
 F1 0.605(17) 0.232(6) 0.263(8) -0.081(6) -0.156(9) 0.269(9)
 C25 0.100(10) 0.155(14) 0.25(2) -0.069(14) -0.038(12) 0.020(9)
 C22 0.078(10) 0.061(7) 0.022(7) -0.011(5) -0.005(5) -0.004(6)
 C29 0.194(11) 0.143(9) 0.151(9) -0.019(7) -0.029(8) 0.021(7)
 N6 0.136(8) 0.089(5) 0.098(7) 0.007(5) 0.029(7) 0.004(5)
 N5 0.094(9) 0.094(7) 0.062(6) -0.018(5) 0.021(6) 0.006(6)
 C28 0.157(16) 0.090(10) 0.123(11) 0.000(7) -0.038(9) 0.010(8)
 C24 0.15(3) 0.32(5) 0.22(4) -0.15(3) 0.02(3) 0.01(3)
 C21 0.248(13) 0.299(14) 0.255(13) 0.008(11) 0.117(10) 0.031(11)
 O5 0.126(11) 0.097(13) 0.065(16) -0.041(8) 0.033(10) -0.004(7)

_geom_special_details
;
 All esds (except the esd in the dihedral angle between two l.s. planes)
 are estimated using the full covariance matrix.  The cell esds are taken
 into account individually in the estimation of esds in distances, angles
 and torsion angles; correlations between esds in cell parameters are only
 used when they are defined by crystal symmetry.  An approximate (isotropic)
 treatment of cell esds is used for estimating esds involving l.s. planes.
;
loop_
  _geom_bond_atom_site_label_1
  _geom_bond_atom_site_label_2
  _geom_bond_distance
  _geom_bond_site_symmetry_2
  _geom_bond_publ_flag
 S1 O2 1.429(2) . ?
 S1 O1 1.428(2) . ?
 S1 N3 1.604(3) . ?
 S1 C15 1.777(3) . ?
 O3 C19 1.238(4) . ?
 N3 H3A 0.79(4) . ?
 N3 H3B 0.97(5) . ?
 O4 C26 1.44(4) . ?
 N1 C12 1.435(4) . ?
 N1 N2 1.363(4) . ?
 N1 C4 1.370(5) . ?
 C15 C16 1.377(4) . ?
 C15 C14 1.377(4) . ?
 C12 C17 1.376(4) . ?
 C12 C13 1.377(5) . ?
 C16 H16 0.9300 . ?
 C16 C17 1.383(4) . ?
 C17 H17 0.9300 . ?
 C11 H11 0.9300 . ?
 C11 C10 1.375(5) . ?
 C11 C5 1.394(5) . ?
 C10 H10 0.9300 . ?
 C10 C8 1.376(5) . ?
 N2 C2 1.332(5) . ?
 C19 N4 1.310(5) . ?
 C19 C18 1.489(5) . ?
 C13 H13 0.9300 . ?
 C13 C14 1.382(4) . ?
 C14 H14 0.9300 . ?
 C5 C4 1.458(6) . ?
 C5 C6 1.396(5) . ?
 C4 C3 1.376(5) . ?
 N4 H4 0.8600 . ?
 N4 C20 1.615(11) . ?
 C8 C7 1.385(7) . ?
 C8 C9 1.511(7) . ?
 C18 H18A 0.9600 . ?
 C18 H18B 0.9600 . ?
 C18 H18C 0.9600 . ?
 C6 H6 0.9300 . ?
 C6 C7 1.375(7) . ?
 C7 H7 0.9300 . ?
 C2 C3 1.375(7) . ?
 C2 C1 1.490(9) . ?
 C3 H3 0.9300 . ?
 C26 C27 1.51(3) . ?
 C26 N6 1.307(18) . ?
 C23 H23A 0.9600 . ?
 C23 H23B 0.9600 . ?
 C23 H23C 0.9600 . ?
 C23 C22 1.56(5) . ?
 C9 H9A 0.9600 . ?
 C9 H9B 0.9600 . ?
 C9 H9C 0.9600 . ?
 F3 C1 1.216(9) . ?
 F2 C1 1.280(10) . ?
 C1 F1 1.164(11) . ?
 C27 H27A 0.9600 . ?
 C27 H27B 0.9600 . ?
 C27 H27C 0.9600 . ?
 C20 H20A 0.9700 . ?
 C20 H20B 0.9700 . ?
 C20 C21 1.237(13) . ?
 C25 H25A 0.9600 . ?
 C25 H25B 0.9600 . ?
 C25 H25C 0.9600 . ?
 C25 C24 1.48(5) . ?
 C22 N5 1.37(2) . ?
 C22 O5 1.05(4) . ?
 C29 H29A 0.9600 . ?
 C29 H29B 0.9600 . ?
 C29 H29C 0.9600 . ?
 C29 C28 1.51(3) . ?
 N6 H6A 0.8600 . ?
 N6 C28 1.33(3) . ?
 N5 H5 0.8600 . ?
 N5 C24 1.52(5) . ?
 C28 H28A 0.9700 . ?
 C28 H28B 0.9700 . ?
 C24 H24A 0.9700 . ?
 C24 H24B 0.9700 . ?
 C21 H21A 0.9600 . ?
 C21 H21B 0.9600 . ?
 C21 H21C 0.9600 . ?

loop_
  _geom_angle_atom_site_label_1
  _geom_angle_atom_site_label_2
  _geom_angle_atom_site_label_3
  _geom_angle
  _geom_angle_site_symmetry_1
  _geom_angle_site_symmetry_3
  _geom_angle_publ_flag
 O2 S1 N3 106.50(18) . . ?
 O2 S1 C15 107.66(14) . . ?
 O1 S1 O2 119.85(15) . . ?
 O1 S1 N3 107.32(17) . . ?
 O1 S1 C15 107.36(15) . . ?
 N3 S1 C15 107.62(14) . . ?
 S1 N3 H3A 112(3) . . ?
 S1 N3 H3B 108(3) . . ?
 H3A N3 H3B 116(4) . . ?
 N2 N1 C12 116.0(3) . . ?
 N2 N1 C4 112.8(3) . . ?
 C4 N1 C12 131.2(3) . . ?
 C16 C15 S1 120.1(2) . . ?
 C14 C15 S1 119.5(2) . . ?
 C14 C15 C16 120.4(3) . . ?
 C17 C12 N1 120.8(3) . . ?
 C17 C12 C13 120.7(3) . . ?
 C13 C12 N1 118.5(3) . . ?
 C15 C16 H16 119.9 . . ?
 C15 C16 C17 120.2(3) . . ?
 C17 C16 H16 119.9 . . ?
 C12 C17 C16 119.2(3) . . ?
 C12 C17 H17 120.4 . . ?
 C16 C17 H17 120.4 . . ?
 C10 C11 H11 119.5 . . ?
 C10 C11 C5 121.0(4) . . ?
 C5 C11 H11 119.5 . . ?
 C11 C10 H10 119.1 . . ?
 C11 C10 C8 121.7(4) . . ?
 C8 C10 H10 119.1 . . ?
 C2 N2 N1 103.2(4) . . ?
 O3 C19 N4 121.2(4) . . ?
 O3 C19 C18 121.4(4) . . ?
 N4 C19 C18 117.4(4) . . ?
 C12 C13 H13 120.0 . . ?
 C12 C13 C14 120.0(3) . . ?
 C14 C13 H13 120.0 . . ?
 C15 C14 C13 119.5(3) . . ?
 C15 C14 H14 120.3 . . ?
 C13 C14 H14 120.3 . . ?
 C11 C5 C4 123.6(3) . . ?
 C11 C5 C6 117.3(4) . . ?
 C6 C5 C4 119.0(4) . . ?
 N1 C4 C5 126.2(3) . . ?
 N1 C4 C3 105.0(4) . . ?
 C3 C4 C5 128.7(4) . . ?
 C19 N4 H4 117.9 . . ?
 C19 N4 C20 124.2(4) . . ?
 C20 N4 H4 117.9 . . ?
 C10 C8 C7 117.6(5) . . ?
 C10 C8 C9 122.0(5) . . ?
 C7 C8 C9 120.4(5) . . ?
 C19 C18 H18A 109.5 . . ?
 C19 C18 H18B 109.5 . . ?
 C19 C18 H18C 109.5 . . ?
 H18A C18 H18B 109.5 . . ?
 H18A C18 H18C 109.5 . . ?
 H18B C18 H18C 109.5 . . ?
 C5 C6 H6 119.6 . . ?
 C7 C6 C5 120.9(4) . . ?
 C7 C6 H6 119.6 . . ?
 C8 C7 H7 119.2 . . ?
 C6 C7 C8 121.6(4) . . ?
 C6 C7 H7 119.2 . . ?
 N2 C2 C3 112.8(4) . . ?
 N2 C2 C1 116.7(6) . . ?
 C3 C2 C1 130.5(5) . . ?
 C4 C3 H3 126.9 . . ?
 C2 C3 C4 106.2(4) . . ?
 C2 C3 H3 126.9 . . ?
 O4 C26 C27 123(2) . . ?
 N6 C26 O4 112(2) . . ?
 N6 C26 C27 124(2) . . ?
 H23A C23 H23B 109.5 . . ?
 H23A C23 H23C 109.5 . . ?
 H23B C23 H23C 109.5 . . ?
 C22 C23 H23A 109.5 . . ?
 C22 C23 H23B 109.5 . . ?
 C22 C23 H23C 109.5 . . ?
 C8 C9 H9A 109.5 . . ?
 C8 C9 H9B 109.5 . . ?
 C8 C9 H9C 109.5 . . ?
 H9A C9 H9B 109.5 . . ?
 H9A C9 H9C 109.5 . . ?
 H9B C9 H9C 109.5 . . ?
 F3 C1 C2 114.1(8) . . ?
 F3 C1 F2 96.2(9) . . ?
 F2 C1 C2 110.9(9) . . ?
 F1 C1 C2 117.2(9) . . ?
 F1 C1 F3 111.3(12) . . ?
 F1 C1 F2 104.7(8) . . ?
 C26 C27 H27A 109.5 . . ?
 C26 C27 H27B 109.5 . . ?
 C26 C27 H27C 109.5 . . ?
 H27A C27 H27B 109.5 . . ?
 H27A C27 H27C 109.5 . . ?
 H27B C27 H27C 109.5 . . ?
 N4 C20 H20A 113.1 . . ?
 N4 C20 H20B 113.1 . . ?
 H20A C20 H20B 110.5 . . ?
 C21 C20 N4 93.1(11) . . ?
 C21 C20 H20A 113.1 . . ?
 C21 C20 H20B 113.1 . . ?
 H25A C25 H25B 109.5 . . ?
 H25A C25 H25C 109.5 . . ?
 H25B C25 H25C 109.5 . . ?
 C24 C25 H25A 109.5 . . ?
 C24 C25 H25B 109.5 . . ?
 C24 C25 H25C 109.5 . . ?
 N5 C22 C23 121.4(14) . . ?
 O5 C22 C23 120(3) . . ?
 O5 C22 N5 119(3) . . ?
 H29A C29 H29B 109.5 . . ?
 H29A C29 H29C 109.5 . . ?
 H29B C29 H29C 109.5 . . ?
 C28 C29 H29A 109.5 . . ?
 C28 C29 H29B 109.5 . . ?
 C28 C29 H29C 109.5 . . ?
 C26 N6 H6A 114.2 . . ?
 C26 N6 C28 132(2) . . ?
 C28 N6 H6A 114.2 . . ?
 C22 N5 H5 120.9 . . ?
 C22 N5 C24 118(2) . . ?
 C24 N5 H5 120.9 . . ?
 C29 C28 H28A 107.0 . . ?
 C29 C28 H28B 107.0 . . ?
 N6 C28 C29 121.4(17) . . ?
 N6 C28 H28A 107.0 . . ?
 N6 C28 H28B 107.0 . . ?
 H28A C28 H28B 106.7 . . ?
 C25 C24 N5 104(3) . . ?
 C25 C24 H24A 111.1 . . ?
 C25 C24 H24B 111.1 . . ?
 N5 C24 H24A 111.1 . . ?
 N5 C24 H24B 111.1 . . ?
 H24A C24 H24B 109.0 . . ?
 C20 C21 H21A 109.5 . . ?
 C20 C21 H21B 109.5 . . ?
 C20 C21 H21C 109.5 . . ?
 H21A C21 H21B 109.5 . . ?
 H21A C21 H21C 109.5 . . ?
 H21B C21 H21C 109.5 . . ?

loop_
  _geom_torsion_atom_site_label_1
  _geom_torsion_atom_site_label_2
  _geom_torsion_atom_site_label_3
  _geom_torsion_atom_site_label_4
  _geom_torsion
  _geom_torsion_site_symmetry_1
  _geom_torsion_site_symmetry_2
  _geom_torsion_site_symmetry_3
  _geom_torsion_site_symmetry_4
  _geom_torsion_publ_flag
 S1 C15 C16 C17 -178.5(2) . . . . ?
 S1 C15 C14 C13 177.6(3) . . . . ?
 O3 C19 N4 C20 14.6(8) . . . . ?
 O2 S1 C15 C16 -27.0(3) . . . . ?
 O2 S1 C15 C14 154.6(3) . . . . ?
 O1 S1 C15 C16 -157.3(2) . . . . ?
 O1 S1 C15 C14 24.3(3) . . . . ?
 N3 S1 C15 C16 87.4(3) . . . . ?
 N3 S1 C15 C14 -90.9(3) . . . . ?
 O4 C26 N6 C28 2(3) . . . . ?
 N1 C12 C17 C16 -178.0(3) . . . . ?
 N1 C12 C13 C14 177.1(3) . . . . ?
 N1 N2 C2 C3 0.1(5) . . . . ?
 N1 N2 C2 C1 -178.2(6) . . . . ?
 N1 C4 C3 C2 0.1(5) . . . . ?
 C15 C16 C17 C12 1.2(5) . . . . ?
 C12 N1 N2 C2 -178.4(3) . . . . ?
 C12 N1 C4 C5 -4.5(6) . . . . ?
 C12 N1 C4 C3 178.0(3) . . . . ?
 C12 C13 C14 C15 0.8(5) . . . . ?
 C16 C15 C14 C13 -0.8(5) . . . . ?
 C17 C12 C13 C14 0.2(5) . . . . ?
 C11 C10 C8 C7 -0.7(5) . . . . ?
 C11 C10 C8 C9 178.4(4) . . . . ?
 C11 C5 C4 N1 -37.0(5) . . . . ?
 C11 C5 C4 C3 140.0(4) . . . . ?
 C11 C5 C6 C7 -0.1(5) . . . . ?
 C10 C11 C5 C4 -176.3(3) . . . . ?
 C10 C11 C5 C6 -0.2(5) . . . . ?
 C10 C8 C7 C6 0.4(6) . . . . ?
 N2 N1 C12 C17 131.1(4) . . . . ?
 N2 N1 C12 C13 -45.8(4) . . . . ?
 N2 N1 C4 C5 177.6(3) . . . . ?
 N2 N1 C4 C3 0.0(4) . . . . ?
 N2 C2 C3 C4 -0.1(6) . . . . ?
 N2 C2 C1 F3 -56.2(12) . . . . ?
 N2 C2 C1 F2 -163.4(8) . . . . ?
 N2 C2 C1 F1 76.5(12) . . . . ?
 C19 N4 C20 C21 -106.7(9) . . . . ?
 C13 C12 C17 C16 -1.2(5) . . . . ?
 C14 C15 C16 C17 -0.2(5) . . . . ?
 C5 C11 C10 C8 0.6(5) . . . . ?
 C5 C4 C3 C2 -177.4(4) . . . . ?
 C5 C6 C7 C8 0.0(7) . . . . ?
 C4 N1 C12 C17 -46.8(5) . . . . ?
 C4 N1 C12 C13 136.3(4) . . . . ?
 C4 N1 N2 C2 -0.1(4) . . . . ?
 C4 C5 C6 C7 176.2(4) . . . . ?
 C18 C19 N4 C20 -164.1(6) . . . . ?
 C6 C5 C4 N1 147.0(4) . . . . ?
 C6 C5 C4 C3 -36.0(6) . . . . ?
 C3 C2 C1 F3 125.9(10) . . . . ?
 C3 C2 C1 F2 18.7(14) . . . . ?
 C3 C2 C1 F1 -101.4(13) . . . . ?
 C26 N6 C28 C29 -169.0(14) . . . . ?
 C23 C22 N5 C24 169(3) . . . . ?
 C9 C8 C7 C6 -178.7(4) . . . . ?
 C1 C2 C3 C4 177.9(8) . . . . ?
 C27 C26 N6 C28 176.0(19) . . . . ?
 C22 N5 C24 C25 162(2) . . . . ?
 O5 C22 N5 C24 -10(4) . . . . ?

_shelx_res_file
;
TITL es23057_p21c_a.res in P2(1)/c
    es23057_p21c.res
    created by SHELXL-2018/3 at 13:48:26 on 12-May-2024
REM Old TITL ES23057_P21c in P2(1)/c
REM SHELXT solution in P2(1)/c: R1 0.290, Rweak 0.049, Alpha 0.075
REM <I/s> 0.979 for 139 systematic absences, Orientation as input
REM Formula found by SHELXT: C10 F1 N3 O2 S
CELL 0.71073 12.0239 27.7108 8.7569 90 90.489 90
ZERR 4 0.0007 0.0018 0.0006 0 0.002 0
LATT 1
SYMM -X,0.5+Y,0.5-Z
SFAC C H F N O S
UNIT 100 128 12 20 16 4
SADI O4 C26 O5 C26
SADI O4 C22 O5 C22

L.S. 25 0 0
PLAN  7
TEMP 24.85
CONF
BOND
list 4
MORE -1
BOND $H
fmap 2 53
acta
REM <olex2.extras>
REM <HklSrc "%.\\ES23057_P21c.hkl">
REM </olex2.extras>

WGHT    0.080100    1.648900
FVAR       0.66293   0.60503
S1    6    0.376022    0.451256    0.221223    11.00000    0.04596    0.08486 =
         0.06700   -0.00406    0.00345   -0.00504
O3    5    0.503142    0.567043    0.159377    11.00000    0.09532    0.07947 =
         0.07701   -0.01636    0.00977   -0.00006
O2    5    0.342558    0.479642    0.349061    11.00000    0.05898    0.12349 =
         0.06904   -0.01677    0.01503    0.00679
O1    5    0.318944    0.407365    0.186497    11.00000    0.06152    0.08821 =
         0.11233   -0.00173   -0.00256   -0.02072
N3    4    0.365572    0.485436    0.074020    11.00000    0.06048    0.08358 =
         0.06163   -0.00675   -0.00476    0.00355
PART 1
O4    5    0.468029    0.705593    0.487941    21.00000    0.16319    0.07989 =
         0.05505   -0.02393    0.00961    0.00406

PART 0
N1    4    0.856331    0.403286    0.297215    11.00000    0.05697    0.10265 =
         0.07789    0.00133   -0.00377    0.01763
C15   1    0.518987    0.436873    0.246777    11.00000    0.04678    0.07059 =
         0.05358   -0.00009    0.00152   -0.00129
C12   1    0.741504    0.416153    0.277942    11.00000    0.05135    0.08596 =
         0.05905    0.00096    0.00073    0.00613
C16   1    0.587020    0.466945    0.330871    11.00000    0.05091    0.07747 =
         0.05389   -0.00583    0.00383   -0.00202
AFIX  43
H16   2    0.557647    0.494418    0.376288    11.00000   -1.20000
AFIX   0
C17   1    0.698856    0.456451    0.348053    11.00000    0.05165    0.08906 =
         0.05593   -0.00598   -0.00009   -0.00023
AFIX  43
H17   2    0.744696    0.476400    0.406316    11.00000   -1.20000
AFIX   0
C11   1    0.890613    0.502079    0.132494    11.00000    0.04671    0.11041 =
         0.05964   -0.00712    0.00301   -0.00281
AFIX  43
H11   2    0.835252    0.483757    0.085588    11.00000   -1.20000
AFIX   0
C10   1    0.904877    0.549430    0.090149    11.00000    0.06331    0.11290 =
         0.07293   -0.00388    0.01356   -0.00482
AFIX  43
H10   2    0.858368    0.562557    0.015610    11.00000   -1.20000
AFIX   0
N2    4    0.876885    0.356414    0.335295    11.00000    0.08440    0.11256 =
         0.11483    0.01157   -0.00683    0.02731

C19   1    0.474443    0.598597    0.251032    11.00000    0.08687    0.07572 =
         0.06655   -0.00354    0.00524    0.00603
C13   1    0.673658    0.385996    0.193826    11.00000    0.06832    0.07526 =
         0.08098   -0.00978   -0.00198    0.01171
AFIX  43
H13   2    0.703256    0.358775    0.147190    11.00000   -1.20000
AFIX   0
C14   1    0.561592    0.396175    0.178702    11.00000    0.06126    0.07449 =
         0.07500   -0.01020   -0.00658   -0.00517
AFIX  43
H14   2    0.515333    0.375696    0.122981    11.00000   -1.20000
AFIX   0
C5    1    0.957858    0.481113    0.244658    11.00000    0.04454    0.13127 =
         0.05658   -0.00354    0.00450   -0.00268
C4    1    0.951300    0.430419    0.288229    11.00000    0.04973    0.13544 =
         0.06211    0.00183   -0.00057    0.01130

N4    4    0.547728    0.626883    0.317085    11.00000    0.09500    0.13072 =
         0.13478   -0.06705   -0.00433    0.00735
AFIX  43
H4    2    0.526878    0.643350    0.395006    11.00000   -1.20000
AFIX   0

C8    1    0.986215    0.577917    0.155211    11.00000    0.07976    0.13345 =
         0.08300   -0.01390    0.02027   -0.02570
C18   1    0.355215    0.606617    0.287946    11.00000    0.08882    0.10085 =
         0.10923   -0.00079    0.01871    0.01322
AFIX 137
H18A  2    0.316466    0.617943    0.198593    11.00000   -1.50000
H18B  2    0.349617    0.630244    0.367687    11.00000   -1.50000
H18C  2    0.322690    0.576835    0.321360    11.00000   -1.50000
AFIX   0

C6    1    1.039909    0.510078    0.311288    11.00000    0.05385    0.18925 =
         0.06882    0.00291   -0.00338   -0.02295
AFIX  43
H6    2    1.086198    0.497261    0.386628    11.00000   -1.20000
AFIX   0
C7    1    1.053183    0.557312    0.266978    11.00000    0.08440    0.17918 =
         0.08582   -0.01796    0.01068   -0.05346
AFIX  43
H7    2    1.108444    0.575873    0.313146    11.00000   -1.20000
AFIX   0
C2    1    0.987203    0.355018    0.349636    11.00000    0.07651    0.15466 =
         0.11547    0.01573   -0.00661    0.04467
C3    1    1.036418    0.398961    0.322493    11.00000    0.05786    0.16799 =
         0.09772    0.01616   -0.00344    0.02706
AFIX  43
H3    2    1.112018    0.405988    0.326498    11.00000   -1.20000
AFIX   0

PART 1
C26   1    0.435049    0.731917    0.621290    21.00000    0.09914    0.10488 =
         0.14124    0.05402   -0.03101   -0.01267

PART 2
C23   1    0.597674    0.713263    0.709900   -21.00000    0.11238    0.15730 =
         0.09680   -0.00744    0.05183   -0.01819
AFIX 137
H23A  2    0.600942    0.680503    0.745316   -21.00000   -1.50000
H23B  2    0.607021    0.734805    0.794901   -21.00000   -1.50000
H23C  2    0.655874    0.718689    0.637522   -21.00000   -1.50000
AFIX   0

PART 0
C9    1    1.004287    0.629602    0.106453    11.00000    0.14674    0.14489 =
         0.14111   -0.00883    0.02999   -0.05530
AFIX 137
H9A   2    0.941393    0.640414    0.047488    11.00000   -1.50000
H9B   2    1.070168    0.631618    0.045621    11.00000   -1.50000
H9C   2    1.012784    0.649618    0.195268    11.00000   -1.50000
AFIX   0
F3    3    1.001537    0.288886    0.502510    11.00000    0.30748    0.29396 =
         0.35373    0.19095    0.09804    0.18004
F2    3    1.137563    0.312248    0.435789    11.00000    0.17241    0.28206 =
         0.49907    0.05996   -0.09462    0.12238
C1    1    1.037583    0.307290    0.386953    11.00000    0.12979    0.20714 =
         0.19802    0.06363   -0.00658    0.08413

PART 1
C27   1    0.319743    0.752841    0.641810    21.00000    0.16750    0.14538 =
         0.07322   -0.00374   -0.01075    0.08656
AFIX 137
H27A  2    0.310007    0.779914    0.574611    21.00000   -1.50000
H27B  2    0.311103    0.763199    0.745647    21.00000   -1.50000
H27C  2    0.265050    0.728671    0.618174    21.00000   -1.50000
AFIX   0

PART 0
C20   1    0.674759    0.632794    0.261464    11.00000    0.15809    0.26495 =
         0.25204   -0.16511   -0.09876    0.10510
AFIX  23
H20A  2    0.688594    0.617632    0.163611    11.00000   -1.20000
H20B  2    0.699723    0.666079    0.260620    11.00000   -1.20000
AFIX   0

F1    3    1.043846    0.279284    0.288323    11.00000    0.60484    0.23245 =
         0.26283   -0.08129   -0.15633    0.26927
PART 2
C25   1    0.209801    0.766006    0.737250   -21.00000    0.09972    0.15500 =
         0.25439   -0.06948   -0.03778    0.02002
AFIX 137
H25A  2    0.139509    0.772919    0.689255   -21.00000   -1.50000
H25B  2    0.230143    0.792176    0.803672   -21.00000   -1.50000
H25C  2    0.203970    0.736808    0.795639   -21.00000   -1.50000
AFIX   0
C22   1    0.482869    0.722651    0.632022   -21.00000    0.07804    0.06086 =
         0.02230   -0.01148   -0.00520   -0.00354

PART 0
H3A   2    0.383719    0.472063   -0.000783    11.00000    0.08120
H3B   2    0.404829    0.515274    0.096550    11.00000    0.11999

PART 1
C29   1    0.681992    0.710337    0.875720    21.00000    0.19393    0.14259 =
         0.15106   -0.01919   -0.02946    0.02115
AFIX 137
H29A  2    0.744756    0.689476    0.861157    21.00000   -1.50000
H29B  2    0.636401    0.697777    0.955934    21.00000   -1.50000
H29C  2    0.707573    0.742028    0.902996    21.00000   -1.50000
AFIX   0
N6    4    0.512647    0.731951    0.726646    21.00000    0.13565    0.08930 =
         0.09823    0.00729    0.02949    0.00421
AFIX  43
H6A   2    0.494727    0.746826    0.809043    21.00000   -1.20000
AFIX   0

PART 2
N5    4    0.397757    0.744074    0.709287   -21.00000    0.09443    0.09411 =
         0.06215   -0.01792    0.02085    0.00608
AFIX  43
H5    2    0.401857    0.748409    0.806417   -21.00000   -1.20000
AFIX   0

PART 1
C28   1    0.614644    0.713062    0.729339    21.00000    0.15702    0.09048 =
         0.12259   -0.00038   -0.03777    0.00971
AFIX  23
H28A  2    0.658580    0.731088    0.656528    21.00000   -1.20000
H28B  2    0.608472    0.680423    0.690142    21.00000   -1.20000
AFIX   0

PART 2
C24   1    0.295696    0.760025    0.618958   -21.00000    0.15332    0.32194 =
         0.22153   -0.15420    0.01841    0.00643
AFIX  23
H24A  2    0.309359    0.790198    0.566192   -21.00000   -1.20000
H24B  2    0.273810    0.735717    0.544877   -21.00000   -1.20000
AFIX   0

PART 0
C21   1    0.712339    0.609456    0.370635    11.00000    0.24844    0.29929 =
         0.25484    0.00767    0.11678    0.03117
AFIX 137
H21A  2    0.672081    0.617569    0.461288    11.00000   -1.50000
H21B  2    0.789586    0.617101    0.385097    11.00000   -1.50000
H21C  2    0.704527    0.575579    0.350275    11.00000   -1.50000
AFIX   0

PART 2
O5    5    0.469809    0.712814    0.517832   -21.00000    0.12611    0.09716 =
         0.06483   -0.04144    0.03256   -0.00444
HKLF 4


REM  es23057_p21c_a.res in P2(1)/c
REM wR2 = 0.1939, GooF = S = 1.020, Restrained GooF = 1.020 for all data
REM R1 = 0.0661 for 3451 Fo > 4sig(Fo) and 0.1163 for all 5742 data
REM 413 parameters refined using 0 restraints

END

WGHT      0.0800      1.6496

REM Highest difference peak  0.338,  deepest hole -0.315,  1-sigma level  0.043
Q1    1   0.7360  0.6581  0.2785  11.00000  0.05    0.34
Q2    1   0.9586  0.2657  0.3611  11.00000  0.05    0.24
Q3    1   1.1139  0.2974  0.3045  11.00000  0.05    0.21
Q4    1   0.6664  0.6198  0.2609  11.00000  0.05    0.21
Q5    1   0.6764  0.6589  0.1276  11.00000  0.05    0.19
Q6    1   1.1329  0.3207  0.2652  11.00000  0.05    0.18
Q7    1   1.0229  0.2814  0.1805  11.00000  0.05    0.17
;
_shelx_res_checksum                64085
_shelx_hkl_file
;
   0   0   3   -1.90    3.40
   0   0   3    0.90    3.70
   0   0   3   -2.70    3.50
   0   0  -3    0.10    4.50
   0   0  -3   -3.50    3.60
   0   0  -3    1.00    3.90
   0   0  -3    0.70    3.20
   0   0   3    5.00    4.80
   0   0  -4   42.20    6.30
   0   0  -4   43.70    6.40
   0   0  -4   32.30    5.40
   0   0   4   26.80    6.20
   0   0   4   46.00    5.80
   0   0   4   32.90    5.30
   0   0   4   38.10    6.00
   0   0   4   36.90    6.20
   0   0  -4   45.60    7.10
   0   0   4   45.90    7.50
   0   0   5    8.40    6.40
   0   0   5    1.70    4.30
   0   0   5    3.50    5.10
   0   0  -5    5.60    5.50
   0   0  -5   -7.50    3.50
   0   0   5    3.40    4.10
   0   0   6  142.29   13.30
   0   0   6  125.29   12.00
   0   0  -6  125.09   10.50
   0   0   6  101.89   10.60
   0   0   6  105.19    8.40
   0   0  -6  113.39   11.40
   0   0   7    0.70    6.00
   0   0  -7   13.00    6.40
   0   0   7   12.00    8.50
   0   0   7   -6.70    5.50
   0   0  -7   -1.90    4.30
   0   0  -7    7.10    7.30
   0   0   8   17.00    8.60
   0   0  -8   13.80    7.50
   0   0  -8    5.50    7.60
   0   0  -8   19.40    6.70
   0   0   8   16.90   10.30
   0   0   8   30.90    8.90
   0   0   9    7.10    9.50
   0   0  -9    2.40    7.50
   0   0   9   -4.00    6.70
   0   0  10    5.30    7.90
   0   0  10    2.70    8.00
   0   0  10   10.50   10.80
   0   0 -10   -7.80    8.60
   0   1   2 5252.77   85.69
   0   1   2 5326.67   85.59
   0   1  -2 5326.17   86.89
   0   1  -2 5312.87   87.99
   0   1  -2 5228.68   86.49
   0   1   2 5306.77   88.09
   0   1   2 5188.68   86.69
   0   1   2 5199.78   86.69
   0  -1   2 5471.35   87.29
   0  -1  -2 5279.27   86.29
   0  -1   2 5363.16   87.19
   0  -1   2 5378.46   88.19
   0  -1  -2 5277.57   86.59
   0  -1   2 5324.57   87.89
   0  -1   2 5219.68   85.99
   0  -1   2 5393.06   86.19
   0  -1  -2 5378.16   88.19
   0   1   3  858.21   20.80
   0   1   3  844.92   19.20
   0   1  -3  854.41   22.10
   0   1  -3  840.52   20.50
   0   1   3  808.32   21.90
   0   1   3  837.62   20.70
   0   1  -3  835.42   20.60
   0   1   3  835.32   19.10
   0  -1   3  843.52   21.90
   0  -1  -3  841.62   20.50
   0  -1  -3  853.21   20.50
   0  -1   3  823.32   22.00
   0  -1   3  855.41   19.60
   0  -1  -3  841.32   20.50
   0  -1  -3  860.71   22.20
   0  -1   3  856.51   21.00
   0  -1   3  851.51   19.60
   0   1   4  153.88   11.00
   0   1  -4  126.69    9.90
   0   1  -4  134.99    9.20
   0   1   4  131.19    7.90
   0   1  -4  119.59    9.30
   0   1   4  127.19    9.10
   0   1   4  119.99    9.20
   0   1  -4  121.59    8.80
   0  -1   4  137.79   11.40
   0  -1   4  121.89    9.10
   0  -1   4  123.29    7.90
   0  -1   4  119.79    9.30
   0  -1  -4  139.49   10.30
   0  -1   4  122.09    8.20
   0  -1  -4  117.39    9.00
   0  -1   4  136.49   10.20
   0  -1  -4  115.49    8.60
   0  -1  -4  121.99    8.70
   0   1   5  320.37   16.50
   0   1   5  311.77   12.20
   0   1   5  296.17   14.50
   0   1  -5  303.17   14.20
   0   1  -5  290.07   14.30
   0   1   5  268.97   13.50
   0  -1   5  304.87   16.10
   0  -1  -5  320.27   14.70
   0  -1   5  267.77   13.80
   0  -1   5  296.17   15.80
   0  -1  -5  285.97   13.70
   0  -1   5  298.77   14.80
   0   1   6   47.40    6.60
   0   1  -6   48.30    9.50
   0   1   6   61.89    9.30
   0   1   6   55.69   10.80
   0   1  -6   56.19    9.20
   0   1   6   46.60    7.70
   0   1  -6   54.79    8.40
   0  -1   6   53.09    9.80
   0  -1   6   65.69    9.60
   0  -1  -6   58.49    7.90
   0  -1   6   62.49    9.30
   0  -1   6   61.69    7.40
   0  -1  -6   52.69    8.70
   0   1  -7   42.70    9.90
   0   1   7   63.19   10.00
   0   1  -7   75.39   15.20
   0   1   7   84.99   11.20
   0   1   7   70.99   12.30
   0   1  -7   71.09   10.20
   0  -1   7   75.99   11.70
   0  -1   7   81.09   12.50
   0  -1  -7   61.09   10.90
   0  -1  -7   68.79   11.00
   0  -1   7   69.49   10.50
   0  -1   7   87.19   10.20
   0  -1  -7   60.49    9.30
   0   1   8   -0.60    6.50
   0   1  -8    1.90    8.00
   0   1   8   13.90    8.00
   0   1  -8   -1.00    5.50
   0   1   8    7.90    8.80
   0   1  -8   20.90    7.60
   0  -1   8    1.70    5.50
   0  -1  -8    1.80    6.70
   0  -1   8    1.60    6.70
   0  -1   8   10.40    7.20
   0  -1   8    4.00    8.60
   0  -1  -8   15.60    6.60
   0  -1  -8    7.40    7.60
   0   1   9   16.80    8.50
   0   1   9   12.50    9.70
   0   1  -9   -0.10    6.10
   0   1  -9    1.80    7.30
   0  -1   9    2.10    9.60
   0  -1  -9   -5.80    5.70
   0  -1  -9   -8.10    6.60
   0  -1   9    1.30    6.70
   0   1  10   -8.90    7.60
   0   1  10    1.50   10.50
   0   1  10   -0.50    7.20
   0   1 -10  -11.70    8.40
   0  -1  10    3.20   10.60
   0  -1  10   -4.20    7.50
   0  -1 -10   -2.10    8.70
   0  -1  10   -1.70    8.30
   0   2  -2 6791.82  109.49
   0   2   2 6692.13  110.69
   0   2  -2 6858.11  110.29
   0   2   2 6630.74  107.79
   0   2   2 6799.62  107.99
   0   2   2 6747.62  109.09
   0   2   2 6643.44  108.99
   0  -2   2 6639.94  109.59
   0  -2  -2 6685.23  108.89
   0  -2   2 6749.52  110.29
   0  -2  -2 6659.33  108.89
   0  -2   2 6860.61  108.79
   0  -2   2 6853.31  109.69
   0  -2   2 6756.32  108.69
   0  -2   2 6819.62  110.19
   0  -2  -2 6954.20  110.59
   0   2   3 1118.39   25.30
   0   2  -3 1119.09   25.30
   0   2  -3 1139.79   25.60
   0   2   3 1112.59   25.30
   0   2   3 1125.19   23.70
   0   2   3 1154.38   23.90
   0   2  -3 1167.28   27.00
   0   2   3 1091.99   26.70
   0  -2   3 1137.09   26.80
   0  -2  -3 1132.79   26.80
   0  -2  -3 1153.38   25.20
   0  -2   3 1125.09   25.70
   0  -2   3 1126.29   24.40
   0  -2   3 1149.08   26.10
   0  -2   3 1134.89   26.90
   0  -2  -3 1113.79   24.90
   0  -2  -3 1108.39   25.10
   0  -2   3 1151.98   24.60
   0   2   4   82.89    6.90
   0   2  -4   63.99    9.90
   0   2  -4   64.89    8.10
   0   2   4   69.39    7.80
   0   2   4   76.59    9.40
   0   2  -4   82.69    8.30
   0   2   4   59.39    7.20
   0   2  -4   74.39    7.80
   0   2   4   76.49    7.30
   0  -2  -4   64.89    7.50
   0  -2   4   70.39    7.90
   0  -2  -4   72.99    7.60
   0  -2   4   76.79    8.20
   0  -2   4   70.49    8.80
   0  -2   4   66.19    8.00
   0  -2  -4   78.59    8.70
   0  -2  -4   79.49    8.50
   0  -2   4   77.49    7.30
   0   2  -5   16.20    8.60
   0   2   5   17.10    4.60
   0   2   5   23.50    6.00
   0   2  -5    6.30    5.70
   0   2   5    1.60    6.20
   0   2  -5    7.40    4.80
   0   2   5   12.30    5.50
   0  -2  -5    6.80    4.40
   0  -2   5    3.10    4.50
   0  -2   5   12.20    6.00
   0  -2   5    6.80    6.50
   0  -2  -5    5.00    5.60
   0   2  -6   18.00    6.90
   0   2   6   20.70    5.20
   0   2   6   12.50    6.20
   0   2   6    8.90    7.30
   0   2   6   19.40    6.10
   0   2  -6   32.20    6.70
   0   2  -6   26.70    6.40
   0  -2  -6    5.80    6.00
   0  -2  -6   15.60    7.00
   0  -2   6   29.30    8.60
   0  -2   6   14.40    5.10
   0  -2   6   24.60    6.70
   0  -2   6   11.00    6.00
   0   2  -7   26.40   11.20
   0   2  -7   47.30    9.80
   0   2   7   48.90    8.40
   0   2   7   53.69   11.50
   0   2  -7   53.09    8.60
   0   2   7   53.29    9.80
   0   2   7   43.90    8.80
   0  -2   7   43.90    7.10
   0  -2  -7   47.40    9.60
   0  -2  -7   39.30    7.70
   0  -2   7   64.99    9.80
   0  -2   7   60.29   11.60
   0  -2   7   32.00    8.40
   0   2  -8    9.20    6.40
   0   2  -8    6.10    6.90
   0   2   8   17.10    7.70
   0   2   8    8.40    9.40
   0   2   8   16.40    7.90
   0   2  -8    0.20    7.40
   0  -2  -8   -1.00    6.30
   0  -2   8   11.70    5.60
   0  -2   8   11.80   10.10
   0  -2   8    9.90    7.00
   0  -2   8    4.00    7.10
   0  -2  -8    3.30    8.00
   0  -2  -8   11.60    5.80
   0   2  -9   12.10    9.50
   0   2   9   14.60    7.80
   0   2   9   32.10   13.30
   0   2   9   12.50   12.90
   0   2  -9   12.00    7.00
   0  -2   9    1.80    6.80
   0  -2   9   -0.10    9.10
   0   2  10    9.80    9.00
   0   2  10    1.60    8.40
   0   2  10   18.00   12.00
   0   2 -10   -2.30    9.50
   0  -2  10    0.40    8.30
   0  -2 -10    3.40    9.50
   0  -2  10    7.40   14.70
   0  -2  10   11.20   12.00
   0   3   1 5019.50   76.59
   0   3   1 4833.82   76.89
   0   3   1 4514.25   78.39
   0   3  -1 4207.98   82.59
   0   3  -1 4574.44   78.89
   0  -3  -1 4994.80   78.69
   0  -3   1 4933.81   77.39
   0  -3  -1 4964.40   76.69
   0   3   2  209.78   10.90
   0   3  -2  225.88    9.10
   0   3  -2  201.68   12.30
   0   3   2  224.18    8.20
   0   3  -2  211.08    9.30
   0   3   2  219.28    8.30
   0   3   2  209.68   10.20
   0   3  -2  200.18    8.90
   0   3  -2  206.48    9.20
   0   3   2  213.58    8.60
   0  -3   2  231.18    8.90
   0  -3   2  226.68    8.80
   0  -3  -2  226.38    9.40
   0  -3  -2  232.58    8.80
   0  -3   2  218.68    9.80
   0  -3   2  230.38    9.50
   0  -3   2  225.08    9.10
   0  -3   2  226.68    9.40
   0   3   3   56.69    6.20
   0   3   3   61.09    5.80
   0   3  -3   54.29    6.50
   0   3  -3   51.09    6.70
   0   3   3   63.69    6.10
   0   3  -3   62.69    7.10
   0   3   3   49.99    5.80
   0   3   3   56.19    7.40
   0  -3   3   68.09    7.60
   0  -3   3   53.09    6.70
   0  -3  -3   56.69    6.50
   0  -3  -3   65.39    6.60
   0  -3   3   54.09    6.30
   0  -3   3   54.69    6.30
   0  -3   3   57.49    6.90
   0  -3   3   55.89    6.50
   0  -3  -3   56.39    7.20
   0  -3  -3   55.99    6.50
   0   3   4  191.28   12.10
   0   3   4  200.38   10.80
   0   3   4  184.08   10.60
   0   3   4  189.88   12.30
   0   3   4  203.18    9.50
   0   3  -4  206.38   11.40
   0   3  -4  191.18   10.70
   0   3  -4  153.28   14.80
   0   3  -4  206.48   11.80
   0  -3   4  186.98   11.90
   0  -3   4  181.88   11.20
   0  -3  -4  192.48   10.50
   0  -3   4  195.78    9.80
   0  -3  -4  202.98   11.10
   0  -3  -4  188.18   10.40
   0  -3  -4  215.58   12.00
   0  -3   4  184.68   10.90
   0  -3   4  198.78   11.60
   0  -3   4  195.98   10.00
   0   3  -5   42.30    7.60
   0   3   5   42.90    6.90
   0   3   5   30.90    6.40
   0   3  -5   27.90    6.00
   0   3   5   39.60    5.80
   0   3   5   20.20    7.40
   0   3  -5   27.30    6.40
   0  -3   5   30.20    6.80
   0  -3   5   39.30    6.10
   0  -3  -5   38.90    7.40
   0  -3   5   32.00    7.90
   0  -3  -5   28.40    5.80
   0  -3   5   39.60    7.00
   0   3   6  210.28   10.90
   0   3  -6  210.08   13.30
   0   3  -6  214.18   14.50
   0   3   6  230.48   13.90
   0   3  -6  238.98   13.70
   0   3   6  195.38   16.10
   0   3   6  247.18   14.70
   0  -3  -6  206.78   14.00
   0  -3   6  196.88   14.10
   0  -3   6  217.58   11.60
   0  -3   6  201.28   13.30
   0  -3   6  207.68   15.30
   0   3   7   59.89    9.60
   0   3  -7   56.09    9.00
   0   3   7   66.69    8.00
   0   3  -7   78.29   10.90
   0   3   7   64.29   10.20
   0   3   7   55.89   12.10
   0   3  -7   61.19   10.80
   0  -3   7   63.39    8.40
   0  -3   7   82.89   11.70
   0  -3  -7   71.99    9.80
   0  -3   7   63.19    9.90
   0  -3  -7   68.89   11.00
   0  -3   7   53.89   11.20
   0   3   8   89.59   14.90
   0   3  -8   88.89   10.80
   0   3  -8   79.49   12.50
   0   3  -8  121.79   13.40
   0   3   8   94.19   10.40
   0   3   8   94.19   12.60
   0   3   8  101.29   12.80
   0  -3  -8   89.39   12.20
   0  -3  -8   94.29   13.50
   0  -3   8  101.79   12.40
   0  -3   8  101.89   15.40
   0  -3   8   96.79   10.10
   0  -3   8   96.49   13.50
   0  -3  -8  109.39   11.70
   0   3   9   61.69   13.70
   0   3  -9   42.20    9.00
   0   3   9   48.60   10.20
   0   3   9   40.60   11.80
   0  -3   9   35.30   13.20
   0  -3  -9   34.00    9.80
   0  -3   9   36.10    9.10
   0  -3  -9   61.69   10.40
   0  -3  -9   34.10   17.40
   0   3  10    8.80   11.40
   0   3 -10   32.80   11.60
   0   3  10   18.90    9.20
   0   3  10   11.10    9.80
   0  -3  10   14.70   10.90
   0  -3 -10   10.50   10.00
   0  -3  10   19.70    9.30
   0   4   1  448.96   11.80
   0   4   1  468.45   11.90
   0   4  -1  474.15   11.40
   0   4   1  471.45   11.70
   0   4  -1  461.85   12.10
   0   4   1  455.45   11.40
   0   4  -1  463.35   12.30
   0   4  -1  445.86   12.20
   0   4  -1  469.25   11.90
   0   4   1  449.26   11.40
   0  -4  -1  464.25   11.80
   0  -4   1  475.25   12.40
   0  -4   1  468.75   11.90
   0  -4  -1  464.45   11.80
   0  -4   1  452.85   12.20
   0  -4  -1  456.85   11.30
   0  -4   1  465.55   12.40
   0  -4   1  461.55   11.20
   0   4  -2 1724.13   33.20
   0   4   2 1702.53   31.70
   0   4   2 1682.53   31.50
   0   4  -2 1590.84   35.40
   0   4   2 1726.63   34.70
   0   4   2 1707.63   32.80
   0  -4  -2 1689.23   33.20
   0  -4   2 1729.43   32.70
   0  -4  -2 1705.53   32.50
   0  -4  -2 1682.23   32.40
   0  -4   2 1646.64   34.00
   0  -4   2 1711.93   33.10
   0  -4   2 1721.83   33.50
   0  -4   2 1706.43   32.80
   0  -4   2 1699.03   36.20
   0   4  -3 1933.81   38.80
   0   4   3 1912.41   38.30
   0   4   3 1925.41   36.20
   0   4  -3 1919.11   39.10
   0   4   3 1897.21   36.30
   0   4  -3 1927.31   39.40
   0   4   3 1928.41   39.70
   0   4   3 1900.81   38.00
   0   4  -3 1899.61   38.40
   0   4  -3 1948.61   38.80
   0  -4  -3 1919.91   37.80
   0  -4   3 1881.01   38.90
   0  -4   3 1862.11   39.10
   0  -4   3 1873.61   38.70
   0  -4  -3 1907.21   37.90
   0  -4   3 1871.71   37.30
   0  -4   3 1924.81   39.10
   0  -4  -3 1892.11   37.70
   0  -4   3 1919.31   37.60
   0  -4  -3 1921.31   39.40
   0   4  -4    2.50    4.90
   0   4   4    1.20    4.20
   0   4  -4   -0.20    5.00
   0   4  -4    3.50    4.70
   0   4  -4    2.00    4.40
   0   4   4    7.00    4.00
   0   4   4   -0.50    3.90
   0   4   4    7.00    5.40
   0  -4   4   10.20    4.80
   0  -4  -4    5.80    4.20
   0  -4   4    3.70    6.00
   0  -4   4    4.20    4.70
   0  -4   4    7.90    5.60
   0  -4   4   -0.50    4.00
   0  -4   4    6.70    4.40
   0  -4  -4    7.30    4.80
   0  -4  -4    7.60    5.30
   0  -4  -4    7.20    4.40
   0   4   5  202.18   12.00
   0   4  -5  199.18   14.20
   0   4   5  179.58   13.40
   0   4   5  197.68   10.00
   0   4  -5  193.58   12.10
   0   4   5  218.18   12.70
   0  -4  -5  205.58   11.90
   0  -4   5  202.88   13.20
   0  -4   5  204.48   12.40
   0  -4   5  204.18   10.90
   0  -4   5  224.28   14.20
   0  -4  -5  194.68   12.30
   0   4  -6   37.20    7.60
   0   4   6   40.80    6.10
   0   4   6   57.49   10.40
   0   4  -6   41.60    8.80
   0   4  -6   29.00    6.50
   0   4   6   42.50    7.50
   0   4   6   29.60    7.20
   0  -4   6   40.50    8.50
   0  -4   6   39.20    9.60
   0  -4  -6   34.20    8.00
   0  -4   6   45.80    7.70
   0  -4   6   41.20    6.70
   0   4  -7   -2.50    4.80
   0   4   7   21.20    9.20
   0   4   7    3.70    5.00
   0   4   7    2.90    6.30
   0   4  -7    3.50    7.30
   0   4   7   -1.80    5.10
   0   4  -7   15.60    6.90
   0  -4  -7    3.20    4.70
   0  -4   7   -4.20    6.00
   0  -4   7    0.40    7.60
   0  -4   7    6.20    5.10
   0  -4  -7    5.70    7.30
   0  -4   7   10.70    6.60
   0   4   8   24.40    6.00
   0   4   8   42.80    9.70
   0   4   8   29.20   11.10
   0   4  -8   31.60   10.00
   0   4   8   12.60    7.40
   0   4  -8   16.10    6.80
   0   4  -8   29.70    9.80
   0  -4  -8   33.10    9.10
   0  -4   8   29.40    7.00
   0  -4   8   25.90    9.00
   0  -4  -8   30.40    7.40
   0  -4  -8   40.10   10.20
   0  -4   8   17.80    9.30
   0  -4   8   44.90   11.70
   0   4   9    2.90    7.80
   0   4   9    5.30   10.40
   0   4   9   -6.40    6.90
   0   4  -9    5.00    6.60
   0   4  -9   -6.90    6.70
   0  -4  -9   -5.40    8.60
   0  -4   9   -6.70    5.50
   0  -4  -9    6.90    6.60
   0  -4  -9  -14.50    7.10
   0  -4   9   16.20   10.50
   0  -4   9    9.70    7.40
   0   4  10    6.10    9.70
   0   4  10   -0.70   11.60
   0   4 -10   23.70   11.00
   0   4  10   -4.10    8.30
   0  -4  10  -16.10    9.10
   0  -4 -10   19.50   10.30
   0  -4  10    3.00    8.20
   0   5   0   -2.80    3.30
   0   5   0    1.20    2.80
   0   5   0   -1.00    2.80
   0   5   0    6.70    3.70
   0   5   0   -1.70    3.10
   0  -5   0    2.70    2.90
   0  -5   0    0.30    2.90
   0  -5   0    2.10    3.50
   0  -5   0   -4.00    2.60
   0   5  -1 2715.33   48.00
   0   5   1 2722.43   47.00
   0   5  -1 2664.13   47.60
   0   5  -1 2763.42   48.30
   0   5   1 2748.72   47.70
   0   5   1 2722.83   46.90
   0   5  -1 2708.23   46.20
   0   5   1 2735.73   46.70
   0   5   1 2722.73   47.70
   0   5  -1 2698.43   48.20
   0  -5  -1 2785.52   47.60
   0  -5   1 2659.03   46.00
   0  -5   1 2716.73   47.70
   0  -5   1 2741.23   47.80
   0  -5  -1 2752.02   46.60
   0  -5   1 2696.03   48.30
   0  -5  -1 2649.33   47.10
   0  -5  -1 2600.54   49.30
   0  -5   1 2743.73   48.10
   0   5  -2 2726.73   49.40
   0   5   2 2684.83   49.30
   0   5   2 2657.83   48.40
   0   5  -2 2732.13   49.00
   0   5  -2 2666.03   49.60
   0   5   2 2658.83   47.20
   0   5   2 2719.03   47.30
   0   5   2 2686.93   48.50
   0   5  -2 2649.63   49.20
   0  -5   2 2659.43   48.20
   0  -5  -2 2637.04   48.00
   0  -5   2 2642.44   48.40
   0  -5   2 2679.63   48.60
   0  -5   2 2617.94   49.20
   0  -5  -2 2716.03   48.40
   0  -5  -2 2647.04   48.50
   0   5   3   40.30    5.50
   0   5  -3   45.60    6.60
   0   5   3   34.50    5.20
   0   5  -3   46.60    6.90
   0   5   3   43.60    6.90
   0   5   3   47.80    6.20
   0   5   3   46.00    5.60
   0   5  -3   49.60    6.90
   0  -5   3   39.10    6.40
   0  -5   3   46.50    6.60
   0  -5  -3   41.10    5.30
   0  -5  -3   47.20    6.70
   0  -5   3   42.10    5.90
   0  -5  -3   45.40    6.10
   0  -5   3   47.30    6.60
   0  -5  -3   51.29    6.20
   0  -5   3   37.30    6.30
   0  -5   3   38.40    5.60
   0   5   4  259.67   12.80
   0   5   4  268.17   14.20
   0   5   4  279.77   11.20
   0   5  -4  260.97   12.70
   0   5  -4  257.77   12.70
   0   5   4  269.57   12.70
   0   5  -4  277.97   13.50
   0   5  -4  267.67   13.30
   0  -5   4  267.97   13.40
   0  -5  -4  268.17   12.30
   0  -5   4  270.67   13.20
   0  -5   4  270.57   12.30
   0  -5   4  248.38   11.80
   0  -5   4  273.87   14.40
   0  -5  -4  259.27   13.40
   0  -5  -4  270.37   12.70
   0  -5   4  254.87   12.90
   0  -5  -4  254.37   12.20
   0   5   5  173.48   13.40
   0   5   5  177.88   12.00
   0   5  -5  164.68   12.20
   0   5   5  188.78   10.00
   0   5  -5  178.48   11.80
   0   5   5  175.98   11.60
   0  -5   5  185.18   10.70
   0  -5  -5  194.38   12.30
   0  -5   5  169.08   12.40
   0  -5   5  160.58   11.50
   0  -5  -5  173.98   11.10
   0  -5   5  158.88   12.80
   0   5  -6  111.49   10.60
   0   5   6  123.89   11.30
   0   5   6  115.19   11.30
   0   5  -6  123.39   11.30
   0   5  -6  127.89   12.60
   0   5   6  107.99    8.50
   0   5   6  134.69   13.50
   0  -5  -6  144.29   17.90
   0  -5  -6  128.59   11.90
   0  -5   6  112.79    9.50
   0  -5   6  123.19   12.20
   0  -5   6  121.89   11.30
   0  -5   6  112.59   13.10
   0   5   7  127.39   13.30
   0   5  -7  140.09   12.70
   0   5   7  139.49   13.20
   0   5  -7  135.59   14.40
   0   5  -7  123.29   12.30
   0   5   7  120.99    9.70
   0   5   7  131.49   15.80
   0  -5  -7  128.99   13.50
   0  -5   7  148.29   16.60
   0  -5   7  136.99   12.70
   0  -5  -7  108.09   11.10
   0  -5   7  129.89   10.70
   0  -5   7  129.69   13.90
   0   5   8   51.89   12.80
   0   5   8   68.49   11.70
   0   5  -8   62.69   12.50
   0   5   8   93.29   12.40
   0   5  -8   72.29   14.00
   0   5   8   73.69    8.50
   0  -5   8   74.79   11.50
   0  -5   8   56.99    8.60
   0  -5  -8   71.59   11.20
   0  -5  -8   61.69   11.80
   0  -5  -8   55.09    9.20
   0  -5   8   71.69   12.20
   0  -5   8   72.69   13.50
   0   5   9    4.30    7.40
   0   5   9    4.40    7.90
   0   5  -9    0.90    6.30
   0   5  -9   13.50    8.90
   0   5   9   15.10   11.30
   0  -5   9   22.20    7.10
   0  -5   9   21.70    8.60
   0  -5  -9   -5.10    6.90
   0  -5   9   -2.40    8.60
   0  -5   9   14.80   10.90
   0  -5  -9    5.20   10.70
   0  -5  -9   16.90    9.20
   0   5 -10   -5.00   10.00
   0   5  10    0.60   10.80
   0   5  10    3.80    9.00
   0  -5 -10   14.10    9.60
   0  -5  10   10.10   11.10
   0  -5  10   14.80    9.60
   0  -6   0 8653.93  136.69
   0  -6   0 8684.73  139.29
   0   6   1 9812.52  158.48
   0   6   1 9947.80  158.68
   0   6  -1 9918.81  159.28
   0  -6  -1 9999.00  158.48
   0   6   2 7665.23  125.89
   0   6  -2 7682.93  126.89
   0   6   2 7750.42  125.89
   0   6  -2 7500.05  126.59
   0   6  -2 7688.13  126.39
   0   6   2 7631.74  125.69
   0   6   2 7788.52  124.59
   0   6  -2 7492.75  126.29
   0   6  -2 7622.84  125.59
   0  -6   2 7665.03  125.69
   0  -6  -2 7785.92  125.59
   0  -6   2 7584.94  124.99
   0  -6   2 7486.15  125.69
   0  -6   2 7720.53  127.89
   0  -6  -2 7807.02  125.69
   0  -6  -2 7664.93  125.99
   0  -6   2 7998.40  126.49
   0  -6   2 7777.32  127.09
   0   6  -3  602.74   18.40
   0   6   3  570.94   16.00
   0   6   3  569.64   17.50
   0   6   3  575.54   17.50
   0   6   3  600.94   18.70
   0   6  -3  569.64   17.90
   0   6   3  591.14   16.10
   0   6  -3  540.45   17.40
   0   6  -3  575.74   18.00
   0   6  -3  596.34   18.60
   0  -6  -3  563.34   19.90
   0  -6   3  593.94   18.50
   0  -6  -3  598.74   17.60
   0  -6   3  589.74   18.10
   0  -6   3  603.74   18.60
   0  -6   3  577.04   18.70
   0  -6  -3  579.34   18.50
   0  -6   3  595.74   17.70
   0  -6  -3  586.04   17.30
   0  -6   3  576.34   17.30
   0   6   4  660.53   20.30
   0   6   4  618.34   19.70
   0   6   4  634.64   21.60
   0   6  -4  594.74   20.20
   0   6   4  607.34   17.60
   0  -6   4  640.64   21.10
   0  -6  -4  635.14   19.40
   0  -6   4  636.24   20.50
   0  -6   4  655.33   21.60
   0  -6   4  630.34   19.20
   0  -6  -4  605.94   20.50
   0  -6  -4  610.94   19.30
   0  -6   4  635.14   20.60
   0  -6   4  627.04   19.10
   0  -6  -4  635.34   19.90
   0   6  -5  221.28   13.20
   0   6   5  233.48   15.80
   0   6   5  204.48   10.50
   0   6  -5  219.98   13.20
   0   6   5  225.58   13.10
   0   6   5  213.98   13.10
   0  -6   5  213.58   12.00
   0  -6  -5  200.28   12.80
   0  -6   5  232.68   13.90
   0  -6   5  205.18   14.90
   0  -6  -5  212.38   12.20
   0  -6   5  221.48   13.40
   0   6   6   -5.20    4.90
   0   6  -6    8.40    6.00
   0   6  -6    2.60    6.40
   0   6  -6    5.20    5.70
   0   6   6    2.10    5.10
   0   6   6   -2.00    3.80
   0   6   6    7.70    8.30
   0  -6  -6    8.50    6.50
   0  -6   6   12.00    6.50
   0  -6   6   -0.40    4.80
   0  -6  -6   21.80    6.80
   0  -6   6   -1.00    6.30
   0   6   7  136.89   13.40
   0   6  -7  106.69   13.20
   0   6   7   98.29   11.90
   0   6   7  115.29    9.60
   0   6   7  118.39   15.40
   0   6  -7  125.09   12.30
   0  -6   7  134.79   14.40
   0  -6   7  111.29   10.40
   0  -6  -7  125.79   13.50
   0  -6   7  136.39   13.30
   0  -6  -7  124.69   11.50
   0  -6   7  120.59   14.60
   0   6  -8    7.80    7.70
   0   6   8   22.20    8.30
   0   6   8    2.10    5.40
   0   6   8    3.30    9.60
   0   6   8    1.50    6.40
   0   6  -8   10.70    7.50
   0   6  -8   -3.60    6.70
   0  -6  -8   -2.30    7.10
   0  -6   8    3.90    6.60
   0  -6   8   18.20    7.90
   0  -6  -8    4.20    7.80
   0  -6  -8    7.00    5.90
   0  -6   8    8.50   10.30
   0  -6   8    8.60    8.40
   0   6  -9   13.00    7.20
   0   6  -9   36.20   18.80
   0   6   9   28.90    9.50
   0   6   9   28.40   13.60
   0   6  -9   11.10    8.70
   0   6   9   23.30    8.80
   0  -6   9   15.50    7.80
   0  -6   9   17.50    6.90
   0  -6  -9    6.40    8.10
   0  -6   9   34.10   12.40
   0  -6  -9   32.70   11.10
   0  -6   9   15.70   11.90
   0   6  10   -6.70    9.50
   0   6 -10   10.90   10.20
   0   6  10    2.10    8.20
   0  -6 -10   17.70    9.40
   0  -6  10   -6.20   11.40
   0  -6  10    1.30    7.40
   0   7   0   15.70    4.80
   0   7   0   -1.10    4.10
   0   7   0    4.20    4.10
   0  -7   0   -0.50    4.40
   0  -7   0    6.50    4.10
   0  -7   0    2.90    3.90
   0  -7   0    3.30    3.20
   0   7  -1  668.03   18.00
   0   7   1  683.73   16.50
   0   7   1  703.33   17.60
   0   7   1  674.63   17.90
   0   7   1  703.23   18.50
   0   7  -1  683.83   16.10
   0   7  -1  696.73   18.50
   0   7  -1  703.13   18.50
   0   7  -1  698.73   18.40
   0   7   1  682.33   17.10
   0  -7  -1  697.23   17.90
   0  -7   1  675.03   15.90
   0  -7   1  659.63   20.50
   0  -7   1  677.03   17.90
   0  -7  -1  686.73   17.70
   0  -7  -1  672.93   16.10
   0  -7  -1  686.53   17.70
   0  -7   1  670.83   17.70
   0  -7   1  716.73   19.00
   0   7  -2  712.13   18.60
   0   7   2  717.33   18.00
   0   7   2  696.73   19.00
   0   7  -2  737.73   20.10
   0   7  -2  723.53   20.00
   0   7   2  699.43   18.60
   0   7   2  725.43   19.20
   0   7   2  711.33   18.20
   0   7  -2  698.03   19.70
   0  -7   2  722.73   19.30
   0  -7  -2  696.43   18.80
   0  -7  -2  677.13   20.10
   0  -7   2  635.54   25.70
   0  -7  -2  685.03   19.70
   0  -7  -2  700.23   18.40
   0  -7   2  717.63   18.30
   0  -7   2  700.33   19.60
   0   7  -3 1446.16   33.20
   0   7  -3 1463.05   33.40
   0   7   3 1412.86   30.30
   0   7   3 1429.66   33.40
   0   7   3 1468.05   33.40
   0   7  -3 1449.06   33.30
   0   7   3 1435.16   32.30
   0   7  -3 1456.65   32.80
   0   7   3 1447.46   32.40
   0   7  -3 1377.06   36.50
   0  -7  -3 1494.55   33.10
   0  -7   3 1462.55   32.70
   0  -7  -3 1459.55   32.00
   0  -7  -3 1465.05   32.30
   0  -7   3 1454.45   32.30
   0  -7   3 1454.75   32.40
   0  -7   3 1461.95   33.50
   0  -7   3 1444.06   32.30
   0  -7   3 1434.86   33.70
   0   7  -4   33.80    7.30
   0   7   4   52.09    8.40
   0   7  -4   35.20    7.70
   0   7   4   45.20    6.10
   0   7  -4   34.30    6.20
   0   7  -4   46.90    7.70
   0   7   4   47.50    7.30
   0   7  -4   52.29    7.20
   0   7   4   48.30    6.80
   0  -7  -4   45.10    7.20
   0  -7   4   34.80    6.50
   0  -7  -4   48.60    6.70
   0  -7   4   36.30    7.30
   0  -7   4   45.50    7.80
   0  -7   4   44.60    7.20
   0  -7  -4   42.00    6.50
   0  -7   4   43.10    6.90
   0  -7  -4   49.60    7.80
   0  -7   4   36.80    6.80
   0   7  -5   -6.40    7.10
   0   7   5   -9.40    5.00
   0   7   5   -7.40    4.20
   0   7   5   -8.10    3.40
   0   7  -5   -3.00    5.50
   0   7   5   -0.30    4.50
   0  -7   5   -4.40    5.30
   0  -7   5    5.60    4.90
   0  -7   5    8.80    5.20
   0  -7  -5    1.60    5.60
   0  -7  -5   -3.10    3.80
   0  -7   5   -4.80    4.30
   0   7  -6  126.09   13.00
   0   7   6  143.69   12.60
   0   7   6  145.99   14.20
   0   7   6  123.49    9.30
   0   7   6  145.49   12.00
   0  -7   6  128.49   13.10
   0  -7   6  129.09   12.50
   0  -7   6  137.29   13.50
   0  -7  -6  131.19   13.20
   0  -7  -6  145.89   12.70
   0  -7   6  124.09   12.00
   0   7   7    7.50    5.40
   0   7  -7   14.20    8.70
   0   7   7   -4.20    5.70
   0   7  -7   18.10    7.30
   0   7   7   10.60    9.10
   0   7   7   16.80    7.10
   0   7  -7   10.30    6.20
   0  -7   7    4.90    7.20
   0  -7  -7    5.90    7.00
   0  -7   7   18.10    6.40
   0  -7   7   29.40    9.40
   0  -7   7   -1.20    5.60
   0  -7  -7    1.30    4.80
   0   7  -8  145.59   14.10
   0   7   8  112.89   14.20
   0   7  -8  128.09   16.40
   0   7   8  113.69    9.90
   0   7  -8  110.89   14.20
   0   7   8  117.79   13.60
   0   7   8  125.19   17.10
   0  -7   8  114.39   15.40
   0  -7   8  119.99   16.20
   0  -7  -8  126.69   12.70
   0  -7  -8  134.79   15.30
   0  -7  -8  124.89   13.30
   0  -7   8  112.49   13.20
   0   7  -9   31.30   13.40
   0   7   9   28.50   13.60
   0   7  -9   45.60   11.30
   0   7   9   22.80    8.90
   0   7  -9   19.50    8.00
   0   7   9   11.70    8.40
   0  -7   9   23.10   10.30
   0  -7  -9   20.10   10.70
   0  -7   9   38.90   13.80
   0  -7  -9   22.90    9.60
   0  -7   9   19.10    8.70
   0  -7   9   10.50    8.00
   0   7 -10    2.40   10.20
   0   7  10   24.50   14.10
   0   7  10   44.30   11.20
   0  -7  10   27.30   11.50
   0  -7 -10    7.10    9.30
   0  -7  10   32.60   14.80
   0   8   0  575.84   14.30
   0   8   0  577.94   16.70
   0   8   0  590.24   17.30
   0   8   0  586.74   16.70
   0  -8   0  610.04   17.10
   0  -8   0  578.54   14.20
   0  -8   0  599.34   17.20
   0  -8   0  579.64   17.00
   0  -8   0  560.44   16.20
   0   8  -1  179.18   10.00
   0   8  -1  179.38    9.80
   0   8   1  184.38    8.80
   0   8   1  186.28    9.10
   0   8   1  186.58    9.90
   0   8   1  189.38    9.80
   0   8  -1  191.08    9.70
   0   8   1  165.28    8.80
   0   8  -1  191.68   10.40
   0   8  -1  159.18    7.90
   0  -8   1  170.38    9.80
   0  -8   1  174.28    9.90
   0  -8  -1  173.08    8.30
   0  -8  -1  177.28    9.50
   0  -8   1  170.78    8.00
   0  -8   1  176.08   10.20
   0  -8   1  196.38   10.30
   0  -8  -1  176.18    9.70
   0  -8  -1  188.38    9.70
   0  -8  -1  190.18    9.40
   0   8  -2  142.59    9.60
   0   8  -2  129.99    8.60
   0   8  -2  121.29    9.10
   0   8   2  140.59    8.50
   0   8   2  133.09    8.40
   0   8  -2  136.39    9.30
   0   8   2  127.89    8.90
   0   8   2  129.99    9.00
   0   8   2  124.09    9.20
   0   8  -2  137.19    9.50
   0  -8   2  139.89    9.50
   0  -8   2  134.59    9.80
   0  -8  -2  130.59    9.20
   0  -8   2  144.99    8.50
   0  -8  -2  132.59    8.70
   0  -8  -2  134.89    8.90
   0  -8   2  133.69    9.00
   0   8  -3  238.48   11.50
   0   8  -3  214.68   12.40
   0   8   3  227.98   11.80
   0   8  -3  236.08   12.30
   0   8  -3  226.88   12.20
   0   8   3  212.18   10.60
   0   8   3  241.68   10.70
   0   8   3  227.68   11.60
   0   8  -3  222.98   12.20
   0   8   3  221.48   11.90
   0  -8   3  203.88   11.30
   0  -8   3  238.28   12.90
   0  -8  -3  235.78   12.20
   0  -8   3  236.78   11.60
   0  -8   3  226.58   11.10
   0  -8   3  213.08   11.10
   0  -8   3  205.98   11.90
   0  -8  -3  226.88   12.00
   0   8   4  716.43   23.90
   0   8  -4  780.12   24.10
   0   8   4  797.42   23.80
   0   8  -4  782.52   24.50
   0   8  -4  827.22   24.70
   0   8  -4  838.72   25.00
   0   8   4  794.72   24.90
   0   8   4  784.42   26.10
   0   8   4  788.92   23.40
   0   8  -4  809.82   24.80
   0  -8  -4  781.32   22.80
   0  -8  -4  839.12   23.60
   0  -8   4  788.62   23.90
   0  -8   4  808.32   25.20
   0  -8   4  800.92   23.20
   0  -8  -4  776.72   23.30
   0  -8   4  771.92   24.50
   0  -8  -4  781.02   23.90
   0  -8   4  782.82   23.00
   0  -8   4  810.52   24.70
   0   8  -5   23.20    7.70
   0   8   5    9.60    4.60
   0   8   5    9.40    5.70
   0   8   5   10.00    6.80
   0   8  -5   12.70    4.90
   0   8   5    3.60    4.70
   0   8  -5    3.20    5.20
   0  -8  -5   15.70    4.90
   0  -8   5   18.00    7.00
   0  -8  -5   14.30    6.40
   0  -8   5   13.30    6.00
   0  -8   5    3.30    5.70
   0  -8   5    6.80    5.30
   0   8   6   49.99    6.80
   0   8  -6   53.79    9.30
   0   8   6   42.30   10.00
   0   8   6   43.30    8.40
   0   8  -6   47.60    9.40
   0   8   6   54.59    9.20
   0  -8   6   40.40    7.60
   0  -8  -6   50.59    9.40
   0  -8   6   61.79   10.90
   0  -8   6   53.09    9.90
   0  -8   6   41.90    8.30
   0  -8  -6   48.00    8.90
   0   8  -7    1.30    5.30
   0   8   7    8.10    6.50
   0   8  -7   10.70    7.50
   0   8   7    3.60    5.90
   0   8   7    1.10    7.90
   0   8   7    1.80    4.70
   0   8  -7    6.50    6.60
   0  -8   7   10.90    5.80
   0  -8   7    2.30    6.20
   0  -8  -7    3.90    5.40
   0  -8   7   -2.20    7.10
   0  -8   7   14.10    7.60
   0  -8  -7    1.00    7.20
   0   8   8    7.00    7.40
   0   8  -8    7.20    9.10
   0   8  -8    6.00    8.20
   0   8   8   -1.80    9.30
   0   8   8   11.60    6.70
   0   8  -8    5.30    6.50
   0   8   8   12.50    7.50
   0  -8   8    9.40    7.20
   0  -8  -8   18.40    6.80
   0  -8   8    9.70    8.90
   0  -8  -8    8.10    9.00
   0  -8   8   22.50   10.40
   0  -8  -8    1.70    7.00
   0   8   9   21.60    9.60
   0   8   9   18.00    8.20
   0   8  -9   34.90   10.70
   0   8  -9   12.80    8.20
   0   8  -9   39.60   12.40
   0   8   9   22.00   12.30
   0  -8  -9   36.80   11.50
   0  -8   9   18.10    9.40
   0  -8  -9   18.40    9.10
   0  -8   9   26.80   10.10
   0  -8   9   32.10   12.00
   0  -8  -9   11.00   11.80
   0   8 -10    6.70   10.60
   0   8  10   -2.60    7.20
   0   8  10  -11.10    9.70
   0  -8  10   -8.90   11.60
   0  -8  10  -10.80    8.40
   0  -8 -10    2.30    9.60
   0   9   0    5.30    4.70
   0   9   0    4.20    4.90
   0   9   0    7.00    3.90
   0   9   0   -5.90    4.80
   0   9   0    0.40    4.60
   0  -9   0    2.50    4.20
   0  -9   0    1.80    3.50
   0  -9   0   -0.60    4.40
   0  -9   0    8.60    5.40
   0  -9   0    2.30    4.20
   0   9  -1  535.55   14.80
   0   9  -1  559.44   17.50
   0   9  -1  551.44   17.30
   0   9   1  545.45   16.70
   0   9  -1  547.95   17.50
   0   9   1  561.74   17.40
   0   9  -1  518.15   17.30
   0   9   1  529.65   17.00
   0  -9  -1  544.85   17.20
   0  -9   1  549.25   14.60
   0  -9  -1  542.35   14.90
   0  -9   1  541.25   16.80
   0  -9  -1  535.65   16.70
   0  -9  -1  568.74   17.40
   0  -9   1  575.24   18.00
   0  -9   1  531.55   17.20
   0  -9  -1  556.64   17.20
   0  -9   1  554.74   17.60
   0   9  -2  307.67   13.70
   0   9   2  327.07   12.90
   0   9   2  299.97   12.10
   0   9  -2  295.77   13.30
   0   9   2  287.07   12.70
   0   9   2  318.17   13.30
   0   9   2  298.27   12.10
   0   9  -2  276.17   11.70
   0   9  -2  295.27   13.30
   0  -9  -2  304.67   12.60
   0  -9  -2  314.17   12.40
   0  -9   2  316.77   13.70
   0  -9  -2  335.77   13.10
   0  -9   2  321.67   14.30
   0  -9   2  301.27   13.40
   0  -9  -2  308.97   13.20
   0  -9   2  324.97   13.30
   0   9   3  177.88    9.90
   0   9   3  169.48   10.70
   0   9  -3  159.28   10.30
   0   9   3  178.68    9.70
   0   9   3  183.38   11.80
   0   9  -3  194.38   11.70
   0   9  -3  157.48   11.30
   0   9  -3  149.88   10.50
   0   9  -3  182.78   11.40
   0   9   3  158.88   10.50
   0  -9   3  179.08   10.40
   0  -9  -3  149.69   10.10
   0  -9   3  177.28   11.30
   0  -9  -3  167.18   10.80
   0  -9  -3  164.48   10.20
   0  -9   3  160.68   11.30
   0  -9   3  171.38   11.00
   0  -9  -3  155.18   10.00
   0   9  -4   -2.40    4.20
   0   9  -4   -0.50    4.50
   0   9   4    0.30    4.90
   0   9  -4   -3.40    5.10
   0   9  -4    1.20    5.40
   0   9  -4   -3.50    4.70
   0   9   4   -7.20    4.30
   0   9   4   -3.80    4.10
   0   9   4    0.20    5.60
   0  -9   4   -5.40    4.50
   0  -9  -4   -3.30    4.10
   0  -9   4   -4.30    7.20
   0  -9   4    1.30    4.60
   0  -9   4    2.80    5.40
   0  -9  -4   -2.80    5.10
   0  -9   4    4.00    5.30
   0  -9  -4    9.50    5.50
   0  -9   4    0.30    5.10
   0  -9  -4    2.60    5.60
   0   9   5  335.97   17.90
   0   9   5  403.96   17.50
   0   9  -5  386.96   17.60
   0   9  -5  370.66   17.20
   0   9   5  387.46   18.00
   0   9   5  369.96   14.60
   0  -9   5  384.26   18.60
   0  -9   5  415.06   17.10
   0  -9   5  390.16   18.10
   0  -9  -5  414.16   20.80
   0  -9  -5  377.56   16.70
   0  -9   5  393.86   18.50
   0   9   6  189.58   14.10
   0   9   6  195.38   15.80
   0   9   6  215.58   14.50
   0   9  -6  201.98   15.00
   0   9  -6  198.38   14.30
   0   9   6  201.88   11.40
   0  -9  -6  195.98   16.00
   0  -9   6  224.08   16.10
   0  -9  -6  194.98   14.70
   0  -9   6  210.08   13.00
   0  -9   6  204.18   14.80
   0  -9   6  226.48   16.10
   0   9   7   34.30    6.30
   0   9   7   12.10    7.10
   0   9  -7   15.10    7.50
   0   9   7   20.70   10.70
   0   9   7   12.70    6.90
   0   9  -7   32.70    9.70
   0  -9   7   27.90    8.50
   0  -9  -7   21.60    6.70
   0  -9  -7   25.60    9.00
   0  -9   7   24.80   10.50
   0  -9   7   28.50    8.00
   0  -9  -7   21.50    8.90
   0  -9   7   34.50    7.70
   0   9  -8   51.39   11.00
   0   9   8   68.89   14.00
   0   9  -8   58.79   10.70
   0   9   8   68.29   11.50
   0   9   8   73.39   11.70
   0   9  -8   86.89   14.30
   0  -9  -8   71.19   10.90
   0  -9   8   78.79   11.50
   0  -9   8   56.89   13.60
   0  -9   8   76.59   10.10
   0  -9  -8   81.09   11.50
   0  -9   8   55.39   11.60
   0  -9  -8   81.39   13.20
   0   9   9   24.30   10.30
   0   9  -9   19.70   11.00
   0   9   9   14.30    8.80
   0   9   9   19.40   11.40
   0   9  -9   11.90   12.40
   0   9  -9   21.50   10.40
   0  -9  -9   43.80   12.20
   0  -9  -9   19.10    9.40
   0  -9  -9   23.60    8.70
   0  -9   9   32.20   11.00
   0  -9   9   14.90   10.60
   0  -9   9   32.50   10.10
   0   9 -10    9.60   11.80
   0   9  10    8.30    9.00
   0   9  10   -5.40    9.70
   0  -9  10   14.60    9.80
   0  -9 -10   -8.30    8.60
   0  -9  10    4.70   11.40
   0  10   0  821.32   22.60
   0  10   0  827.52   22.20
   0  10   0  838.72   19.60
   0  10   0  811.32   22.00
   0 -10   0  846.32   22.90
   0 -10   0  795.62   21.60
   0 -10   0  821.82   19.10
   0 -10   0  800.12   22.50
   0 -10   0  864.41   22.80
   0  10  -1 1068.59   30.60
   0  10  -1 1085.79   27.10
   0  10   1 1119.99   26.60
   0  10   1 1111.29   27.50
   0  10  -1 1118.89   27.90
   0  10   1 1142.39   26.80
   0  10  -1 1093.09   26.90
   0  10   1 1126.49   25.00
   0  10  -1 1140.79   28.10
   0  10   1 1084.89   27.30
   0 -10  -1 1113.29   29.50
   0 -10  -1 1123.19   27.30
   0 -10   1 1152.28   27.70
   0 -10   1 1120.09   27.80
   0 -10   1 1083.99   24.00
   0 -10   1 1117.59   27.10
   0 -10   1 1129.39   28.20
   0 -10  -1 1147.69   31.00
   0 -10  -1 1104.59   27.40
   0 -10  -1 1138.69   24.60
   0  10   2  350.76   13.70
   0  10   2  323.37   14.00
   0  10  -2  320.07   14.00
   0  10  -2  336.07   15.00
   0  10  -2  345.17   12.70
   0  10   2  374.06   13.70
   0  10  -2  377.96   15.30
   0  10   2  354.26   14.60
   0  10  -2  360.16   15.20
   0  10   2  355.76   13.70
   0 -10   2  353.16   13.00
   0 -10  -2  357.46   14.00
   0 -10   2  350.56   15.00
   0 -10   2  337.27   14.80
   0 -10  -2  350.96   14.00
   0 -10  -2  349.07   14.10
   0 -10  -2  333.67   13.20
   0 -10  -2  371.76   14.80
   0 -10   2  357.16   14.30
   0 -10   2  359.66   15.70
   0  10  -3  101.59    9.60
   0  10   3  112.99    9.60
   0  10   3  107.29    9.40
   0  10  -3  106.89   10.50
   0  10  -3  110.89   10.30
   0  10   3  106.09    8.30
   0  10  -3  110.19    9.40
   0  10   3  107.79    9.50
   0  10   3  105.19    8.80
   0  10  -3   84.19    8.30
   0 -10   3  105.49    9.00
   0 -10   3   91.79    9.40
   0 -10  -3   89.79    8.60
   0 -10   3  107.89   10.70
   0 -10  -3   98.39    9.80
   0 -10   3  113.29    8.80
   0 -10   3   85.39    9.20
   0 -10   3  104.49    9.90
   0 -10  -3  102.49    8.90
   0  10  -4    4.10    6.00
   0  10  -4   -1.20    4.40
   0  10   4   -1.10    4.70
   0  10   4    3.60    4.50
   0  10  -4    3.00    5.10
   0  10  -4   -1.90    4.60
   0  10  -4    6.50    5.50
   0  10   4    8.30    6.10
   0  10   4    1.80    4.40
   0 -10  -4    5.50    5.10
   0 -10  -4    3.70    4.70
   0 -10   4    0.70    5.10
   0 -10  -4    7.00    4.70
   0 -10   4    0.90    4.90
   0 -10   4    6.60    5.30
   0 -10  -4   14.10    5.80
   0 -10   4    3.90    5.80
   0  10   5  172.18   12.70
   0  10   5  205.98   14.70
   0  10  -5  217.28   14.30
   0  10   5  198.48   11.10
   0  10  -5  204.18   13.70
   0 -10   5  189.78   14.50
   0 -10   5  184.68   13.80
   0 -10  -5  208.88   13.00
   0 -10   5  178.48   12.20
   0 -10   5  210.58   14.80
   0 -10  -5  186.98   16.10
   0 -10  -5  199.48   12.60
   0  10   6   54.39   11.00
   0  10   6   58.29    9.20
   0  10  -6   67.59    9.90
   0  10   6   48.90    7.00
   0  10  -6   60.19   10.30
   0  10  -6   68.69    9.20
   0  10   6   97.09   11.70
   0 -10  -6  105.49   16.70
   0 -10  -6   55.49    9.50
   0 -10   6   61.79   10.40
   0 -10   6   59.19   10.80
   0 -10   6   70.39    9.60
   0 -10  -6   46.90    8.50
   0 -10   6   65.99   10.30
   0  10  -7   10.30    7.70
   0  10   7    1.80    4.90
   0  10   7   -5.10    5.40
   0  10   7   10.00    7.10
   0  10   7   -8.20    7.50
   0  10  -7    8.90    6.20
   0 -10   7    1.40    6.10
   0 -10   7   -3.20    7.00
   0 -10   7   -1.50    7.60
   0 -10  -7   -4.50    7.10
   0 -10  -7    9.20    5.50
   0 -10   7   10.50    7.40
   0 -10  -7   -2.90    6.20
   0  10  -8    5.30    7.60
   0  10   8    0.70    6.90
   0  10   8   -8.30    5.90
   0  10  -8    9.50    6.90
   0  10   8  -17.70    8.80
   0  10  -8   -5.80    8.00
   0 -10  -8   -2.70    7.40
   0 -10  -8    2.50    6.20
   0 -10  -8    8.50    7.30
   0 -10   8   11.30    7.50
   0 -10   8   -3.30    5.50
   0 -10   8  -10.40    7.30
   0 -10   8   -1.80    8.40
   0  10   9   -6.80    7.10
   0  10   9    2.50   10.00
   0  10  -9   10.60   13.90
   0  10   9   -0.90    7.70
   0  10  -9  -14.10    8.80
   0  10  -9   15.30   10.20
   0 -10   9    7.00    8.80
   0 -10  -9   13.20    8.50
   0 -10  -9   11.30    8.20
   0 -10   9   15.80   10.10
   0 -10   9  -17.30    7.00
   0 -10  -9   -4.50    8.60
   0  10  10   -4.10   10.60
   0  10  10   -5.70    8.00
   0  10 -10    4.00   10.80
   0 -10 -10    9.00    9.80
   0 -10  10   -0.50    8.60
   0 -10  10   -1.70   11.00
   0  11   0    3.70    4.60
   0  11   0   12.30    6.20
   0  11   0    5.60    5.60
   0  11   0   -2.70    4.40
   0 -11   0    3.10    3.70
   0 -11   0    5.10    5.30
   0 -11   0    4.50    4.80
   0 -11   0    0.70    4.80
   0 -11   0    1.50    4.60
   0  11   1  101.69    8.50
   0  11  -1   94.39    9.40
   0  11   1   93.99    9.10
   0  11  -1   75.69   13.40
   0  11   1   99.29   11.00
   0  11  -1  106.39    9.70
   0  11  -1   71.39    7.30
   0  11   1   94.19    9.20
   0  11   1  103.19    8.40
   0  11  -1  114.19    9.20
   0 -11   1   86.39    8.50
   0 -11  -1   96.89    8.80
   0 -11   1   99.09    9.30
   0 -11  -1  111.49    9.50
   0 -11   1  100.69    7.20
   0 -11   1  116.39    9.30
   0 -11  -1  105.49    9.70
   0 -11  -1   87.49    7.40
   0 -11  -1   93.39    9.50
   0  11  -2  921.01   25.70
   0  11   2  897.41   23.10
   0  11  -2  919.81   26.00
   0  11  -2  878.71   22.70
   0  11   2  907.21   27.30
   0  11  -2  918.01   26.10
   0  11   2  923.81   25.20
   0  11  -2  916.31   25.30
   0  11   2  903.31   23.90
   0  11   2  908.21   25.30
   0 -11  -2  881.51   24.80
   0 -11  -2  902.81   23.10
   0 -11  -2  907.21   24.80
   0 -11  -2  896.51   24.80
   0 -11  -2  893.01   25.10
   0 -11   2  921.21   25.10
   0 -11   2  906.81   25.30
   0 -11   2  897.61   22.60
   0 -11   2  913.11   25.60
   0 -11   2  929.81   26.70
   0  11  -3  171.38   10.40
   0  11   3  160.68   10.00
   0  11   3  149.69   10.80
   0  11  -3  173.98   12.00
   0  11  -3  161.78   11.50
   0  11   3  177.18   12.00
   0  11  -3  170.28   11.80
   0  11   3  159.78   11.20
   0  11   3  156.18    9.90
   0 -11  -3  170.58   11.10
   0 -11   3  176.58   11.20
   0 -11  -3  164.18   11.70
   0 -11  -3  154.48   10.60
   0 -11   3  173.78   10.90
   0 -11   3  170.08   12.00
   0 -11   3  163.48   11.70
   0 -11   3  151.78    9.50
   0 -11   3  165.58   12.70
   0 -11  -3  197.28   12.70
   0  11   4  124.69   11.80
   0  11  -4  105.39   11.00
   0  11  -4   99.79   10.50
   0  11   4  109.19   10.50
   0  11  -4  120.49   11.20
   0  11  -4  104.79   10.80
   0  11   4  105.29    9.00
   0  11  -4  119.49   10.40
   0  11   4  106.39   10.10
   0 -11  -4  118.89   11.00
   0 -11   4  109.99   10.90
   0 -11  -4  123.79   10.30
   0 -11  -4  138.69   10.60
   0 -11   4  111.59   10.60
   0 -11   4  127.49   10.50
   0 -11   4  104.09   10.30
   0 -11   4  136.29   12.30
   0  11  -5   13.60    6.00
   0  11   5   22.60    6.50
   0  11  -5    7.90    6.40
   0  11  -5    1.70    5.90
   0  11   5   24.80    6.90
   0  11   5   19.00    5.40
   0  11  -5    9.10    7.30
   0 -11   5   13.70    7.20
   0 -11  -5   13.40    5.30
   0 -11  -5   15.20    6.70
   0 -11  -5   22.60    6.50
   0 -11   5    8.10    6.40
   0 -11   5   15.70    6.30
   0  11  -6   13.20    8.40
   0  11   6   32.00    7.50
   0  11   6   32.80    7.90
   0  11   6   26.50    6.40
   0  11  -6   37.00    8.00
   0  11  -6   19.20    7.40
   0  11   6   23.40    9.60
   0 -11   6   26.10    8.00
   0 -11   6   12.60    7.90
   0 -11  -6   29.50    7.60
   0 -11  -6   21.10    8.20
   0 -11   6   16.70    6.90
   0 -11   6   19.10    8.00
   0  11  -7  178.48   17.20
   0  11  -7  190.18   16.30
   0  11   7  196.58   16.10
   0  11   7  227.78   19.80
   0  11   7  182.48   15.80
   0  11   7  180.68   11.80
   0 -11   7  174.98   15.50
   0 -11  -7  207.48   16.70
   0 -11   7  207.68   17.50
   0 -11   7  200.48   17.30
   0 -11  -7  191.88   14.20
   0 -11  -7  187.78   14.60
   0  11   8   -4.00    6.40
   0  11  -8   -2.80    6.30
   0  11  -8    3.90    7.70
   0  11   8   -2.00    6.70
   0  11   8  -12.50    9.10
   0  11  -8    9.90    9.20
   0 -11   8   -2.30    8.30
   0 -11   8    5.90    8.90
   0 -11  -8  -10.60    6.30
   0 -11  -8   12.50    8.70
   0 -11  -8   16.00    6.90
   0 -11   8   -9.40    5.30
   0 -11   8    1.30    7.00
   0  11   9   37.60   10.50
   0  11   9   39.80   14.40
   0  11  -9   31.90    9.80
   0  11  -9   21.20   10.10
   0  11   9   40.60   10.70
   0 -11   9   22.10   11.20
   0 -11  -9    9.20    9.00
   0 -11  -9   17.20   10.10
   0 -11   9   27.60   11.00
   0 -11   9   18.00   10.50
   0  11  10   -0.80    7.80
   0  11 -10    8.70    9.90
   0  11  10   -0.70   11.80
   0 -11  10   19.10   11.60
   0 -11  10   -5.20    9.20
   0 -11 -10   -6.70    8.70
   0  12   0  981.20   22.90
   0  12   0  992.70   26.50
   0  12   0  982.90   26.00
   0  12   0  973.10   26.70
   0  12   0  974.30   27.20
   0 -12   0 1003.10   26.20
   0 -12   0 1020.60   26.90
   0 -12   0  998.20   27.30
   0 -12   0  974.00   22.60
   0  12   1   56.19    7.90
   0  12   1   83.39    9.30
   0  12  -1   77.19    9.20
   0  12  -1   60.89    6.60
   0  12   1   74.19    8.00
   0  12   1   66.19    7.20
   0  12   1   62.19    8.20
   0  12  -1   60.99    8.40
   0 -12  -1   49.90    7.10
   0 -12   1   64.09    8.30
   0 -12   1   46.10    6.80
   0 -12  -1   58.89    7.70
   0 -12   1   64.99   10.40
   0 -12  -1   75.99    9.20
   0 -12   1   62.89    9.80
   0 -12   1   72.79    9.40
   0 -12  -1   58.69    7.80
   0  12  -2   58.09    9.10
   0  12   2   55.79    8.20
   0  12   2   34.00    6.50
   0  12   2   46.50    7.30
   0  12  -2   40.30    7.00
   0  12  -2   51.79    6.70
   0  12  -2   45.30    7.80
   0  12   2   45.90    7.20
   0  12   2   60.09    8.10
   0  12  -2   52.79    8.40
   0 -12   2   54.99    8.10
   0 -12   2   53.59    7.80
   0 -12  -2   52.19    8.20
   0 -12  -2   56.89    7.70
   0 -12   2   45.20    7.90
   0 -12  -2   71.79   13.20
   0 -12  -2   43.50    6.10
   0 -12  -2   53.29    9.10
   0 -12   2   60.89    8.40
   0 -12   2   45.10    6.10
   0  12   3  343.57   16.10
   0  12  -3  360.66   16.60
   0  12  -3  328.27   16.00
   0  12  -3  317.37   14.10
   0  12   3  344.87   15.70
   0  12   3  345.97   15.80
   0  12  -3  328.67   16.30
   0  12   3  349.27   14.40
   0  12  -3  329.87   16.30
   0 -12   3  343.17   14.90
   0 -12  -3  342.77   14.80
   0 -12   3  341.57   15.80
   0 -12   3  349.47   16.10
   0 -12  -3  336.07   15.20
   0 -12  -3  338.07   16.00
   0 -12  -3  323.37   14.90
   0 -12   3  335.17   16.90
   0 -12   3  301.07   15.80
   0  12  -4  165.18   12.20
   0  12   4  145.19   11.80
   0  12   4  149.19   12.70
   0  12  -4  152.98   12.50
   0  12   4  131.19   11.10
   0  12  -4  143.29   13.00
   0  12   4  142.99   10.20
   0  12  -4  143.69   11.40
   0 -12   4  164.88   13.40
   0 -12   4  149.59   12.10
   0 -12   4  150.38   11.40
   0 -12  -4  153.48   11.10
   0 -12   4  137.49   11.50
   0 -12   4  139.19   11.90
   0 -12  -4  139.29   12.10
   0  12   5   80.29   10.30
   0  12  -5  107.99   12.50
   0  12   5  137.99   15.30
   0  12   5   89.29    8.80
   0  12   5   96.09   10.90
   0  12  -5  106.09   11.50
   0  12  -5   92.79   12.60
   0  12  -5  124.49   11.90
   0 -12  -5  104.59   11.80
   0 -12   5  101.59   12.10
   0 -12   5   93.89   11.40
   0 -12   5  113.19   11.00
   0 -12  -5  107.49   10.40
   0 -12  -5  102.09   10.00
   0 -12   5  105.39   12.60
   0  12   6   -9.80    4.70
   0  12   6    8.20    8.10
   0  12  -6    7.80    7.90
   0  12  -6   -6.60    6.40
   0  12   6  -10.30    4.20
   0  12  -6   -0.30    4.80
   0  12   6    5.80    6.10
   0 -12   6    3.10    7.90
   0 -12   6   -5.90    5.30
   0 -12   6   -2.50    6.50
   0 -12  -6    1.80    5.50
   0 -12  -6    0.80    6.90
   0  12  -7   81.09   13.50
   0  12  -7   55.89    9.60
   0  12   7   78.39   11.80
   0  12   7   68.79   10.60
   0  12   7   91.29   14.10
   0  12  -7   76.29   11.80
   0  12   7   73.19    9.70
   0 -12   7   80.49   13.80
   0 -12   7   51.79   11.20
   0 -12  -7   89.29   11.20
   0 -12  -7  114.79   12.90
   0 -12   7   81.49   12.30
   0 -12  -7   70.39   12.10
   0  12  -8   11.60    9.50
   0  12   8    5.90    7.60
   0  12   8    0.30    7.30
   0  12   8    8.60    9.30
   0  12  -8    7.10    9.50
   0 -12   8   -0.70    7.10
   0 -12   8    4.70    6.40
   0 -12  -8   15.60    7.60
   0 -12   8   -1.00    7.30
   0 -12  -8   -4.40    7.70
   0 -12  -8   -6.90    5.60
   0 -12   8    7.50    9.10
   0  12   9    8.60    8.80
   0  12  -9   15.00    9.70
   0  12  -9   -2.80   10.20
   0  12   9   29.70   12.20
   0  12   9   25.50   10.10
   0 -12   9    6.60    9.00
   0 -12   9    1.70    9.70
   0 -12  -9    2.20    9.80
   0 -12  -9   23.20   10.70
   0  12  10    4.70   13.00
   0  12  10   -6.20    8.50
   0  12 -10    5.30   10.80
   0 -12  10   -4.40    8.20
   0 -12  10    4.80   10.80
   0 -12 -10   -6.20    9.40
   0  13   0    9.60    4.40
   0  13   0    1.80    5.00
   0  13   0   13.50    5.40
   0  13   0   11.70    5.30
   0  13   0   10.60    5.40
   0 -13   0    9.60    6.00
   0 -13   0    7.90    4.90
   0 -13   0   -2.50    4.30
   0 -13   0    8.40    5.80
   0  13   1   92.89    8.40
   0  13  -1  118.79   11.70
   0  13   1   97.69   10.20
   0  13  -1   87.59    9.70
   0  13  -1  102.69    9.80
   0  13   1  105.99   10.10
   0  13   1  120.79   10.50
   0  13  -1  105.49    8.40
   0  13  -1   95.69    9.20
   0 -13  -1   92.09    9.90
   0 -13  -1  101.19    9.70
   0 -13   1  108.29   10.20
   0 -13  -1  104.49    8.20
   0 -13   1   96.79    7.60
   0 -13   1  104.59   10.20
   0 -13  -1   88.39    9.80
   0 -13   1  110.39   11.00
   0 -13  -1   98.79    9.60
   0 -13   1   96.59    9.30
   0  13  -2   92.89   10.50
   0  13   2   94.69    9.20
   0  13  -2  105.49   10.00
   0  13  -2   86.19    8.40
   0  13  -2   86.69    9.80
   0  13   2   81.59    8.60
   0  13   2  100.79    9.50
   0  13   2   96.99   10.00
   0  13   2   90.89    9.80
   0 -13   2   97.49   10.80
   0 -13  -2   83.29    8.20
   0 -13   2   93.39   10.40
   0 -13   2   92.19    8.10
   0 -13  -2   92.99    9.40
   0 -13   2   74.59    9.20
   0 -13  -2   77.49    8.70
   0 -13  -2   95.19    9.60
   0 -13  -2  103.79    9.70
   0 -13   2   94.39   11.60
   0  13  -3   14.80    6.40
   0  13   3   10.90    5.40
   0  13  -3   18.60    7.40
   0  13  -3   14.30    5.80
   0  13   3   13.70    5.80
   0  13  -3   25.20    7.00
   0  13   3    9.40    5.20
   0  13   3    8.00    5.40
   0  13  -3   16.50    6.80
   0 -13   3    8.10    5.70
   0 -13  -3    9.40    6.90
   0 -13  -3   13.80    5.10
   0 -13   3   10.40    6.70
   0 -13  -3   11.80    5.50
   0 -13   3   22.20    5.40
   0 -13   3    5.20    6.00
   0 -13  -3   11.10    6.30
   0  13   4   48.40    8.30
   0  13  -4   56.79    9.10
   0  13   4   70.09    9.70
   0  13  -4   78.79    9.40
   0  13  -4   52.79    9.10
   0  13   4   65.59    8.30
   0  13  -4   70.19   10.70
   0  13   4   62.09    9.00
   0 -13   4   59.79    9.20
   0 -13  -4   54.09    8.30
   0 -13  -4   45.80    8.80
   0 -13   4   42.50    8.20
   0 -13   4   67.69   10.70
   0 -13   4   77.99   10.00
   0  13   5   60.39    9.10
   0  13   5   77.69    8.60
   0  13   5   78.79   11.20
   0  13  -5   60.69    9.70
   0  13  -5   97.59   12.20
   0  13  -5   56.89   11.40
   0  13   5   68.79    9.80
   0 -13   5   73.69   11.90
   0 -13   5   74.49   10.30
   0 -13  -5   76.49   11.20
   0 -13   5  120.99   20.00
   0 -13  -5   66.99    9.40
   0 -13   5   89.29   11.20
   0 -13  -5   76.49    9.50
   0  13  -6   46.00    9.20
   0  13  -6   14.00    7.50
   0  13   6   14.60    7.00
   0  13   6   27.80    9.50
   0  13   6   26.10    8.10
   0  13   6   24.40    7.10
   0 -13   6   20.00    7.50
   0 -13   6   31.70    9.20
   0 -13   6   16.90    8.40
   0 -13  -6   28.20    7.70
   0 -13   6   30.50    8.00
   0 -13  -6   30.30    9.30
   0  13  -7  144.69   17.10
   0  13  -7  131.59   22.70
   0  13  -7  135.29   13.10
   0  13   7  151.28   17.50
   0  13   7  149.49   16.00
   0  13   7  166.48   15.30
   0  13   7  156.18   15.20
   0 -13   7  104.79   16.00
   0 -13  -7  109.99   13.00
   0 -13  -7  148.89   16.30
   0 -13   7  170.88   16.90
   0 -13   7  117.79   12.50
   0 -13   7  134.99   16.60
   0 -13  -7  112.39   12.90
   0  13  -8    1.40    9.00
   0  13   8    6.00    7.60
   0  13   8   15.70   10.90
   0  13  -8    1.30    8.30
   0 -13   8   28.90   10.60
   0 -13   8    0.70    6.50
   0 -13   8  -11.40    6.90
   0 -13  -8    6.30    7.30
   0 -13   8   17.00    9.90
   0 -13  -8   -5.60    6.10
   0  13   9   38.20   10.80
   0  13   9   46.70   14.40
   0  13   9   30.30   10.50
   0  13  -9   31.50   12.20
   0 -13   9   35.10   13.20
   0 -13  -9   16.60   10.20
   0 -13   9   31.40   11.40
   0  14   0  160.98   11.10
   0  14   0  171.58   11.80
   0  14   0  164.28    9.90
   0  14   0  144.99   11.90
   0  14   0  168.98   11.60
   0 -14   0  138.19   11.30
   0 -14   0  154.58   12.20
   0 -14   0  169.88    9.30
   0 -14   0  178.78   11.60
   0 -14   0  156.98   11.50
   0  14   1  536.15   19.00
   0  14  -1  532.55   20.80
   0  14  -1  489.25   19.60
   0  14   1  511.15   20.00
   0  14   1  507.15   19.80
   0  14  -1  537.55   19.50
   0  14   1  531.85   17.40
   0  14   1  516.65   19.30
   0  14  -1  504.05   16.20
   0 -14  -1  520.05   20.10
   0 -14  -1  545.85   20.40
   0 -14   1  508.75   20.50
   0 -14   1  559.74   20.50
   0 -14  -1  561.24   21.70
   0 -14   1  517.85   23.20
   0 -14  -1  512.95   19.40
   0 -14   1  516.75   16.40
   0 -14  -1  526.45   16.50
   0 -14   1  539.65   19.90
   0  14  -2  130.99   10.80
   0  14   2  129.19   10.30
   0  14   2  123.39   13.20
   0  14   2  130.09    9.70
   0  14  -2  133.99   11.40
   0  14   2  136.29   11.90
   0  14  -2  131.99    9.50
   0  14  -2  149.79   11.80
   0  14   2  135.29   10.60
   0  14  -2  128.69   12.20
   0 -14  -2  127.39   10.80
   0 -14  -2  129.69   11.70
   0 -14  -2  130.69   11.00
   0 -14   2  133.89   11.30
   0 -14  -2  139.29   11.00
   0 -14   2  126.99    9.10
   0 -14   2  127.89   13.20
   0 -14  -2  125.99    9.40
   0 -14   2  117.39   12.10
   0 -14   2  120.99   10.30
   0  14   3  126.89   10.60
   0  14   3  107.49   10.60
   0  14  -3  146.99   13.80
   0  14   3  126.19   10.30
   0  14  -3  134.99   10.70
   0  14   3  140.59   12.20
   0  14  -3  134.99   12.60
   0  14  -3  131.39   11.70
   0  14  -3  134.59   12.10
   0 -14  -3  126.69   12.00
   0 -14   3  126.19   13.40
   0 -14   3  123.79   11.30
   0 -14  -3  123.79   10.40
   0 -14  -3  140.09   11.00
   0 -14   3  134.99   12.30
   0 -14   3  115.99    9.20
   0 -14  -3  149.59   11.60
   0  14  -4    5.90    6.60
   0  14  -4   10.30    7.40
   0  14  -4    4.10    6.00
   0  14   4    0.90    5.40
   0  14   4    7.90    6.30
   0  14   4   -3.00    4.80
   0  14   4   -0.60    6.40
   0 -14   4   -8.10    5.50
   0 -14   4   -4.10    5.10
   0 -14  -4    3.10    6.10
   0 -14   4    5.50    6.60
   0 -14   4   -1.30    6.00
   0  14  -5   40.50   11.30
   0  14   5   18.20    6.10
   0  14   5   32.30    9.00
   0  14   5   29.20    7.40
   0  14   5   24.40    7.80
   0  14  -5   18.10    7.20
   0 -14  -5   19.40    6.70
   0 -14   5   42.70    8.60
   0 -14   5   46.30   12.00
   0 -14  -5   38.70    8.90
   0 -14   5   29.10    8.60
   0 -14  -5   22.40    6.40
   0  14   6   -0.10    5.60
   0  14  -6    2.90    6.50
   0  14   6   -6.00    7.20
   0  14   6   -6.60    6.10
   0  14   6   -7.90    5.30
   0 -14   6   -5.80    6.10
   0 -14  -6   -0.80    5.50
   0 -14  -6    5.20    7.60
   0 -14   6    6.70    6.90
   0 -14   6   -2.80    5.90
   0 -14  -6  -12.40    5.10
   0 -14   6   -2.50    7.10
   0  14  -7    3.00    8.10
   0  14  -7    8.30    6.60
   0  14  -7   12.00    7.50
   0  14   7    9.70    7.60
   0  14   7    8.40    6.90
   0  14   7   19.90    9.70
   0 -14  -7   -6.50    5.50
   0 -14  -7   12.30    7.40
   0 -14   7   30.00    8.90
   0 -14   7   19.60    8.90
   0 -14  -7    5.10    8.20
   0 -14   7   23.80   10.20
   0 -14   7    6.00    6.50
   0  14   8    4.80    7.70
   0  14   8   11.10    8.60
   0  14  -8   20.60    9.60
   0  14  -8   23.60   11.10
   0 -14   8   23.60   11.10
   0 -14   8   11.70   10.90
   0 -14  -8   20.10    8.00
   0 -14  -8   39.40   13.10
   0 -14  -8    9.00    7.60
   0 -14   8    3.30    8.50
   0 -14   8   12.90    7.70
   0  14   9   -4.90    8.00
   0  14   9    9.90   12.00
   0  14  -9    3.00    9.90
   0  14   9    2.40    9.20
   0 -14  -9  -13.20    8.50
   0 -14   9   -6.70    8.70
   0 -14   9   -1.00   10.50
   0  15   0   -8.60    3.90
   0  15   0   -0.10    4.30
   0  15   0    5.80    5.60
   0  15   0    4.60    5.00
   0  15   0    3.90    5.50
   0 -15   0   -2.90    4.60
   0 -15   0    4.50    5.80
   0 -15   0   -8.10    3.60
   0 -15   0   -2.40    5.80
   0 -15   0    8.20    6.20
   0  15   1   39.30    7.90
   0  15  -1   57.69    8.80
   0  15  -1   59.09    9.20
   0  15  -1   61.89    8.80
   0  15   1   51.69    8.60
   0  15   1   51.99    8.00
   0  15   1   48.70    8.20
   0  15   1   38.50    6.80
   0  15  -1   41.50    6.20
   0  15  -1   46.80    8.20
   0 -15   1   61.09    9.60
   0 -15  -1   57.99    8.70
   0 -15   1   41.00    6.10
   0 -15   1   49.40    8.30
   0 -15  -1   36.60    6.20
   0 -15  -1   45.20    8.70
   0 -15   1   41.80    7.90
   0 -15   1   40.80    7.40
   0 -15  -1   47.70    7.80
   0 -15  -1   49.00    7.90
   0  15   2  199.68   12.40
   0  15   2  203.88   13.50
   0  15  -2  194.48   13.00
   0  15   2  199.38   13.50
   0  15   2  206.58   12.20
   0  15  -2  184.68   13.80
   0  15  -2  169.48   12.70
   0  15  -2  176.38   13.30
   0  15  -2  194.78   11.10
   0 -15  -2  206.38   13.10
   0 -15   2  209.58   14.90
   0 -15  -2  190.58   13.60
   0 -15  -2  180.58   12.60
   0 -15   2  170.78   10.40
   0 -15   2  196.68   13.30
   0 -15   2  205.28   13.10
   0 -15  -2  192.08   12.60
   0  15  -3  229.78   13.10
   0  15  -3  212.78   14.80
   0  15   3  223.68   13.70
   0  15  -3  208.18   15.30
   0  15   3  217.28   14.40
   0  15  -3  198.78   13.60
   0  15   3  220.88   14.20
   0  15   3  209.78   12.60
   0 -15  -3  213.08   14.70
   0 -15  -3  185.98   12.30
   0 -15  -3  228.28   13.80
   0 -15   3  205.88   14.40
   0 -15  -3  195.08   13.20
   0 -15   3  194.78   11.40
   0 -15   3  196.58   13.60
   0  15  -4  443.16   21.70
   0  15   4  491.95   21.40
   0  15  -4  518.75   22.70
   0  15  -4  483.85   20.30
   0  15  -4  452.75   20.90
   0  15   4  499.65   21.20
   0  15   4  509.55   25.90
   0  15   4  517.85   19.70
   0 -15  -4  485.75   21.60
   0 -15   4  520.65   23.50
   0 -15   4  474.95   21.80
   0 -15   4  508.85   20.60
   0 -15  -4  505.15   22.90
   0 -15   4  514.35   22.00
   0  15   5   31.40    8.80
   0  15  -5   46.70   10.00
   0  15   5   30.60    8.60
   0  15   5   37.50    7.30
   0  15  -5   50.79   10.70
   0  15  -5   55.29   10.40
   0  15  -5   39.00    8.90
   0  15   5   43.80    8.90
   0 -15   5   40.70    9.30
   0 -15  -5   55.29   10.40
   0 -15   5   45.20    9.00
   0 -15  -5   39.20    8.10
   0 -15   5   41.10   10.00
   0 -15   5   26.30    8.90
   0  15   6   53.89   10.20
   0  15  -6   42.10    9.40
   0  15   6   85.09   13.80
   0  15  -6   52.89   10.20
   0  15   6   43.60    9.00
   0  15   6   56.39   12.00
   0 -15   6   60.89   11.70
   0 -15   6   54.59   10.20
   0 -15  -6   52.29    9.00
   0 -15  -6   47.40    8.90
   0 -15  -6   40.30   10.00
   0 -15   6   52.99   10.40
   0 -15   6   41.00   10.00
   0  15  -7   22.70    7.40
   0  15   7   10.90    6.90
   0  15  -7   15.40    8.40
   0  15  -7    7.60    8.70
   0  15   7   15.40    8.60
   0  15   7   -5.80    9.40
   0 -15  -7    1.00    8.30
   0 -15   7   -1.80    8.10
   0 -15   7   16.50    7.40
   0 -15  -7   10.40    9.10
   0 -15  -7    2.30    5.80
   0 -15   7    8.10    9.00
   0 -15   7    6.80    7.40
   0  15   8   -5.40    7.50
   0  15   8   29.10   10.60
   0  15  -8   18.20   11.20
   0  15  -8   37.50   10.70
   0  15  -8    0.40    6.90
   0  15   8   19.90   13.20
   0 -15  -8   19.40    9.10
   0 -15   8    5.00   10.00
   0 -15   8   14.30    7.70
   0 -15  -8   18.70    7.60
   0 -15   8   22.60   10.30
   0 -15   8    3.80    8.30
   0  15   9   -4.20    7.40
   0  15  -9  -18.20    7.80
   0  15   9   -8.70   10.80
   0 -15   9    8.20   10.20
   0 -15   9   -2.10    7.50
   0 -15  -9   -6.70    8.20
   0  16   0   45.50    6.80
   0  16   0   52.29    8.60
   0  16   0   43.10    7.60
   0  16   0   51.59    8.20
   0 -16   0   42.90    6.40
   0 -16   0   32.00    9.30
   0 -16   0   35.50    7.70
   0 -16   0   52.39    8.80
   0 -16   0   42.20    8.70
   0  16  -1  103.29    8.80
   0  16   1   89.79   10.70
   0  16   1   95.89    9.70
   0  16  -1  107.99   11.40
   0  16  -1  111.49   17.10
   0  16   1   94.79   10.50
   0  16   1   87.69   10.00
   0  16   1   96.79    8.90
   0  16  -1  104.59   11.50
   0  16  -1   93.29   10.60
   0 -16  -1   95.99   10.90
   0 -16   1  106.09    8.80
   0 -16  -1   85.39   10.10
   0 -16   1  105.39   11.40
   0 -16   1   90.69   11.10
   0 -16  -1  103.49    8.60
   0 -16   1   96.69   10.80
   0 -16  -1   96.99   11.70
   0 -16   1  115.89   11.40
   0 -16  -1  105.99   10.60
   0  16   2   11.50    5.90
   0  16   2   18.40    6.80
   0  16   2    1.90    5.20
   0  16  -2    6.20    6.50
   0  16  -2   11.70    6.80
   0  16  -2    9.20    5.00
   0  16  -2    2.40    5.90
   0  16   2    9.90    5.80
   0 -16   2    2.70    5.80
   0 -16   2    1.00    5.90
   0 -16  -2    5.40    6.00
   0 -16  -2    7.50    5.20
   0 -16  -2    3.00    6.30
   0 -16  -2    6.40    5.50
   0 -16   2   14.60    7.10
   0 -16   2    0.70    6.20
   0  16  -3   97.19   12.50
   0  16   3   94.99   10.00
   0  16   3  101.59   11.40
   0  16   3  107.79   10.20
   0  16   3  121.89   12.80
   0  16  -3   96.19   12.10
   0  16  -3  104.99   11.20
   0  16  -3   89.29   11.20
   0  16  -3   98.69   10.30
   0 -16   3   98.69   14.00
   0 -16   3   81.39    8.90
   0 -16  -3   90.39   10.10
   0 -16  -3   88.29    9.90
   0 -16  -3   89.99   11.30
   0 -16  -3  100.99   10.20
   0  16  -4    9.30    6.90
   0  16  -4    5.10    6.70
   0  16  -4   10.00    6.70
   0  16   4    6.30    6.40
   0  16  -4    9.90    8.40
   0  16   4    0.70    5.40
   0  16   4    3.70    6.50
   0  16   4   -8.10    4.90
   0 -16  -4    1.20    7.10
   0 -16  -4    3.80    6.20
   0 -16   4    3.10    6.50
   0 -16   4   -4.00    6.50
   0 -16   4    5.20    6.30
   0 -16   4   -1.10    5.30
   0  16   5   -1.70    5.10
   0  16   5   -3.20    5.20
   0  16   5   16.30    7.90
   0  16  -5   -2.50    6.70
   0  16  -5   -5.60    8.00
   0  16   5    4.20    7.70
   0  16  -5    8.00    7.10
   0  16  -5   -2.20    5.80
   0 -16  -5    4.90    5.60
   0 -16  -5    0.50    5.90
   0 -16   5   -7.60    6.40
   0 -16  -5  -10.70    6.20
   0 -16   5    7.00    7.10
   0 -16   5    5.90    6.70
   0 -16   5   13.70    8.40
   0  16   6   13.00    8.10
   0  16   6   26.90    8.20
   0  16   6    1.70    9.00
   0  16  -6   15.10    7.40
   0  16  -6   23.40   12.40
   0 -16  -6   32.50    9.90
   0 -16   6   22.60    8.30
   0 -16   6   13.70    8.90
   0 -16   6   20.10    8.40
   0 -16   6   14.30    9.50
   0 -16  -6   23.90   12.40
   0 -16  -6   28.40    7.70
   0  16   7    3.80    6.60
   0  16  -7   11.80    9.00
   0  16  -7    4.20    8.10
   0  16   7   13.70    8.70
   0  16   7   12.10    8.80
   0  16  -7    3.80    7.40
   0 -16   7    6.60    8.50
   0 -16  -7    8.10    8.10
   0 -16   7   10.00    7.60
   0 -16   7   16.80    7.20
   0 -16   7   18.30    9.40
   0 -16  -7   20.20    7.30
   0  16  -8  -26.30   12.20
   0  16   8    5.40    7.90
   0  16   8   -0.20    9.00
   0  16  -8   -4.30    9.20
   0  16   8  -14.30    6.20
   0  16  -8   10.40    7.40
   0 -16   8   11.20    8.00
   0 -16   8    4.40   10.60
   0 -16  -8   -2.50    8.90
   0 -16   8    4.30    7.60
   0 -16  -8    5.10    9.10
   0 -16  -8  -11.10    6.70
   0  16  -9   15.00   11.00
   0  16   9   -5.90    8.00
   0  16   9    0.10    9.80
   0 -16   9   -3.90    8.00
   0 -16   9   -4.90    9.30
   0 -16  -9    3.30    9.70
   0  17   0   -3.20    4.80
   0  17   0   -1.80    4.10
   0  17   0    3.60    6.30
   0  17   0    7.50    5.60
   0  17   0   -3.10    4.60
   0 -17   0   -1.10    5.60
   0 -17   0    7.30    4.50
   0 -17   0    5.00    5.10
   0 -17   0    1.30    5.70
   0 -17   0    2.70    5.30
   0  17  -1  160.48   10.50
   0  17   1  145.39   12.30
   0  17   1  156.78   13.40
   0  17  -1  138.69   12.20
   0  17   1  129.29   11.70
   0  17   1  138.79   10.20
   0  17  -1  142.99   12.60
   0  17  -1  155.88   11.90
   0  17  -1  129.99   12.20
   0 -17   1  125.19   12.10
   0 -17   1  145.49   12.60
   0 -17  -1  155.18   13.20
   0 -17   1  138.69   13.30
   0 -17  -1  147.59   12.00
   0 -17   1  130.59    9.30
   0 -17  -1  127.39   11.50
   0 -17  -1  136.89   12.60
   0  17   2   73.89    9.70
   0  17   2   72.19    9.80
   0  17  -2   64.19   11.80
   0  17  -2   68.89   10.40
   0  17   2   73.69    9.00
   0  17   2   63.79   10.00
   0  17  -2   71.69   10.80
   0  17  -2   94.19    9.00
   0  17  -2   60.49   10.00
   0 -17   2   62.49   10.00
   0 -17  -2   69.59    8.40
   0 -17   2   68.99    9.80
   0 -17   2   69.59    8.10
   0 -17  -2   85.19   10.70
   0 -17   2   90.99   11.40
   0 -17  -2   67.69   10.00
   0 -17   2   75.59   10.20
   0 -17  -2   67.99   10.00
   0  17   3   31.40    8.00
   0  17   3   31.50    8.30
   0  17  -3   42.60    9.00
   0  17  -3   32.20    9.40
   0  17   3   24.70    6.80
   0  17  -3   35.80    9.30
   0  17  -3   35.70    8.80
   0  17  -3   23.50    7.10
   0 -17  -3   23.40    8.00
   0 -17  -3   43.30    8.60
   0 -17   3   24.80    8.00
   0 -17   3   29.00    6.70
   0 -17   3   38.00    9.20
   0 -17  -3   30.10    7.40
   0 -17   3   32.60    8.70
   0  17   4  160.68   14.00
   0  17   4  170.18   14.50
   0  17  -4  141.29   13.00
   0  17  -4  154.58   18.30
   0  17  -4  138.29   15.60
   0  17  -4  173.08   14.10
   0  17   4  148.19   13.50
   0  17   4  142.49   11.90
   0 -17  -4  130.39   12.50
   0 -17  -4  147.49   13.90
   0 -17   4  138.29   13.00
   0 -17   4  145.69   12.90
   0 -17   4  145.89   15.00
   0  17   5   73.49   11.70
   0  17   5   55.09   10.30
   0  17  -5   59.09   10.80
   0  17  -5   68.29   12.40
   0  17  -5   67.79   11.50
   0  17   5   61.59    9.20
   0  17   5   45.90   10.80
   0  17  -5   78.89   12.00
   0 -17   5   55.19   10.10
   0 -17   5   67.19   12.10
   0 -17   5   61.89   10.70
   0 -17  -5   57.49   11.30
   0 -17   5   66.39   11.30
   0 -17  -5   81.39   11.00
   0 -17  -5   45.80    8.60
   0  17  -6   26.70   10.60
   0  17  -6    8.30    8.70
   0  17   6    4.80    6.80
   0  17   6   25.60   10.20
   0  17  -6    6.00    8.10
   0  17   6   14.40    8.20
   0  17  -6    7.90    6.60
   0 -17  -6    9.30    6.30
   0 -17   6    1.90    6.50
   0 -17   6   13.50    9.10
   0 -17  -6    4.40    7.70
   0 -17   6   23.30    9.80
   0 -17  -6   11.30    7.00
   0 -17   6   -1.00    7.20
   0  17  -7    9.80    6.90
   0  17  -7   -5.50    8.00
   0  17   7   -4.90    7.60
   0  17   7   -8.10    5.70
   0  17   7  -10.00    7.50
   0 -17  -7    1.50    5.80
   0 -17   7    6.80    8.30
   0 -17   7   25.20    9.10
   0 -17   7    4.10    8.30
   0 -17   7   12.80    7.00
   0 -17  -7   -8.00    6.00
   0 -17  -7    3.90    8.30
   0  17   8   -2.60    7.70
   0  17   8    3.70    7.50
   0  17  -8    5.50    7.70
   0  17   8   -9.60    9.40
   0 -17  -8    6.80    9.30
   0 -17   8   -3.40    9.60
   0 -17  -8    7.50    8.40
   0 -17  -8   -5.60    7.40
   0  17   9    7.50    9.40
   0  17   9  -16.20    8.70
   0  17  -9   50.19   14.70
   0 -17   9   -7.10   10.40
   0 -17  -9    3.20    9.80
   0 -17   9  -15.30    8.40
   0  18   0   97.69   10.60
   0  18   0  109.19    9.50
   0  18   0  120.19   12.00
   0  18   0  116.29   14.60
   0 -18   0  106.89   10.70
   0 -18   0  118.09   12.60
   0 -18   0  118.89   11.20
   0 -18   0  125.29   12.20
   0 -18   0  124.19   11.40
   0  18   1  303.97   17.40
   0  18  -1  289.37   17.10
   0  18  -1  295.67   16.30
   0  18   1  253.47   13.60
   0  18   1  284.87   16.90
   0  18   1  284.27   15.70
   0  18  -1  272.47   17.10
   0  18  -1  283.37   13.20
   0 -18  -1  261.27   13.00
   0 -18  -1  300.17   17.30
   0 -18  -1  291.17   19.80
   0 -18  -1  293.17   16.40
   0 -18   1  287.37   17.10
   0 -18   1  278.27   16.30
   0 -18   1  274.67   17.00
   0 -18  -1  313.87   17.20
   0  18  -2   88.69   11.90
   0  18  -2   92.69   11.80
   0  18  -2   93.99    9.70
   0  18   2   90.79   11.40
   0  18   2   83.79   10.60
   0  18  -2   92.99   11.80
   0  18  -2   75.69   10.80
   0  18   2   79.29   10.60
   0  18   2   92.09   10.00
   0 -18  -2   90.49    9.60
   0 -18   2   73.19   10.30
   0 -18  -2   97.49   11.90
   0 -18   2   85.49   11.40
   0 -18  -2   94.89   12.30
   0 -18  -2   84.09   11.20
   0 -18   2   83.99    8.90
   0 -18   2   91.59   11.90
   0  18  -3   46.90    9.40
   0  18  -3   24.90    7.00
   0  18   3   32.70    8.70
   0  18   3   40.60    8.80
   0  18  -3   20.30    7.90
   0  18  -3   27.80    9.80
   0  18   3   28.10    7.40
   0 -18  -3   30.00    8.00
   0 -18   3   60.39   10.60
   0 -18   3   39.10    9.50
   0 -18  -3   22.90    9.70
   0 -18   3   34.40    8.40
   0 -18   3   51.79   10.00
   0 -18  -3   34.70    7.90
   0  18  -4   33.50   10.70
   0  18   4   45.40    9.90
   0  18  -4   63.79   11.00
   0  18   4   47.90    8.60
   0  18  -4   20.70    8.10
   0  18  -4   42.90   10.80
   0  18   4   58.89   10.30
   0 -18  -4   39.70    7.60
   0 -18  -4   49.20   10.70
   0 -18   4   55.29    9.80
   0 -18   4   51.79   10.80
   0 -18   4   24.80    8.80
   0 -18   4   47.40   12.60
   0 -18  -4   35.70    8.20
   0  18   5  129.79   15.20
   0  18  -5  101.09   15.30
   0  18  -5   96.29   22.10
   0  18  -5  136.49   16.90
   0  18   5  118.19   11.70
   0  18   5  120.49   14.50
   0  18  -5  114.39   13.50
   0  18   5  161.88   14.30
   0 -18   5  166.08   17.20
   0 -18  -5   90.29   17.80
   0 -18  -5  105.29   11.90
   0 -18   5  144.59   15.10
   0 -18   5  108.89   13.00
   0 -18  -5  122.19   15.10
   0  18  -6   17.80    9.40
   0  18  -6    2.70    6.20
   0  18  -6    0.10    7.90
   0  18   6    6.10    6.80
   0  18  -6    5.60    8.40
   0  18   6   13.40    8.70
   0  18   6    8.30    8.50
   0 -18  -6    1.90    8.40
   0 -18   6   29.80    9.60
   0 -18  -6   18.20    7.30
   0 -18  -6    3.70    7.60
   0 -18   6   -1.60    8.60
   0 -18   6   14.30    8.70
   0 -18   6   22.80    8.60
   0  18   7   37.80   11.40
   0  18   7   52.69   12.90
   0  18  -7   71.99   14.50
   0  18   7   28.50    9.50
   0  18  -7   28.30    9.70
   0  18  -7   44.50   11.20
   0  18   7   24.50   11.40
   0 -18   7   36.60   11.50
   0 -18  -7   40.20   11.30
   0 -18   7   27.70   10.20
   0 -18   7   19.00   10.00
   0 -18  -7   39.00    9.00
   0 -18  -7   39.60   10.30
   0 -18   7   12.40    8.20
   0  18  -8  -14.40    6.60
   0  18   8    9.70    8.70
   0  18   8   13.50   10.70
   0  18  -8  -19.50    8.80
   0  18   8   -4.60    7.30
   0 -18  -8    8.40    9.00
   0 -18   8  -20.40   13.30
   0 -18   8   -6.20    8.10
   0  18  -9   -1.60   10.50
   0  18   9    3.20   11.40
   0  18   9    6.60    9.40
   0 -18  -9   -6.30    9.30
   0 -18   9   18.90   10.60
   0 -18   9   -4.20   10.00
   0  19   0    0.80    4.80
   0  19   0   -1.40    5.20
   0  19   0   -2.20    5.50
   0  19   0    2.60    5.80
   0 -19   0   -3.00    4.10
   0 -19   0   -1.80    6.20
   0 -19   0    0.00    5.10
   0 -19   0    4.30    6.20
   0 -19   0   -0.10    6.00
   0  19   1    3.20    5.30
   0  19   1    6.40    7.10
   0  19  -1    0.60    6.60
   0  19  -1    7.30    5.00
   0  19  -1   -2.60    6.20
   0  19  -1    9.90    7.10
   0  19   1    3.50    6.20
   0  19   1    0.60    5.50
   0 -19   1   -3.80    5.40
   0 -19   1    3.70    4.80
   0 -19  -1    3.90    6.70
   0 -19  -1    6.60    6.30
   0 -19   1    8.10    7.80
   0 -19   1    1.80    6.70
   0 -19  -1   -5.30    5.90
   0 -19  -1   -2.60    4.60
   0  19   2    5.50    7.10
   0  19  -2    5.50    7.70
   0  19  -2    9.30    6.80
   0  19   2    6.90    6.50
   0  19   2    6.90    6.40
   0  19  -2    6.50    7.00
   0  19  -2   15.00    5.80
   0  19   2    4.30    6.40
   0  19  -2   -3.10    6.00
   0 -19   2    6.20    5.10
   0 -19   2   -5.10    6.90
   0 -19  -2   -2.40    5.10
   0 -19  -2    0.00    7.10
   0 -19   2    7.90    6.50
   0 -19   2   -9.30    5.80
   0 -19  -2   13.60    6.70
   0  19  -3  165.28   16.50
   0  19   3  157.98   14.10
   0  19   3  154.68   12.90
   0  19  -3  192.08   16.10
   0  19   3  163.08   13.60
   0  19  -3  153.68   12.40
   0  19   3  140.69   14.00
   0  19  -3  154.88   15.20
   0 -19  -3  153.68   12.90
   0 -19   3  156.68   15.00
   0 -19   3  164.18   16.00
   0 -19   3  167.28   14.50
   0 -19  -3  165.58   13.80
   0 -19  -3  177.18   15.90
   0  19  -4   -7.70    7.00
   0  19   4    6.40    8.00
   0  19   4    0.50    6.90
   0  19   4   -3.80    6.20
   0  19  -4   11.00    7.80
   0  19   4   -2.00    6.20
   0  19  -4    3.70    7.70
   0  19  -4   -0.40    6.70
   0 -19  -4   14.60    7.30
   0 -19  -4    6.00    5.80
   0 -19   4   -1.20    6.90
   0 -19  -4    0.20    7.50
   0 -19   4    5.70    6.20
   0 -19   4   -0.80    9.40
   0 -19   4    2.10    8.20
   0  19  -5    9.30    9.40
   0  19   5    4.90    7.50
   0  19   5   12.50    9.40
   0  19  -5   23.20    8.80
   0  19  -5   -9.00    7.10
   0  19   5    7.10    7.40
   0  19   5    8.40    6.50
   0  19  -5   16.20    8.10
   0 -19  -5   17.20    8.50
   0 -19   5   25.10    9.20
   0 -19   5   32.50    9.80
   0 -19   5   15.70    8.20
   0 -19  -5   16.40    9.80
   0  19  -6   -3.10    7.10
   0  19  -6   -8.90    5.90
   0  19   6   -5.30    6.50
   0  19   6    4.30    7.80
   0  19  -6  -14.20    6.60
   0  19  -6  -10.00    8.20
   0  19   6   -2.90    7.60
   0 -19  -6   -2.10    6.40
   0 -19   6   -9.40    8.90
   0 -19  -6    7.80    8.30
   0 -19   6   -0.40    8.00
   0 -19   6   -0.60    8.20
   0 -19  -6   -7.70    7.10
   0 -19   6   -6.00    6.10
   0  19   7   27.40    9.40
   0  19  -7   38.30   11.00
   0  19   7   27.40   10.90
   0  19  -7   20.00   10.40
   0  19  -7   17.80    9.30
   0  19   7   23.30   12.20
   0  19   7   18.40    8.60
   0 -19   7   32.60   11.00
   0 -19   7   47.30   11.30
   0 -19  -7   12.00   11.50
   0 -19  -7   29.20    9.50
   0 -19   7   24.50   10.50
   0 -19   7    4.40    7.60
   0 -19  -7   37.00    9.90
   0  19   8   -1.90    7.50
   0  19   8   -7.10    9.90
   0  19  -8   15.20   10.30
   0  19  -8   -8.40    7.50
   0 -19  -8   -2.70    8.90
   0 -19   8  -15.70    7.50
   0 -19   8   -9.70    7.60
   0  20   0  177.98   14.70
   0  20   0  159.08   14.70
   0  20   0  209.18   15.40
   0  20   0  172.58   11.90
   0 -20   0  189.48   14.30
   0 -20   0  162.08   10.80
   0 -20   0  183.18   14.80
   0 -20   0  185.18   15.10
   0  20  -1   35.60    9.50
   0  20   1   33.90    8.60
   0  20  -1   20.20    6.20
   0  20   1   29.50    6.90
   0  20  -1   16.80    7.90
   0  20   1   31.90    9.10
   0  20   1   29.80    8.70
   0 -20   1   36.60    9.40
   0 -20  -1   36.20    9.80
   0 -20   1   25.50    7.60
   0 -20  -1   37.40    8.80
   0 -20   1   24.20    6.60
   0 -20   1   18.80    8.10
   0 -20   1   32.90    8.30
   0 -20  -1   29.20    6.50
   0  20   2   86.69   10.60
   0  20  -2  100.49   13.10
   0  20  -2   79.79   11.60
   0  20  -2   98.19   13.20
   0  20   2   89.59   12.10
   0  20   2   91.89   11.70
   0  20   2  100.99   13.30
   0  20  -2  100.49   10.10
   0 -20  -2  111.69   12.40
   0 -20   2   78.79   12.70
   0 -20  -2   99.19   14.70
   0 -20   2  110.39   13.80
   0 -20   2  108.59    9.90
   0 -20   2  102.59   13.20
   0 -20  -2  100.99   12.90
   0  20  -3    4.90    7.00
   0  20  -3   -2.10    6.30
   0  20  -3    1.00    6.90
   0  20   3    9.00    7.40
   0  20   3   13.90    7.20
   0  20  -3   -1.20    7.40
   0  20   3   -4.00    6.30
   0  20   3    1.10    7.00
   0 -20  -3    0.90    8.10
   0 -20   3    3.40    7.00
   0 -20   3   -4.60    6.60
   0 -20   3    1.30    7.10
   0 -20  -3    7.20    6.50
   0 -20  -3   -0.90    5.90
   0  20   4   38.30    9.80
   0  20  -4   58.39   10.80
   0  20   4   42.40   10.10
   0  20  -4   51.49   11.90
   0  20   4   41.40    8.40
   0 -20  -4   45.60    9.00
   0 -20   4   53.29   10.80
   0 -20  -4   35.40   10.40
   0 -20   4   58.59   14.30
   0 -20   4   58.79   12.10
   0  20  -5   36.90   10.70
   0  20  -5   50.19   10.50
   0  20  -5   54.09   11.00
   0  20   5   37.70    9.60
   0  20   5   39.60   10.20
   0  20   5   42.20    8.80
   0  20  -5   36.90   11.30
   0  20   5   46.90   11.00
   0 -20   5   56.89   12.30
   0 -20   5   42.20   10.20
   0 -20  -5   51.39   12.20
   0 -20   5   22.90    9.40
   0 -20   5   25.70   10.30
   0 -20  -5   37.70    9.30
   0  20  -6   12.40    9.90
   0  20  -6    1.50    7.50
   0  20  -6   -3.80    8.20
   0  20  -6   10.00    8.60
   0  20   6   18.60   10.40
   0  20   6    0.60    7.20
   0  20   6   -7.40    6.30
   0 -20   6   -0.80    8.10
   0 -20  -6    5.80    8.70
   0 -20  -6   -0.60    6.10
   0 -20   6    9.20    8.20
   0 -20   6    8.60    8.90
   0 -20   6   -1.50    7.60
   0 -20  -6    8.60    7.20
   0  20   7    5.20    9.90
   0  20   7   18.80    9.60
   0  20  -7    3.60    8.60
   0  20  -7    8.30   10.40
   0  20   7    5.10    7.60
   0  20   7    4.50    7.10
   0 -20   7   24.90    9.20
   0 -20  -7    4.70    9.00
   0 -20   7   20.40   10.30
   0 -20  -7    1.70    7.50
   0 -20   7   20.90   10.80
   0 -20   7    0.00    8.40
   0 -20  -7   11.60    8.40
   0  20  -8   -3.20   10.60
   0  20   8   -3.70    9.80
   0  20   8   -7.20    6.90
   0 -20  -8    1.50    9.90
   0 -20   8    6.00   10.00
   0 -20   8    2.70    9.90
   0  21   0   -1.10    5.20
   0  21   0   -5.30    5.90
   0  21   0   -3.10    6.80
   0  21   0    0.60    7.10
   0 -21   0    8.50    7.60
   0 -21   0    8.30    5.70
   0 -21   0   11.40    6.80
   0 -21   0   -0.30    6.10
   0  21  -1    6.70    5.10
   0  21   1   -5.90    8.60
   0  21  -1    2.70    7.00
   0  21   1  -10.40    5.70
   0  21   1    4.00    5.90
   0  21  -1    1.40    5.90
   0  21  -1   -0.10    6.70
   0  21   1    1.20    6.00
   0 -21   1   -6.30    5.70
   0 -21  -1    7.70    7.50
   0 -21   1   -0.50    6.80
   0 -21  -1    3.10    6.30
   0 -21  -1    1.60    6.30
   0 -21   1    3.30    7.50
   0 -21   1    8.90    5.40
   0 -21  -1    3.20    5.10
   0  21   2   61.49    9.60
   0  21   2   88.79   13.50
   0  21  -2   68.79    9.50
   0  21  -2   55.69   12.40
   0  21  -2   83.99   13.30
   0  21   2   74.99   11.50
   0  21  -2   66.79   12.00
   0  21   2   57.39   10.20
   0 -21  -2   61.09   10.50
   0 -21   2   65.59   12.30
   0 -21  -2   57.19   10.80
   0 -21  -2   47.50   10.60
   0 -21   2   62.79   11.40
   0 -21   2   57.19   10.50
   0  21   3    3.40    7.10
   0  21   3    2.30    8.00
   0  21  -3    5.10    7.80
   0  21  -3    3.90    6.50
   0  21  -3    5.80    8.40
   0  21   3   10.90    7.10
   0  21   3   10.00    7.20
   0 -21  -3    0.20    7.30
   0 -21  -3    4.20    7.10
   0 -21  -3    3.30    6.00
   0 -21   3    0.30    7.10
   0 -21   3   11.20    8.30
   0 -21   3    8.10    7.50
   0  21   4   -0.90    7.20
   0  21  -4   -1.10    8.60
   0  21   4    3.90    7.60
   0  21  -4    4.30    6.70
   0  21  -4   -5.00    6.40
   0  21   4   -0.80    6.10
   0  21   4   -9.50    6.00
   0 -21  -4    2.80    7.60
   0 -21   4    9.90    9.10
   0 -21   4   10.30    9.10
   0 -21  -4   -1.00    5.40
   0 -21  -4    1.20    6.40
   0 -21   4    1.50    7.10
   0 -21   4  -18.20    7.40
   0  21   5   16.20    6.90
   0  21   5   14.60    8.70
   0  21   5   17.90    8.80
   0  21   5   19.90    9.40
   0  21  -5   22.60    8.80
   0  21  -5   21.90    8.90
   0  21  -5   13.90    9.70
   0 -21   5   34.80    9.90
   0 -21   5    5.50    9.10
   0 -21   5   17.60   11.00
   0 -21  -5   -0.20    6.90
   0 -21  -5    5.80    9.30
   0 -21   5   15.50    8.40
   0  21   6   -4.00    8.70
   0  21   6    4.50    6.60
   0  21   6  -15.30    6.30
   0  21  -6   12.10    8.20
   0  21  -6  -21.60    7.00
   0  21  -6  -15.70    8.10
   0 -21   6   -4.40    7.40
   0 -21   6    8.50    9.50
   0 -21  -6   -9.40    7.10
   0 -21   6   -1.20    8.00
   0 -21  -6    9.90    9.50
   0 -21  -6   -7.80    6.70
   0 -21   6    0.90    7.30
   0  21   7   -2.70    7.00
   0  21   7    7.10    8.80
   0  21  -7   -4.30    8.70
   0  21  -7    4.50    8.60
   0  21   7    0.90    9.50
   0 -21  -7   16.50   10.50
   0 -21  -7   16.10    8.20
   0 -21   7   10.80    8.60
   0 -21  -7   10.40   10.30
   0 -21   7    5.00    8.80
   0 -21   7    0.90    9.00
   0  21  -8    7.60   10.60
   0  21   8  -11.20    7.70
   0  21   8    1.10    9.00
   0 -21   8   -1.40    9.30
   0 -21  -8   -1.10    9.80
   0 -21   8    3.50    9.80
   0  22   0   25.20    6.60
   0  22   0   18.80    7.60
   0  22   0   14.40    8.30
   0  22   0   33.70    9.40
   0 -22   0   30.20    7.00
   0 -22   0   15.80    8.20
   0 -22   0   12.40    7.30
   0 -22   0   21.20    8.80
   0  22   1   26.80    9.40
   0  22  -1   25.50    8.80
   0  22  -1   30.20    9.50
   0  22   1   19.40    8.30
   0  22   1   29.20   10.20
   0  22  -1   34.20    7.10
   0  22  -1   22.10    8.80
   0  22   1   22.70    6.90
   0 -22  -1   10.50    9.20
   0 -22  -1   27.90    8.50
   0 -22   1   32.70   10.10
   0 -22   1   16.10    8.50
   0 -22   1   24.00    6.90
   0 -22  -1   31.20    9.30
   0  22  -2   32.70    9.90
   0  22   2   43.80   10.10
   0  22   2   51.99   10.70
   0  22   2   62.89    9.90
   0  22  -2   48.20   11.20
   0  22   2   38.10    9.40
   0  22  -2   40.80    8.10
   0 -22  -2   56.19   10.70
   0 -22  -2   52.49   11.00
   0 -22  -2   46.90   11.10
   0 -22   2   39.70   10.00
   0 -22   2   45.60   10.40
   0 -22   2   21.20   10.10
   0  22   3    3.40    8.00
   0  22  -3   -0.40    8.90
   0  22  -3    3.90    7.90
   0  22   3   12.00    7.50
   0  22   3   10.80    7.40
   0  22  -3    1.30    6.50
   0 -22  -3    3.30    8.50
   0 -22   3   -6.10    7.10
   0 -22   3    0.20    7.10
   0 -22  -3    6.00    6.50
   0 -22  -3  -13.90    6.30
   0 -22   3   18.10    9.40
   0  22  -4    4.50    7.10
   0  22  -4   -7.60    7.30
   0  22   4   -0.90    6.50
   0  22   4    0.90    6.40
   0  22   4    2.00    7.80
   0  22   4   -2.30    7.60
   0  22  -4    5.90    7.90
   0 -22  -4   12.80    9.50
   0 -22   4    2.80    8.20
   0 -22   4   -0.40    6.50
   0 -22   4    4.50   10.00
   0 -22  -4    4.80    6.20
   0 -22   4    9.80    8.90
   0 -22  -4    8.10    8.60
   0  22   5  -11.90    5.80
   0  22  -5   -7.00    7.30
   0  22   5    2.40    8.20
   0  22  -5   -4.20    8.60
   0  22   5   -4.90    6.20
   0  22   5   -3.00    7.80
   0  22  -5    2.80    7.40
   0 -22  -5    8.80    8.90
   0 -22   5  -12.50   12.80
   0 -22   5   -5.10    6.50
   0 -22  -5    4.10    9.00
   0 -22   5    3.90    8.90
   0  22  -6    0.50   10.30
   0  22   6   23.90   10.40
   0  22   6    4.10    8.70
   0  22   6   21.40    9.10
   0  22  -6   11.90    8.20
   0  22  -6   21.50    9.40
   0  22   6   21.90    9.00
   0 -22   6   15.90    9.20
   0 -22   6    2.40    9.20
   0 -22  -6    7.70   10.10
   0 -22  -6   13.60   10.00
   0 -22   6   30.00   10.10
   0 -22   6   19.80    9.10
   0  22  -7    3.00    9.80
   0  22   7  -13.60   13.60
   0  22   7    5.90    7.70
   0 -22   7  -10.40    8.90
   0 -22   7  -10.90    9.20
   0 -22  -7    7.20   10.20
   0 -22   7   21.00   17.10
   0  22  -8   11.80   12.50
   0  22   8   10.60   11.50
   0  22   8   10.00    8.90
   0 -22   8   -8.30    8.80
   0 -22  -8   -8.00    8.40
   0 -22   8   -9.20   10.00
   0  23   0    0.70    7.20
   0  23   0   -5.20    7.40
   0  23   0   -0.70    5.80
   0 -23   0    2.00    7.70
   0 -23   0    6.50    6.80
   0  23   1  -10.00    6.00
   0  23  -1    7.70    7.80
   0  23  -1   -9.90    4.70
   0  23   1   -1.20    8.50
   0  23  -1   11.30    8.00
   0  23   1   -0.40    5.80
   0  23  -1   -2.40    6.70
   0 -23  -1  -18.10    5.60
   0 -23   1    1.90    8.30
   0 -23  -1    3.50    8.10
   0 -23   1   -0.50    7.50
   0  23  -2   12.50    8.40
   0  23  -2   -1.80    5.10
   0  23   2   12.60    7.40
   0  23   2    4.20    7.70
   0  23   2    0.80    7.60
   0  23  -2    4.80    8.00
   0  23   2    0.60    7.90
   0 -23   2  -10.40    6.70
   0 -23  -2   11.70    8.50
   0 -23   2   11.10    7.80
   0 -23  -2    5.20    6.70
   0  23  -3    0.90    7.50
   0  23  -3   -5.70    7.60
   0  23   3    2.60    7.80
   0  23   3    8.30    7.20
   0  23  -3   -6.90    6.80
   0  23   3    4.60    7.00
   0  23   3   -3.30    7.20
   0 -23   3    0.30    8.30
   0 -23   3    9.20    9.10
   0 -23   3   -3.50    7.60
   0 -23  -3   -0.20    6.30
   0 -23  -3   -0.90   11.90
   0 -23  -3  -10.00    7.80
   0  23   4   16.20    9.00
   0  23   4    3.20    7.40
   0  23   4   17.30    7.80
   0  23  -4   30.60   11.60
   0  23  -4   -1.70    6.70
   0  23   4   13.30    8.80
   0  23  -4   22.50    9.50
   0 -23  -4    6.30    6.90
   0 -23   4   -6.10    8.50
   0 -23   4    4.40    9.40
   0 -23  -4   -2.60    6.80
   0 -23   4   16.00    7.90
   0 -23   4   15.80    8.90
   0 -23  -4    3.00    8.90
   0  23   5    5.40    7.70
   0  23   5   -2.40    7.90
   0  23  -5   -0.80    7.50
   0  23  -5   -2.80    8.00
   0  23  -5    0.30    9.10
   0  23   5    6.40    6.80
   0 -23  -5    2.50    8.50
   0 -23   5    0.70    8.10
   0 -23  -5    0.60    8.20
   0 -23  -5   -0.80    8.40
   0 -23   5   -9.00    8.20
   0 -23   5   -2.60    9.20
   0 -23   5  -13.60    6.60
   0  23  -6   27.20   10.50
   0  23  -6    2.50   11.20
   0  23   6    1.10    7.20
   0  23   6   21.80   10.20
   0  23   6    0.70    7.20
   0  23  -6    9.50    9.00
   0  23   6   32.00   11.10
   0 -23   6   12.90   11.60
   0 -23  -6   -1.60    9.40
   0 -23   6   25.10   10.20
   0 -23   6   15.80   13.30
   0 -23   6    5.90    9.60
   0 -23  -6   12.70    7.90
   0  23   7   -1.50    8.40
   0  23  -7    2.50    8.20
   0  23   7    0.60    9.20
   0 -23   7   25.90   18.70
   0 -23  -7  -11.20    8.90
   0 -23   7    1.50   10.00
   0  23   8   23.60   10.40
   0 -23   8    7.60   10.90
   0 -23   8   -8.50    9.60
   0  24   0   20.40    9.10
   0  24   0   12.80    6.50
   0  24   0    1.60    8.20
   0  24   0   15.40    9.30
   0 -24   0   11.70    7.60
   0 -24   0   12.20    9.10
   0  24  -1   32.50    9.80
   0  24   1   34.80    9.80
   0  24  -1   44.00    8.70
   0  24  -1   24.70   10.70
   0  24   1   38.30    8.40
   0  24   1   32.30   10.40
   0  24  -1   18.30    9.00
   0 -24  -1   37.40   11.30
   0 -24   1   39.10   10.80
   0 -24   1   45.50   11.10
   0 -24  -1    9.70    9.30
   0 -24  -1   45.10   10.50
   0  24  -2    1.00    9.20
   0  24   2    6.00    9.50
   0  24   2    6.40    6.70
   0  24  -2   11.80    7.10
   0  24  -2   12.20    9.50
   0  24   2    4.20    8.90
   0  24   2   17.60    7.80
   0 -24  -2   15.60    9.60
   0 -24   2   12.80    8.40
   0 -24   2   16.90    9.80
   0 -24  -2   22.10    9.50
   0  24   3    7.60    8.60
   0  24   3   -7.70    6.40
   0  24   3    6.00    8.30
   0  24  -3   -9.20    8.20
   0  24  -3   11.90    8.90
   0  24  -3    0.90    6.50
   0 -24  -3   11.70    9.50
   0 -24   3   -2.90    9.20
   0 -24  -3    8.30    7.50
   0 -24  -3  -11.60    5.90
   0  24  -4    4.90    7.20
   0  24  -4   -5.80    9.20
   0  24  -4    0.70    7.80
   0  24   4   -6.40    7.10
   0  24   4   -3.60    8.00
   0  24   4    6.60    6.80
   0  24   4  -11.90    7.00
   0 -24   4   -8.70    8.50
   0 -24  -4    0.00    9.10
   0 -24   4    9.10    8.60
   0 -24  -4   -0.70    7.00
   0 -24   4    9.60    7.30
   0 -24   4    1.00    9.30
   0 -24  -4    1.30    6.80
   0  24   5   -0.10    6.90
   0  24   5   -6.80    7.30
   0  24  -5    3.60    8.50
   0  24   5    5.80    9.20
   0  24   5    2.90    8.50
   0  24  -5   -6.30    8.50
   0  24  -5   -1.40    7.40
   0 -24  -5    5.60    6.10
   0 -24   5   -1.60    8.70
   0 -24   5  -19.80    8.00
   0 -24  -5  -12.90    7.50
   0 -24   5    5.00    8.30
   0 -24  -5   -1.60    9.20
   0 -24   5   -9.60    7.90
   0  24   6    8.50    9.10
   0  24   6   -1.60    8.40
   0  24  -6    3.80   11.30
   0  24  -6   13.70   10.00
   0  24  -6    4.50    8.90
   0  24   6  -13.30    8.00
   0 -24  -6   -6.90    7.30
   0 -24   6   17.80   10.80
   0 -24   6   -0.40    9.20
   0 -24  -6   13.10   11.20
   0 -24   6   26.50   10.70
   0  24   7   -8.60    8.90
   0  24   7   -4.20    7.70
   0  24  -7   -9.90    7.50
   0 -24  -7    0.50    9.90
   0 -24   7    1.20   11.30
   0 -24   7   -5.40    9.40
   0  25   0    0.60    9.00
   0  25   0    7.50    6.80
   0  25   0    1.00    7.70
   0  25   0   10.90    9.40
   0 -25   0   -7.40    6.60
   0  25   1    4.00    6.90
   0  25  -1   -0.80    8.70
   0  25  -1    4.20    8.40
   0  25   1   -4.00    8.20
   0  25   1   -3.30    7.60
   0  25  -1    5.30    6.00
   0  25   1  -11.80    7.10
   0 -25   1   11.90    9.20
   0 -25  -1   11.70    9.20
   0 -25  -1    4.00    7.20
   0 -25   1  -13.70    6.50
   0  25   2   20.30    9.60
   0  25  -2   34.00   11.10
   0  25  -2   30.20   10.70
   0  25   2   12.40    8.80
   0  25   2   25.90    9.70
   0  25   2   16.80    9.10
   0  25  -2   14.80    7.50
   0 -25  -2   11.10    7.90
   0 -25  -2   17.80    8.70
   0 -25   2   -3.50    8.30
   0 -25   2    8.00    9.70
   0 -25  -2   24.00   10.70
   0  25   3    9.70    8.10
   0  25   3    0.50    7.30
   0  25  -3   14.50    7.40
   0  25   3  -15.50    7.30
   0  25  -3   -9.30    7.00
   0  25  -3   -7.00    7.80
   0  25   3   -1.10    7.30
   0 -25  -3   -9.50    8.20
   0 -25   3    9.70   10.00
   0 -25  -3   -5.60    5.80
   0 -25   3    1.30    9.90
   0 -25  -3   -5.10    8.00
   0  25  -4    4.70    8.50
   0  25   4    3.80    8.20
   0  25   4   15.10    9.70
   0  25  -4   19.80    8.60
   0  25  -4    2.00    8.90
   0  25   4    5.70    8.10
   0  25   4   26.50    8.10
   0 -25  -4   10.00    8.50
   0 -25  -4    6.90    8.90
   0 -25   4   11.90    8.00
   0 -25   4   25.60   11.80
   0 -25   4    8.00   10.50
   0 -25  -4   14.30    8.20
   0  25   5    1.20    9.40
   0  25  -5   -6.30    8.20
   0  25   5   -3.30    8.50
   0  25  -5    1.70   10.50
   0  25   5    6.40    7.50
   0  25  -5   -3.30    6.90
   0  25   5   -1.40    8.20
   0 -25   5   -0.40    9.40
   0 -25   5   -6.40    9.30
   0 -25   5    8.30    8.70
   0 -25  -5    0.30    8.20
   0 -25   5    5.20   10.90
   0 -25  -5    2.80    8.50
   0 -25  -5    7.50    7.80
   0  25   6  -19.30    8.90
   0  25  -6    6.50    9.30
   0  25  -6   12.40    9.60
   0  25   6    4.30    8.20
   0  25  -6  -12.20   10.40
   0 -25   6    0.30    9.00
   0 -25   6   -0.60   11.20
   0 -25   6    5.70   10.80
   0 -25  -6   13.70   11.10
   0  25   7    7.10   10.10
   0  25   7    5.30   11.10
   0 -25  -7   21.70   11.70
   0 -25   7    3.60   10.40
   0  26   0   14.00    9.10
   0  26   0   33.60    8.40
   0  26   0    4.00    9.20
   0  26   0   22.80    9.30
   0 -26   0   15.60    9.20
   0 -26   0   22.70   11.50
   0  26  -1   26.90   11.20
   0  26  -1   17.40   11.60
   0  26   1   28.10   10.50
   0  26  -1   22.60    7.30
   0  26   1   18.10    9.80
   0 -26   1    7.40   10.30
   0 -26   1   31.10   11.30
   0 -26  -1   11.60   11.20
   0 -26  -1   15.10    8.70
   0  26  -2   -2.70    8.40
   0  26   2    2.40    8.90
   0  26   2    5.60    8.60
   0  26  -2    2.90    7.40
   0  26   2   14.40    7.60
   0  26   2    7.00    7.70
   0  26  -2   -1.40    7.90
   0 -26  -2   13.20    9.10
   0 -26  -2   -0.30    6.70
   0 -26  -2    1.40    9.10
   0 -26   2    1.10    8.90
   0 -26   2    0.60    9.10
   0  26   3   14.80    9.70
   0  26   3   15.00    8.00
   0  26   3   40.50    9.50
   0  26  -3   14.60    8.20
   0  26  -3   22.30    9.80
   0 -26  -3   12.80    8.00
   0 -26   3   29.10   11.40
   0 -26   3   10.90    9.20
   0 -26  -3   22.70    9.60
   0 -26  -3   11.90   10.20
   0  26   4    2.20    8.30
   0  26   4   27.80    9.30
   0  26  -4   10.10   10.50
   0  26   4   31.40   11.30
   0  26  -4    8.80    8.30
   0  26   4    5.70    7.90
   0  26  -4   30.60   13.00
   0 -26   4   19.00    8.80
   0 -26  -4   11.40   10.00
   0 -26  -4   34.90   11.40
   0 -26   4    8.70   10.60
   0 -26   4   18.30   11.40
   0 -26  -4    9.40    7.40
   0  26  -5   14.60   11.80
   0  26  -5   17.50   10.30
   0  26   5   17.70    9.90
   0  26   5    7.00    9.90
   0  26  -5    0.50    7.80
   0 -26   5    0.90    9.10
   0 -26   5   13.80   11.20
   0 -26   5   -1.80    7.80
   0 -26  -5   13.30    8.70
   0  26   6    0.70    9.50
   0  26  -6   22.50   13.90
   0  26   6    8.10    9.30
   0  26  -6    0.80    9.10
   0  26  -6    9.80   10.90
   0 -26  -6    4.60   10.80
   0 -26   6    9.10    9.30
   0 -26   6   17.40   12.70
   0  26   7    7.80   10.30
   0  26   7  -17.40    9.00
   0 -26  -7    2.00   11.30
   0 -26   7  -22.50    8.60
   0 -26   7   -3.60   10.00
   0  27   0   -0.50    8.10
   0  27   0  -12.70    6.90
   0  27   0   -3.20    8.40
   0 -27   0   11.30   10.40
   0 -27   0   -0.50    7.30
   0  27   1    1.80    8.30
   0  27  -1   18.30    9.90
   0  27   1  -19.00    7.40
   0  27   1   -8.20    6.50
   0  27  -1  -11.80    8.60
   0  27   1   11.90    9.60
   0 -27  -1    6.20    9.20
   0 -27   1    8.40    9.10
   0 -27  -1    0.90    7.30
   0  27   2   20.50    9.70
   0  27  -2   12.90   10.70
   0  27  -2   -8.40    8.20
   0  27   2   -2.80    7.30
   0  27   2    3.80    8.80
   0  27  -2   -2.50    6.30
   0  27   2   -1.80    8.30
   0 -27  -2   -2.00    6.80
   0 -27   2    0.70   10.20
   0 -27  -2   -1.50    8.10
   0 -27   2    7.90    9.30
   0  27   3    2.50    8.80
   0  27  -3  -10.40    8.20
   0  27   3    9.20    9.00
   0  27   3    0.50    6.70
   0  27  -3   -3.00    7.60
   0  27  -3    8.80    7.30
   0  27   3    5.70    8.10
   0 -27  -3    1.70    9.10
   0 -27  -3    2.90    7.70
   0 -27   3   11.20    9.90
   0 -27   3   -8.50    9.70
   0 -27  -3   -8.60    8.50
   0  27   4   -0.90    9.40
   0  27  -4    6.10    9.70
   0  27  -4    0.50    9.90
   0  27   4   11.90    7.70
   0  27   4   -3.00    7.90
   0  27  -4   17.60    8.50
   0  27   4   18.90    9.30
   0 -27   4    8.10   11.10
   0 -27   4    8.50    9.50
   0 -27  -4   -6.90    7.40
   0 -27  -4    7.70   10.80
   0 -27  -4    0.50   10.30
   0 -27   4   -0.20    7.90
   0  27   5    3.40    8.90
   0  27  -5    2.30   10.00
   0  27   5    4.80    8.80
   0  27  -5   -1.10   10.00
   0  27  -5   21.00    9.70
   0 -27  -5   -7.40    8.50
   0 -27  -5    8.50    8.30
   0 -27   5    6.90   10.50
   0 -27   5   -2.80    8.30
   0 -27   5   20.80   11.90
   0  27  -6    2.70   11.20
   0  27  -6   10.00    9.90
   0  27  -6    9.60   11.10
   0 -27  -6   11.60   10.90
   0 -27   6   -8.80    8.70
   0 -27   6   -1.40   13.40
   0  28   0    3.20    9.20
   0  28   0   -0.30    6.40
   0  28   0   -2.00    8.00
   0 -28   0    0.70    7.90
   0 -28   0   10.80   10.90
   0  28   1    9.40    9.90
   0  28   1   16.30    7.90
   0  28   1    8.90    9.80
   0  28   1    1.40    8.40
   0  28  -1   18.20   11.10
   0  28  -1   12.70   10.20
   0  28  -1   13.00    7.70
   0 -28  -1    0.70    7.70
   0 -28  -1   11.00   10.70
   0 -28   1   37.00   11.60
   0 -28   1    5.60    9.70
   0  28   2   23.40   10.70
   0  28   2    6.70    7.00
   0  28   2    1.00    8.90
   0  28  -2    8.60    7.20
   0  28  -2   -1.90   10.90
   0  28  -2   18.70   11.60
   0  28   2   -3.70    7.40
   0 -28  -2  -19.50    8.50
   0 -28   2   -0.80    9.10
   0 -28  -2   -7.90    7.40
   0  28  -3    1.10    7.70
   0  28   3   -1.80    8.80
   0  28  -3   13.60   10.30
   0  28   3    1.00    7.60
   0  28  -3   11.10   10.10
   0  28   3    9.70    8.50
   0  28   3  -13.80    8.10
   0 -28  -3    3.20   10.20
   0 -28  -3    4.20    9.70
   0 -28   3   10.90    9.90
   0  28  -4   -6.40    7.50
   0  28  -4    3.20   10.00
   0  28   4   17.60    9.70
   0  28  -4    4.60   11.00
   0 -28   4    0.30    7.00
   0 -28  -4   -0.90    9.80
   0 -28  -4   16.00    9.50
   0 -28   4    0.50    9.20
   0 -28   4   -3.10    9.90
   0  28   5    4.30    9.00
   0  28   5    0.40    9.50
   0  28  -5   -9.00    9.20
   0  28  -5    2.10   11.30
   0  28  -5    3.10    7.70
   0 -28   5   20.00   12.10
   0 -28   5  -17.00    7.60
   0 -28  -5   -3.30    9.00
   0 -28   5  -11.10    9.70
   0  28  -6   13.40   10.20
   0  28  -6   34.10   11.60
   0  28   6    2.90   10.80
   0  28   6    1.90   10.00
   0  28  -6    7.80   12.90
   0 -28   6   24.90   10.40
   0 -28   6   -8.50   11.50
   0 -28  -6   -2.90   11.00
   0  29   0   17.80   10.70
   0  29   0  -13.60    6.00
   0  29   0  -16.20    8.50
   0 -29   0    1.60    8.00
   0 -29   0    6.10   10.70
   0  29  -1   14.50   10.40
   0  29   1    7.20    6.90
   0  29   1    5.10    9.90
   0  29   1    6.40    9.10
   0  29  -1   -2.70    6.90
   0  29   1   -9.30    8.80
   0  29  -1   16.00   12.10
   0 -29  -1    4.40    9.60
   0 -29   1   13.60   11.10
   0 -29  -1    1.80    7.10
   0  29   2   10.30    9.80
   0  29   2   -4.30    7.30
   0  29   2   15.40   11.30
   0  29  -2   -2.30    9.40
   0  29   2   -6.50    8.30
   0  29  -2   -7.70    6.60
   0  29  -2   13.30   11.30
   0 -29   2   13.10    9.30
   0 -29  -2    1.50    9.80
   0 -29   2    4.90   12.80
   0 -29  -2   16.20    8.90
   0  29  -3   -5.10   10.50
   0  29   3   -8.70    7.00
   0  29   3   -0.20    7.50
   0  29   3   -5.90    8.10
   0  29  -3    6.40    7.50
   0 -29  -3    2.20   10.50
   0 -29   3   -1.10    9.60
   0 -29  -3  -11.10    7.40
   0  29  -4   -1.50    8.80
   0  29   4   -8.30    8.80
   0  29   4   -2.60    8.40
   0  29  -4    9.40    8.30
   0  29  -4   -5.50   10.30
   0 -29   4    1.80   10.30
   0 -29  -4    5.20    8.50
   0 -29   4   -0.80    9.50
   0 -29   4    1.00    7.80
   0 -29  -4  -16.80   10.40
   0  29  -5    5.70   11.00
   0  29  -5    7.20   12.90
   0  29   5    6.30    9.10
   0  29  -5   -0.40    8.60
   0  29   5   19.80   11.00
   0 -29   5  -12.40    7.40
   0 -29   5   -6.10    8.90
   0 -29   5    5.00   11.40
   0  30   0  -12.50    8.40
   0  30   0   -3.30    6.50
   0  30   0  -11.40    8.50
   0 -30   0    0.80   10.50
   0 -30   0   -4.90    7.80
   0  30  -1  -15.50    9.00
   0  30   1  -13.10    8.70
   0  30   1   10.10    7.60
   0  30  -1    0.40    6.90
   0  30  -1    5.60    9.90
   0  30   1   -8.60    8.20
   0 -30  -1   -6.30    9.30
   0 -30   1   14.40    9.50
   0 -30   1   -2.10   10.30
   0 -30  -1   -9.30    7.70
   0  30   2    1.70    7.30
   0  30   2  -10.50    8.60
   0  30   2  -11.80    9.00
   0  30  -2   -2.10    9.70
   0  30  -2  -10.90    8.50
   0  30  -2  -10.10    6.30
   0 -30   2  -10.50    9.00
   0 -30  -2   -4.00    7.10
   0 -30   2   -6.60    8.80
   0 -30  -2    5.20    9.50
   0  30  -3    3.40   10.60
   0  30   3    8.70    8.70
   0  30  -3   -2.40    8.60
   0  30  -3   -1.80    7.70
   0  30   3    7.20   11.40
   0 -30  -3  -23.70   10.00
   0 -30   3  -18.80    9.90
   0 -30  -3    3.60    8.20
   0  30   4    6.00    9.30
   0  30  -4    6.50   12.00
   0  30   4   -2.20    9.40
   0  30  -4    1.30    7.70
   0 -30   4   -1.70    9.50
   0 -30   4   -6.80    9.40
   0 -30   4   12.50    7.90
   0 -30  -4  -14.60   10.00
   0  30   5    1.50    9.80
   0  30  -5   -9.90    8.20
   0  30  -5   15.30   12.10
   0  30   5   16.70   10.40
   0  30  -5   -0.60   11.70
   0 -30   5    0.20   10.30
   0 -30  -5  -26.00    9.50
   0 -30   5    3.50    8.80
   0  31   0    8.40   10.00
   0  31   0    8.10   10.30
   0  31   0    6.90    7.30
   0 -31   0  -11.90   10.80
   0 -31   0    6.50    9.20
   0  31   1   -4.60    6.80
   0  31   1   -5.10    8.00
   0  31   1   -5.70    9.70
   0  31  -1    2.80    7.30
   0  31  -1  -10.70    9.30
   0  31  -1    2.50    9.10
   0 -31   1    3.00   11.00
   0 -31  -1   24.70   12.70
   0 -31  -1    0.80    8.70
   0 -31   1    4.70    9.20
   0  31  -2    6.90    9.80
   0  31   2  -16.80    6.60
   0  31  -2   -9.60    6.20
   0  31   2    0.30   10.30
   0  31  -2    2.50   11.10
   0  31   2   -6.60    7.60
   0 -31   2  -10.70   11.10
   0 -31  -2    4.50   11.00
   0 -31   2    4.20   10.30
   0 -31  -2    2.80    9.00
   0  31  -3  -10.00   10.70
   0  31   3    9.50   10.50
   0  31  -3   10.60    8.20
   0  31   3    1.40    8.10
   0  31  -3   -7.50    8.80
   0 -31   3   -9.30   12.00
   0 -31  -3  -17.00    7.90
   0  31   4  -16.60    7.60
   0  31   4    3.00    9.70
   0  31  -4  -10.40   10.50
   0  31  -4  -15.20    6.30
   0  31  -4   -0.80   10.10
   0 -31   4  -10.50   11.20
   0 -31  -4   12.40   11.40
   0 -31   4    4.60    7.40
   0 -31   4    6.70   10.70
   0  32   0  -11.90    8.60
   0  32   0    0.20   10.60
   0  32   0   -0.50    7.40
   0 -32   0    5.80   10.30
   0 -32   0   -8.60   10.30
   0  32   1    3.80   10.50
   0  32  -1    7.50   11.40
   0  32  -1   -5.40    7.40
   0  32  -1    2.30   10.00
   0  32   1   -4.30    9.80
   0 -32   1  -13.70    9.30
   0 -32  -1    4.10   12.70
   0 -32   1  -18.00   10.60
   0 -32  -1   -3.00    9.30
   0  32  -2    9.10    7.60
   0  32   2    9.50    8.50
   0  32  -2   -7.30    9.50
   0 -32   2   -1.90    9.80
   0 -32  -2   18.00   11.50
   0 -32  -2   -6.60    7.30
   0 -32   2    4.30   10.10
   0  32  -3  -10.20   10.50
   0  32   3   -1.70   10.70
   0  32  -3    8.20    8.20
   0  32  -3    6.40   11.10
   0 -32  -3   11.70   10.70
   0 -32   3   14.70   14.40
   0  33   0  -13.40    9.20
   0  33   0  -13.80    7.10
   0  33   0  -22.50    8.50
   0 -33   0   -1.00   11.20
   0 -33   0   -5.00    9.40
   0  33  -1   -3.30   11.10
   0  33  -1   -1.10    7.80
   0  33   1    6.60   12.00
   0  33  -1  -15.60    8.50
   0  33   1   -6.00    7.70
   0 -33   1    0.20    9.70
   0 -33   1  -14.30    9.70
   0 -33  -1   -0.70   11.00
   0 -33  -1    7.70   10.80
   0  33  -2   -8.20   10.20
   0  33  -2   -0.40    8.60
   0  33   2   -5.00    7.30
   0  33   2    0.30   11.40
   0  33  -2    2.40    7.30
   0 -33   2   24.20   12.40
   0 -33   2   -4.90    8.90
   0 -33  -2    3.60    9.50
   0  34   0    9.20   11.90
   0  34   0    1.00    8.00
   0 -34   0   -4.40   10.20
   0 -34   0   -7.40    9.70
   0  34   1   -5.00   12.20
   0  34  -1   -8.30    7.40
   0  34  -1    5.80   12.30
   0  34  -1   17.10   11.50
   0  34   1   -3.70    7.90
   0 -34   1    6.10   10.30
   0 -34  -1    7.20   12.40
   0 -34   1   23.00   11.80
   0 -34  -1    9.50   10.60
  -1   0  10   18.20    8.60
   1   0 -10   21.80   10.00
  -1   0  10   16.00   12.10
  -1   0  10    0.80    8.00
   1   0  -9  -13.30    5.50
  -1   0   9    1.70    6.70
  -1   0   9   15.70   10.00
   1   0  -9    2.30    5.30
  -1   0   9    1.00    7.30
   1   0  -9   -0.70    7.60
   1   0  -8   80.89   12.30
  -1   0   8   56.29    9.70
  -1   0   8   74.39   11.30
  -1   0   8   69.09   13.20
   1   0  -8   57.09   14.30
   1   0  -8   98.99   10.50
  -1   0   7   -7.40    7.60
  -1   0   7    0.30    5.20
   1   0  -7   16.10    5.50
   1   0  -7    1.30    6.30
  -1   0   7    0.80    4.20
   1   0  -7    4.30    5.00
  -1   0   7   -5.80    5.00
  -1   0   6   46.90    8.00
  -1   0   6   52.59    6.00
   1   0  -6   50.99    7.50
   1   0  -6   51.09    6.90
  -1   0   6   53.29   10.50
   1   0  -6   49.50    8.10
  -1   0   6   59.19    8.40
  -1   0   5    0.40    4.40
  -1   0   5   -1.80    3.40
   1   0  -5   -3.00    4.50
  -1   0   5   -0.70    5.90
   1   0  -5   -3.60    3.20
   1   0  -5   10.20    4.70
  -1   0   5   -1.00    3.00
  -1   0   4 1238.28   28.20
  -1   0   4 1286.87   25.00
  -1   0   4 1295.77   32.00
  -1   0   4 1232.38   28.20
   1   0  -4 1304.37   31.90
  -1   0   4 1239.38   24.60
   1   0  -4 1234.38   27.70
  -1   0   4 1214.88   30.80
   1   0  -4 1229.38   27.40
   1   0  -4 1236.68   27.40
   1   0  -4 1236.98   27.70
  -1   0   3    0.60    3.00
  -1   0   3   -0.90    2.40
  -1   0   3   -2.30    4.50
   1   0  -3    1.80    2.90
   1   0  -3   -3.10    4.40
  -1   0   3    1.50    2.40
  -1   0   3   -2.10    3.00
  -1   0   3    3.10    4.60
   1   0  -3   -1.80    3.00
   1   0  -3   -3.80    3.00
   1   0  -2 6090.19   96.79
   1   0  -2 6098.69   97.49
   1   0  -2 6175.18   97.09
  -1   0   2 5867.11   99.59
   1   0  -2 6213.38  100.99
  -1   0   2 6094.89   97.69
  -1   0   2 6232.98   95.09
   1   0  -2 6080.39  101.39
  -1   0   2 6195.18  100.99
  -1   0   2 6161.48   95.09
  -1   0   2 6197.48  104.19
   1   0  -2 6223.38   97.49
   1   0  -1    1.30    2.40
   1   0  -1    3.80    0.90
   1   0   1   -3.00    2.10
  -1   0  -1   -0.40    2.30
   1   0   1    1.90    2.30
  -1   0  -1   -0.10    2.30
   1   0   1    2.30    2.30
  -1   0  -2   26.20    4.50
  -1   0  -2   24.50    4.70
   1   0   2   22.90    4.80
   1   0   2   22.00    4.90
  -1   0  -2   31.40    5.10
   1   0   2   27.70    5.00
  -1   0  -2   27.00    5.20
   1   0   2   19.40    4.30
   1   0   2   23.10    4.60
  -1   0  -3    5.80    3.90
   1   0   3   10.50    5.10
  -1   0  -3   -0.20    4.30
   1   0   3    3.30    4.30
  -1   0  -3   -3.40    3.60
  -1   0  -3    2.80    5.10
   1   0   3    3.90    4.30
   1   0   3   -5.40    4.00
   1   0   3    1.60    4.30
  -1   0  -3   -1.90    4.20
  -1   0  -4   -0.50    4.60
   1   0   4    8.60    5.10
  -1   0  -4   -1.90    5.10
   1   0   4    1.60    4.60
   1   0   4    0.60    4.50
   1   0   4    1.30    5.30
   1   0   4    4.70    4.50
  -1   0  -4   -3.30    4.60
  -1   0  -4   -4.20    2.90
   1   0   5    7.30    6.70
   1   0   5    4.50    4.80
   1   0   5    6.00    4.90
  -1   0  -5    6.00    5.50
   1   0   5    1.80    5.40
  -1   0  -5    6.80    6.30
   1   0   6  175.38   14.80
   1   0   6  209.88   12.40
   1   0   6  193.28   13.70
   1   0   7   11.30    7.50
  -1   0  -7   -1.20    4.90
  -1   0  -7  -13.70    6.40
   1   0   7   -3.00    4.80
  -1   0  -7   -8.60    5.50
   1   0   7   14.00    8.30
   1   0   7    6.80    6.00
   1   0   8   12.70    6.20
   1   0   8    5.30    8.90
   1   0   8    9.40    6.90
   1   0   8   11.30    8.10
  -1   0  -8    0.90    8.10
  -1   0  -8    3.60    6.30
  -1   0  -8   -6.00    6.60
  -1   0  -9   -0.90    7.90
   1   0   9    4.10    7.00
  -1   0  -9   -8.30    6.30
  -1   0  -9   15.20    7.80
   1   0   9   -0.40    7.90
   1   0   9   -3.60    8.20
   1   0   9    6.90    8.20
   1   0  10    1.00    7.60
  -1   0 -10   -9.90    8.30
   1   0  10   -3.40   11.00
   1   1 -10   16.20    9.80
  -1   1  10    3.00    7.30
  -1   1  10   -7.00    7.30
  -1   1  10   21.10   11.50
  -1  -1  10   -2.30    9.40
  -1  -1  10   -6.30    7.40
  -1  -1  10   -4.00    6.80
   1  -1 -10   -6.50    8.10
   1   1  -9   -0.30    7.80
  -1   1   9   19.20    8.70
   1   1  -9   12.10    7.30
  -1   1   9   -5.50   10.00
   1  -1  -9   19.50    9.60
  -1  -1   9   12.00    7.50
  -1  -1   9   22.00    8.30
   1  -1  -9   17.40    6.60
  -1  -1   9   -9.40    8.60
   1  -1  -9    9.40    6.50
   1   1  -8    3.70    7.40
   1   1  -8    3.10    4.70
  -1   1   8   10.50    9.20
   1   1  -8    8.30    5.60
  -1   1   8    4.70    6.50
  -1   1   8   -6.80    5.60
  -1  -1   8    3.90    6.80
   1  -1  -8   11.50    7.60
  -1  -1   8    0.00    6.10
   1  -1  -8    7.70    5.70
  -1  -1   8   -0.20    8.70
  -1   1   7  174.88   13.90
  -1   1   7  174.58    8.80
   1   1  -7  203.38   13.20
   1   1  -7  197.98   14.60
  -1   1   7  178.08   17.80
  -1   1   7  215.88   14.40
   1   1  -7  203.48   13.00
  -1  -1   7  204.98   14.90
   1  -1  -7  201.58   13.20
  -1  -1   7  184.68   16.40
   1  -1  -7  200.78   12.90
   1  -1  -7  180.68   14.00
  -1  -1   7  192.88   13.80
  -1   1   6   -1.60    4.40
  -1   1   6   -3.60    6.30
  -1   1   6   -1.90    2.90
   1   1  -6   -4.10    4.90
   1   1  -6    7.50    4.70
   1   1  -6    7.20    4.30
  -1   1   6   -0.20    4.10
  -1  -1   6   -0.20    6.60
   1  -1  -6    5.30    4.80
   1  -1  -6    4.00    4.00
   1  -1  -6   -5.80    5.00
  -1  -1   6    1.90    5.00
  -1  -1   6    2.50    3.60
  -1  -1   6    3.40    4.70
  -1   1   5  200.98   13.80
  -1   1   5  224.88    9.70
  -1   1   5  225.98   11.60
   1   1  -5  214.98   11.40
  -1   1   5  209.18   11.60
   1   1  -5  215.38   12.10
   1   1  -5  214.78   11.50
  -1  -1   5  221.78   12.20
   1  -1  -5  231.38   11.50
   1  -1  -5  213.88   11.30
  -1  -1   5  221.78    9.10
   1  -1  -5  210.08   12.00
  -1  -1   5  232.28   12.00
  -1  -1   5  225.78   14.40
   1   1  -4  290.67   11.70
  -1   1   4  293.97   11.90
  -1   1   4  286.77    9.80
   1   1  -4  275.67   11.30
  -1   1   4  278.17    9.00
  -1   1   4  289.27   11.60
   1   1  -4  294.37   13.90
   1   1  -4  283.27   11.30
  -1   1   4  277.57   13.50
   1   1  -4  288.57   14.70
  -1   1   4  267.67   13.90
   1  -1  -4  269.57   11.10
   1  -1  -4  275.47   13.40
  -1  -1   4  290.37    9.70
  -1  -1   4  292.87   12.00
  -1  -1   4  286.07   12.00
   1  -1  -4  291.47   11.80
  -1  -1   4  274.87   13.70
   1  -1  -4  294.67   11.30
  -1  -1   4  302.27    9.80
   1  -1  -4  302.27   11.40
  -1  -1   4  285.27   14.30
  -1   1   3  303.67   12.50
  -1   1   3  303.27    8.00
  -1   1   3  290.07   10.30
   1   1  -3  290.77   12.90
   1   1  -3  309.67   10.30
   1   1  -3  314.97   10.70
  -1   1   3  296.27   12.80
  -1   1   3  290.07   10.40
  -1   1   3  320.87    8.20
   1   1  -3  303.77   10.40
   1  -1  -3  295.27    9.70
   1  -1  -3  287.67    9.70
  -1  -1   3  305.87    8.80
  -1  -1   3  304.47    8.80
   1  -1  -3  308.27   12.50
  -1  -1   3  315.77   11.00
  -1  -1   3  322.17   13.10
   1  -1  -3  311.07   10.10
  -1  -1   3  301.57   12.50
  -1  -1   3  302.77   10.70
  -1   1   2 4222.18   73.19
  -1   1   2 4489.45   74.49
  -1   1   2 4489.05   75.09
  -1   1   2 4458.55   71.39
   1   1  -2 4437.56   71.69
   1   1  -2 4444.26   71.69
   1   1  -2 4178.08   72.59
   1   1  -2 4379.66   71.09
   1   1  -2 4419.16   74.69
  -1  -1   2 4445.56   69.89
   1  -1  -2 4339.37   71.19
   1  -1  -2 4454.75   71.09
   1  -1  -2 4543.05   74.69
   1  -1  -2 4381.66   70.29
  -1  -1   2 4419.86   74.69
   1  -1  -2 4484.35   70.69
  -1  -1   2 4424.36   71.89
   1  -1  -1  329.07    6.40
  -1  -1   1  385.96    8.80
   1   1   1    1.80    2.50
   1   1   1   -1.20    2.30
   1   1   1   -3.60    2.10
  -1   1  -1    2.00    2.50
  -1   1  -1   -1.00    2.40
   1  -1   1   -0.30    2.00
   1  -1   1    5.70    2.60
  -1  -1  -1    0.10    2.20
  -1  -1  -1   -0.20    2.30
   1  -1   1    0.60    2.40
  -1   1  -2 2247.28   41.10
  -1   1  -2 2210.38   41.10
   1   1   2 2188.48   40.40
  -1   1  -2 2226.88   40.70
   1   1   2 2100.59   43.40
   1   1   2 2200.78   41.10
   1   1   2 2236.58   40.50
  -1   1  -2 2193.48   40.50
  -1   1  -2 2247.48   41.40
   1   1   2 2240.98   41.30
   1  -1   2 2220.18   40.70
   1  -1   2 2173.38   41.10
  -1  -1  -2 2245.58   41.20
  -1  -1  -2 2226.68   41.00
  -1  -1  -2 2206.08   40.80
  -1  -1  -2 2216.88   40.90
   1  -1   2 2185.88   40.50
   1  -1   2 2195.18   40.60
  -1  -1  -2 2165.08   40.40
   1  -1   2 2209.88   41.10
   1   1   3  987.10   23.20
  -1   1  -3 1008.00   23.90
  -1   1  -3  953.90   23.90
   1   1   3  954.80   24.00
   1   1   3  983.60   24.30
   1   1   3  993.30   23.30
   1   1   3  947.71   24.30
  -1   1  -3 1011.80   24.30
  -1   1  -3  960.20   24.00
  -1  -1  -3  959.50   24.20
   1  -1   3  976.00   23.40
   1  -1   3  978.50   23.30
   1  -1   3  951.50   26.00
  -1  -1  -3  988.20   24.30
  -1  -1  -3  919.61   23.20
  -1  -1  -3  999.50   24.20
  -1  -1  -3  910.61   23.40
   1  -1   3  977.30   24.20
   1  -1   3 1008.60   24.40
   1   1   4  371.96   15.50
   1   1   4  385.36   16.10
   1   1   4  371.06   14.10
  -1   1  -4  355.56   15.60
   1   1   4  384.86   14.20
  -1   1  -4  363.66   17.70
  -1   1  -4  360.16   15.00
  -1   1  -4  360.06   14.90
  -1   1  -4  343.27   14.40
   1   1   4  359.96   14.90
  -1  -1  -4  343.07   14.40
  -1  -1  -4  373.96   15.60
   1  -1   4  376.26   15.40
  -1  -1  -4  353.86   15.20
   1  -1   4  370.16   15.80
   1  -1   4  369.36   14.20
   1  -1   4  364.46   14.10
   1  -1   4  381.56   15.60
  -1   1  -5 1307.67   33.90
   1   1   5 1350.36   31.80
  -1   1  -5 1294.27   33.80
   1   1   5 1278.17   33.50
   1   1   5 1326.37   35.50
   1   1   5 1285.67   34.00
   1  -1   5 1333.17   34.30
   1  -1   5 1322.87   34.50
   1  -1   5 1321.77   31.90
  -1  -1  -5 1296.67   33.00
   1  -1   5 1358.66   35.90
  -1  -1  -5 1336.47   34.20
   1   1   6  122.99   11.50
   1   1   6  109.19    9.70
   1   1   6  133.29   13.20
   1  -1   6  120.79   10.30
   1  -1   6  136.59   13.40
  -1  -1  -6  134.99   12.50
  -1  -1  -6  110.39   15.10
   1  -1   6  139.89   12.10
  -1   1  -7  213.08   18.20
  -1   1  -7  230.28   17.20
   1   1   7  270.17   18.80
   1   1   7  235.98   17.20
  -1   1  -7  220.48   15.60
   1   1   7  228.78   16.20
   1   1   7  255.57   14.10
  -1  -1  -7  243.38   19.00
   1  -1   7  249.97   14.30
  -1  -1  -7  252.17   17.60
  -1  -1  -7  251.97   16.20
   1  -1   7  260.77   18.60
   1  -1   7  252.77   17.60
   1  -1   7  244.78   16.30
   1   1   8    3.50    6.10
  -1   1  -8   18.90    6.90
   1   1   8   12.50    9.70
   1   1   8   -0.30    7.50
   1   1   8   -2.20    5.20
  -1   1  -8  -10.80    6.00
  -1   1  -8    4.50    8.30
  -1  -1  -8    8.30    5.70
   1  -1   8    8.50    5.60
   1  -1   8   -0.40    7.20
  -1  -1  -8    1.00    7.60
  -1  -1  -8    4.90    6.90
   1  -1   8   -5.50    9.00
   1  -1   8   -9.80    6.00
   1   1   9   -2.60    7.60
  -1   1  -9    8.70    9.20
   1   1   9   -7.60    9.80
  -1   1  -9   -2.80    7.60
   1   1   9    2.10    7.10
  -1  -1  -9   -1.70    5.80
   1  -1   9    4.00   10.10
  -1  -1  -9   -0.50    8.50
   1  -1   9    8.20    6.60
   1  -1   9   -0.60    5.80
   1  -1   9    2.40    7.80
  -1  -1  -9   13.20    8.70
  -1   1 -10  -12.40    8.00
   1   1  10   -7.40    7.10
  -1  -1 -10    3.10    9.80
   1  -1  10   -6.10    9.40
   1  -1  10    3.60    8.40
  -1   2  10   -5.90   11.80
  -1   2  10    7.90    8.10
   1   2 -10   19.10    9.90
  -1   2  10   17.10    9.10
  -1  -2  10    6.60    8.40
  -1  -2  10   13.60   12.70
  -1  -2  10    0.40    7.40
   1  -2 -10    9.90    9.30
  -1   2   9    7.60   10.50
   1   2  -9    5.00    8.30
   1   2  -9   -6.20    5.50
  -1   2   9    5.90    9.80
  -1   2   9   -5.10    6.40
   1  -2  -9   -0.20    7.70
  -1  -2   9   10.60    9.50
   1  -2  -9   16.20    7.00
  -1  -2   9    6.70    6.70
  -1  -2   9   10.50    7.80
   1  -2  -9    7.20    6.50
  -1   2   8    4.70    9.00
   1   2  -8   -3.90    4.80
   1   2  -8   14.80    8.10
  -1   2   8    5.70    6.50
  -1   2   8    4.20    6.40
  -1  -2   8   -4.80    5.80
   1  -2  -8    3.80    5.90
  -1  -2   8    3.00    6.50
  -1  -2   8    0.00    8.60
   1  -2  -8    8.60    5.90
   1  -2  -8    1.40    7.20
  -1   2   7   95.49   10.80
   1   2  -7  104.89   12.30
  -1   2   7   84.79    6.70
  -1   2   7   87.09   11.10
   1   2  -7  100.89   10.10
   1   2  -7   85.89   10.00
  -1   2   7  102.29   13.60
   1  -2  -7  121.09   11.10
  -1  -2   7  101.69   11.40
  -1  -2   7  103.29   13.70
  -1  -2   7   85.79   11.20
   1  -2  -7   89.59    9.90
   1  -2  -7   94.89   11.60
   1   2  -6  194.68   12.00
  -1   2   6  191.78   15.90
  -1   2   6  188.68   12.50
   1   2  -6  179.48   13.10
  -1   2   6  189.18    8.50
  -1   2   6  193.28   12.20
   1   2  -6  170.28   11.00
  -1  -2   6  180.28   12.90
  -1  -2   6  207.48   12.70
  -1  -2   6  168.88   14.40
  -1  -2   6  175.78   12.80
   1  -2  -6  181.78   11.40
   1  -2  -6  166.58   11.20
   1  -2  -6  194.78   12.80
   1   2  -5  485.75   17.00
   1   2  -5  474.45   16.70
  -1   2   5  468.15   16.80
  -1   2   5  472.55   19.70
  -1   2   5  467.85   16.70
   1   2  -5  478.75   17.50
  -1  -2   5  497.05   14.30
   1  -2  -5  448.56   16.20
  -1  -2   5  460.85   17.10
  -1  -2   5  426.96   17.00
  -1  -2   5  478.35   20.30
   1  -2  -5  464.85   16.60
   1  -2  -5  465.85   16.20
  -1   2   4    3.30    3.60
   1   2  -4    0.80    4.40
  -1   2   4    0.30    2.70
   1   2  -4    0.10    4.90
  -1   2   4    5.20    5.50
  -1   2   4    1.70    2.70
  -1   2   4    0.30    4.70
   1   2  -4   -0.10    4.30
  -1   2   4    6.50    3.90
   1   2  -4    5.20    3.90
   1   2  -4   -3.20    3.20
   1  -2  -4   -1.20    2.90
   1  -2  -4    7.90    5.80
   1  -2  -4    0.10    4.00
  -1  -2   4    4.90    3.40
  -1  -2   4    3.50    4.00
  -1  -2   4    3.00    4.10
  -1  -2   4    1.20    4.80
   1  -2  -4   -2.50    3.60
  -1  -2   4    2.20    3.20
   1  -2  -4   -4.90    2.60
  -1  -2   4    1.80    5.30
   1   2  -3  134.29    7.40
  -1   2   3  109.29    7.00
  -1   2   3  104.69    6.80
  -1   2   3  102.79    8.70
   1   2  -3  104.89    6.90
  -1   2   3  106.89    9.10
  -1   2   3  112.59    5.00
  -1   2   3  121.89    5.10
   1   2  -3  112.59    6.70
   1   2  -3  106.09    7.00
   1   2  -3  121.89    8.90
   1   2  -3  113.79    8.80
  -1  -2   3  117.89    6.20
   1  -2  -3  116.29    8.50
  -1  -2   3  116.69    8.60
   1  -2  -3  108.39    6.60
   1  -2  -3  110.69    7.70
  -1  -2   3  102.89    6.00
  -1  -2   3   97.49    8.80
  -1  -2   3  106.19    7.30
   1  -2  -3  107.39    6.60
  -1  -2   3  107.99    7.20
   1  -2  -3  113.39    6.60
  -1   2   2  168.78    8.10
  -1   2   2  156.28    3.70
   1   2  -2  169.78    6.50
  -1   2   2  153.18    6.20
  -1   2   2  158.68    8.20
   1   2  -2  165.58    6.90
  -1   2   2  153.38    3.80
   1   2  -2  152.38    6.70
  -1  -2   2  151.08    7.00
  -1  -2   2  162.48    8.40
   1  -2  -2  147.99    6.00
   1  -2  -2  162.38    8.10
  -1  -2   2  160.68    6.00
   1  -2  -2  162.38    6.10
  -1  -2   2  149.39    5.90
   1  -2  -2  150.68    5.60
  -1   2   1  206.78    5.10
   1   2  -1  202.78    5.80
   1   2  -1  193.18    6.10
   1   2  -1  218.18    7.40
   1  -2  -1  202.98    4.90
  -1  -2   1  193.38    7.20
  -1  -2   1  203.18    6.20
  -1  -2   1  198.18    6.10
   1  -2  -1  187.58    7.00
   1  -2  -1  206.78    4.90
   1   2   1  788.82   15.80
   1   2   1  614.44   15.20
   1   2   1  736.73   17.30
   1  -2   1  766.82   15.70
   1  -2   1  611.64   15.10
  -1  -2  -1  776.72   15.80
  -1  -2  -1  774.42   15.70
   1  -2   1  641.84   13.90
  -1  -2  -1  618.94   15.20
   1   2   2   11.10    4.10
  -1   2  -2    4.50    4.10
  -1   2  -2    6.60    4.20
   1   2   2    3.40    3.90
  -1   2  -2    4.10    4.60
   1   2   2   10.30    4.30
   1   2   2    6.90    3.90
  -1   2  -2    9.50    4.00
  -1   2  -2    1.50    4.00
   1  -2   2    4.50    3.90
  -1  -2  -2    6.60    4.20
  -1  -2  -2    9.80    3.70
   1  -2   2    5.30    4.00
  -1  -2  -2    8.20    4.20
   1  -2   2    9.70    4.60
  -1  -2  -2    9.80    4.10
   1  -2   2    3.30    4.10
  -1  -2  -2    7.20    4.20
   1  -2   2    6.20    4.30
  -1   2  -3  906.01   22.70
   1   2   3  921.41   23.10
   1   2   3  906.71   21.80
  -1   2  -3  872.61   22.60
   1   2   3  886.71   23.30
   1   2   3  888.31   21.80
  -1   2  -3  909.31   23.10
  -1   2  -3  889.11   22.60
  -1   2  -3  853.81   28.10
   1   2   3  907.61   22.80
  -1  -2  -3  775.12   21.80
  -1  -2  -3  911.01   23.00
  -1  -2  -3  906.11   22.40
   1  -2   3  934.11   23.40
   1  -2   3  902.51   23.20
  -1  -2  -3  935.91   23.40
  -1  -2  -3  893.11   22.70
   1  -2   3  887.91   22.80
   1  -2   3  899.91   22.20
  -1   2  -4  161.38   11.40
   1   2   4  145.09    9.40
   1   2   4  155.08    9.70
   1   2   4  170.38   11.70
  -1   2  -4  163.08   11.50
   1   2   4  140.59   10.30
   1   2   4  169.68   10.70
  -1   2  -4  153.78   14.10
  -1   2  -4  165.58   10.70
  -1   2  -4  166.78   10.50
   1  -2   4  160.38   11.40
  -1  -2  -4  151.68   10.70
   1  -2   4  165.28   10.20
   1  -2   4  160.38   10.50
   1  -2   4  160.88   12.00
   1  -2   4  173.78   11.00
  -1  -2  -4  156.58   10.40
   1  -2   4  169.58   10.40
  -1  -2  -4  155.58   11.00
   1   2   5   32.40    6.40
   1   2   5   42.70    6.70
   1   2   5   25.20    7.80
   1   2   5   45.20    8.00
  -1   2  -5   28.20    6.00
  -1   2  -5   45.50    8.60
   1  -2   5   27.60    6.90
  -1  -2  -5   30.10    7.70
   1  -2   5   43.20    7.80
   1  -2   5   32.90    6.50
   1  -2   5   28.90    8.00
  -1  -2  -5   27.80    6.80
  -1   2  -6  243.98   14.80
   1   2   6  317.97   25.10
   1   2   6  242.08   14.90
   1   2   6  260.97   14.90
   1   2   6  250.87   16.60
  -1  -2  -6  272.97   15.20
   1  -2   6  250.37   15.20
   1  -2   6  221.98   16.00
  -1  -2  -6  256.97   16.40
   1  -2   6  260.37   13.90
   1   2   7    6.30    8.20
   1   2   7   19.90    6.40
  -1   2  -7   17.50    7.60
   1   2   7   10.90    7.50
   1   2   7    9.00    6.30
  -1   2  -7    3.70    7.80
   1  -2   7    4.90    6.70
   1  -2   7   14.50    6.30
  -1  -2  -7    8.40    7.90
  -1  -2  -7   16.00    6.40
   1  -2   7   11.80    6.90
   1  -2   7   18.50    9.00
  -1   2  -8  116.89   15.50
  -1   2  -8   94.29   12.40
   1   2   8   98.39   12.80
   1   2   8  106.09   14.30
  -1   2  -8   77.19   12.10
   1   2   8   83.49   14.50
  -1  -2  -8   97.89   12.40
   1  -2   8   82.69   11.90
   1  -2   8   91.29   10.40
   1  -2   8   94.29   14.30
  -1  -2  -8   74.89   12.50
   1  -2   8  103.99   15.00
  -1  -2  -8   90.59   11.80
   1   2   9   12.30   10.50
  -1   2  -9   15.20    9.20
  -1   2  -9    7.10    9.50
  -1   2  -9   26.60   11.20
   1   2   9    3.40    7.30
   1   2   9    8.90   10.10
   1  -2   9   16.10   10.40
  -1  -2  -9    8.70   10.60
  -1  -2  -9   -2.60    7.10
   1  -2   9    7.70    6.90
  -1  -2  -9   13.60    7.30
   1  -2   9   10.00    9.10
   1  -2   9   15.40    6.80
   1   2  10    5.10   11.70
  -1   2 -10   -3.10    9.20
   1   2  10  -17.30    7.30
   1  -2  10    3.70    8.60
  -1  -2 -10   11.80   10.10
   1  -2  10  -11.10    9.50
  -1   3  10   26.50    9.90
   1   3 -10    5.90    9.70
  -1   3  10   12.80    8.30
  -1   3  10   -1.60   10.30
   1  -3 -10   23.60   10.60
  -1  -3  10   -4.80    7.00
  -1  -3  10  -10.10    8.80
  -1   3   9   60.39   14.20
   1   3  -9   39.30    8.40
  -1   3   9   66.39   13.00
   1   3  -9   70.19   13.10
  -1   3   9   49.60   10.90
   1  -3  -9   47.20    9.40
  -1  -3   9   59.79   11.70
  -1  -3   9   38.00    9.70
   1  -3  -9   40.10   10.90
  -1  -3   9   30.20   12.20
   1  -3  -9   28.20    7.90
   1   3  -8   32.90    7.50
  -1   3   8   50.19   12.30
  -1   3   8   53.79    9.60
   1   3  -8   57.29   11.50
  -1   3   8   34.80    8.20
  -1  -3   8   43.00    8.70
  -1  -3   8   38.40   11.30
   1  -3  -8   64.29   10.90
  -1  -3   8   33.70    9.50
   1  -3  -8   40.40    8.50
   1  -3  -8   41.50    7.60
  -1   3   7  144.19   12.40
   1   3  -7  176.38   14.90
   1   3  -7  142.29   12.00
  -1   3   7  151.48   15.50
  -1   3   7  143.49    7.80
  -1   3   7  164.68   13.20
   1  -3  -7  149.99   13.70
   1  -3  -7  130.89   11.10
   1  -3  -7  153.28   11.70
  -1  -3   7  149.79   16.30
  -1  -3   7  148.29   12.90
  -1  -3   7  136.39   10.10
  -1  -3   7  159.48   13.80
   1   3  -6  154.88   12.00
   1   3  -6  148.69   10.20
  -1   3   6  142.09    7.50
  -1   3   6  166.78   11.70
   1   3  -6  158.48   11.10
  -1   3   6  143.59   11.00
  -1   3   6  118.89   13.10
  -1  -3   6  152.98   14.90
  -1  -3   6  151.78   11.50
   1  -3  -6  172.28   12.30
  -1  -3   6  153.38   12.30
   1  -3  -6  128.99    9.80
   1  -3  -6  144.69   11.00
  -1   3   5   91.79    8.80
   1   3  -5   89.39   10.10
   1   3  -5  105.29    9.50
  -1   3   5  103.69   11.90
  -1   3   5   83.79    8.50
   1   3  -5  106.19    8.30
  -1  -3   5   86.89    8.70
  -1  -3   5  105.79   11.30
   1  -3  -5  100.89    9.40
  -1  -3   5   93.39    7.10
  -1  -3   5   85.79    9.30
   1  -3  -5   82.89    8.00
   1  -3  -5   93.49    8.00
  -1   3   4 1395.96   30.50
  -1   3   4 1369.76   30.50
  -1   3   4 1397.56   26.40
   1   3  -4 1428.46   31.20
  -1   3   4 1371.96   33.70
  -1   3   4 1378.66   33.50
   1   3  -4 1355.26   30.30
   1   3  -4 1355.86   33.40
  -1   3   4 1417.46   26.40
   1   3  -4 1373.66   30.80
  -1  -3   4 1398.36   34.30
   1  -3  -4 1402.96   29.80
  -1  -3   4 1405.26   28.50
   1  -3  -4 1424.16   30.30
  -1  -3   4 1415.36   33.80
  -1  -3   4 1405.06   28.40
  -1  -3   4 1404.86   31.40
  -1  -3   4 1366.06   31.40
   1  -3  -4 1365.76   33.40
   1  -3  -4 1424.96   29.90
   1  -3  -4 1371.96   29.80
  -1   3   3  839.12   16.30
  -1   3   3  826.72   21.90
   1   3  -3  855.21   19.60
   1   3  -3  829.32   20.00
   1   3  -3  821.02   22.30
  -1   3   3  798.82   19.20
   1   3  -3  846.52   20.20
  -1   3   3  841.82   19.30
   1  -3  -3  810.32   21.00
  -1  -3   3  832.92   20.30
  -1  -3   3  846.22   22.20
  -1  -3   3  829.52   22.40
   1  -3  -3  825.12   18.50
  -1  -3   3  817.92   20.20
   1  -3  -3  828.52   21.80
   1  -3  -3  851.91   19.00
  -1  -3   3  833.12   18.50
   1  -3  -3  829.12   18.90
   1   3  -2 5992.30  105.79
  -1   3   2 6615.94  108.39
  -1   3   2 6624.34  102.79
  -1   3   2 6654.53  105.69
   1   3  -2 6618.94  106.79
   1   3  -2 6534.05  109.19
   1   3  -2 6597.84  106.79
  -1   3   2 6732.43  105.69
  -1   3   2 6714.83  102.79
   1   3  -2 6461.65  106.29
  -1  -3   2 6792.92  109.09
  -1  -3   2 6604.04  109.29
   1  -3  -2 6528.55  104.59
  -1  -3   2 6614.04  105.49
   1  -3  -2 6543.75  105.29
  -1  -3   2 6645.93  106.99
  -1  -3   2 6707.93  107.49
   1  -3  -2 6750.23  108.19
   1  -3  -2 6690.53  104.99
  -1  -3   2 6765.12  105.49
   1  -3  -2 6654.83  105.29
  -1   3   1 1436.26   26.00
   1   3  -1 1478.75   26.80
   1   3  -1 1474.45   27.80
  -1   3   1 1467.85   24.10
  -1   3   1 1424.86   25.50
   1   3  -1 1463.15   26.40
  -1   3   1 1472.95   25.50
  -1   3   1 1504.95   24.00
   1  -3  -1 1486.65   25.40
  -1  -3   1 1495.15   26.10
   1  -3  -1 1481.15   24.90
  -1  -3   1 1461.55   26.40
  -1  -3   1 1460.75   26.80
   1  -3  -1 1454.15   27.60
   1  -3  -1 1466.95   24.80
   1  -3  -1 1497.55   25.50
  -1  -3   1 1450.95   26.80
  -1  -3   1 1490.75   27.60
  -1   3   0   -1.30    1.80
   1   3   0    0.00    2.10
   1   3   0    1.90    1.70
  -1  -3   0    0.20    2.00
  -1   3  -1    3.80    3.60
  -1   3  -1    4.70    3.30
   1   3   1    7.60    3.20
  -1   3  -1    0.90    3.00
  -1   3  -1    0.70    2.30
   1   3   1    3.60    3.20
   1   3   1    2.50    3.60
   1   3   1    6.50    3.60
   1   3   1    5.00    3.00
  -1   3  -1   -1.10    2.90
   1  -3   1    2.60    3.20
   1  -3   1    4.30    3.30
   1  -3   1    1.10    2.20
  -1  -3  -1    6.50    3.40
  -1  -3  -1   11.70    3.70
  -1  -3  -1    2.70    2.90
  -1  -3  -1    6.80    3.50
   1  -3   1    5.90    3.40
   1  -3   1    2.10    3.00
   1  -3   1    5.10    2.40
   1   3   2 1414.36   29.30
   1   3   2 1387.76   29.00
  -1   3  -2 1383.76   29.20
  -1   3  -2 1377.06   29.00
   1   3   2 1378.76   28.30
  -1   3  -2 1375.06   29.20
   1   3   2 1376.66   29.00
  -1   3  -2 1388.86   29.40
   1   3   2 1420.16   28.60
  -1   3  -2 1370.66   27.70
  -1  -3  -2 1370.16   29.00
   1  -3   2 1419.36   29.50
  -1  -3  -2 1377.26   28.90
   1  -3   2 1415.16   28.00
  -1  -3  -2 1442.46   28.80
   1  -3   2 1433.06   29.10
   1  -3   2 1422.56   29.50
  -1  -3  -2 1416.66   29.00
   1  -3   2 1431.06   28.90
   1  -3   2 1403.26   28.20
  -1  -3  -2 1429.76   29.30
   1   3   3   37.00    5.70
  -1   3  -3   32.90    6.20
   1   3   3   42.60    6.10
  -1   3  -3   32.80    5.90
   1   3   3   31.30    6.50
  -1   3  -3   36.60    7.20
  -1   3  -3   35.10    7.30
  -1   3  -3   35.90    6.30
   1   3   3   30.10    5.50
   1   3   3   23.00    5.20
   1  -3   3   36.20    6.20
  -1  -3  -3   46.80    6.80
   1  -3   3   34.30    5.90
   1  -3   3   38.10    6.30
  -1  -3  -3   40.60    6.50
   1  -3   3   29.80    5.70
   1  -3   3   26.90    5.70
   1  -3   3   35.00    5.60
  -1  -3  -3   39.50    5.90
  -1  -3  -3   30.90    6.20
  -1  -3  -3   31.50    5.20
   1   3   4  435.26   16.70
   1   3   4  422.56   17.30
  -1   3  -4  410.96   16.20
   1   3   4  422.76   15.10
  -1   3  -4  452.35   17.20
   1   3   4  417.46   16.20
  -1   3  -4  422.86   16.60
   1   3   4  443.96   15.20
   1  -3   4  424.16   16.80
  -1  -3  -4  435.76   17.10
   1  -3   4  429.56   16.60
  -1  -3  -4  414.16   16.50
   1  -3   4  413.36   15.20
  -1  -3  -4  430.06   16.00
  -1  -3  -4  407.36   16.00
   1  -3   4  445.26   17.10
   1  -3   4  424.46   16.70
   1  -3   4  420.06   15.70
  -1   3  -5  199.28   14.90
   1   3   5  212.48   14.40
   1   3   5  213.08   13.00
   1   3   5  211.48   11.60
   1   3   5  201.58   13.00
  -1   3  -5  217.48   12.60
  -1   3  -5  241.28   14.50
  -1  -3  -5  226.98   12.90
   1  -3   5  216.88   13.80
   1  -3   5  210.58   13.80
   1  -3   5  200.38   11.70
  -1  -3  -5  221.98   13.50
   1  -3   5  211.98   13.50
   1   3   6  277.17   19.90
   1   3   6  255.07   15.30
  -1   3  -6  245.68   14.30
   1   3   6  270.17   17.30
   1   3   6  239.48   18.20
  -1  -3  -6  253.27   14.80
  -1  -3  -6  271.37   16.40
   1  -3   6  214.98   14.60
   1  -3   6  231.98   16.20
   1  -3   6  252.67   14.00
   1   3   7   67.79   12.10
   1   3   7   75.89    9.30
  -1   3  -7   58.29   10.30
   1   3   7   58.49    9.50
   1   3   7   83.69   12.10
  -1   3  -7   65.59   11.40
   1  -3   7   84.69   12.50
   1  -3   7  101.59   13.20
  -1  -3  -7   59.39    9.40
   1  -3   7   57.69   12.60
   1  -3   7   73.29   10.70
  -1  -3  -7   76.39   12.00
   1   3   8  110.59   14.00
   1   3   8   94.39   13.50
   1   3   8   81.39   14.70
  -1   3  -8  114.59   15.20
  -1   3  -8   81.89   11.40
  -1   3  -8   97.39   13.10
  -1  -3  -8  113.39   13.10
   1  -3   8   95.39   12.40
   1  -3   8  111.09   10.80
  -1  -3  -8  109.29   13.30
  -1  -3  -8   96.09   14.20
   1  -3   8   95.99   13.60
   1  -3   8   85.79   14.30
   1   3   9   21.40   16.90
  -1   3  -9    3.50    8.30
   1   3   9    6.60    7.60
  -1   3  -9    8.50    7.80
  -1   3  -9   12.80    7.50
   1   3   9   15.80   11.20
   1  -3   9   13.20    9.10
   1  -3   9    7.10   10.40
   1  -3   9   -6.20    6.20
   1  -3   9    5.90    6.70
  -1  -3  -9   12.50    6.90
   1   3  10   13.60    9.40
   1   3  10   13.90   11.60
  -1   3 -10   -1.30    9.60
   1  -3  10   -1.00    8.10
  -1  -3 -10    7.60    9.30
   1  -3  10   -7.60   10.70
  -1   4  10   -7.70   11.50
  -1   4  10   13.60    8.80
   1   4 -10   17.40    9.70
  -1   4  10   -6.70    7.30
   1  -4 -10   14.10    9.80
  -1  -4  10   15.90   10.30
  -1  -4  10    4.90    7.80
  -1  -4  10   -8.40    9.70
   1   4  -9   14.00    9.00
  -1   4   9    8.60    8.30
  -1   4   9    1.50    6.60
   1   4  -9   11.60    9.30
   1   4  -9   10.00    7.40
  -1   4   9    8.50   10.30
   1  -4  -9   13.80    7.20
   1  -4  -9   16.40    9.00
  -1  -4   9   16.50    8.40
  -1  -4   9   17.10   10.60
   1  -4  -9    0.10    6.30
  -1  -4   9   19.20    8.50
  -1   4   8    0.80    8.40
   1   4  -8   -4.20    6.60
  -1   4   8    0.20    5.80
   1   4  -8    1.10    5.00
  -1   4   8    0.30    6.00
   1  -4  -8    2.20    5.70
   1  -4  -8    3.10    5.10
  -1  -4   8    1.00    6.60
  -1  -4   8    2.60    8.80
  -1  -4   8   13.00    5.50
  -1  -4   8   -2.50    6.20
   1  -4  -8   -0.50    6.90
  -1   4   7  189.58   13.70
   1   4  -7  218.38   15.70
   1   4  -7  205.18   13.60
  -1   4   7  197.48   14.60
  -1   4   7  196.28    9.40
  -1   4   7  210.88   17.60
   1  -4  -7  178.28   12.60
   1  -4  -7  194.98   13.50
  -1  -4   7  198.98   15.40
  -1  -4   7  196.78   14.40
   1  -4  -7  197.98   14.40
  -1  -4   7  187.48   16.70
  -1  -4   7  194.98   10.70
  -1   4   6    6.00    5.00
   1   4  -6    9.10    6.30
  -1   4   6    4.20    4.70
  -1   4   6    9.40    3.50
  -1   4   6   18.20    7.80
   1   4  -6   11.00    5.00
  -1  -4   6    4.40    5.10
   1  -4  -6    3.10    5.00
   1  -4  -6    7.80    4.50
  -1  -4   6   10.90    4.50
  -1  -4   6   10.90    6.00
  -1  -4   6    0.00    7.70
   1  -4  -6    7.30    5.70
   1   4  -5  353.86   15.60
  -1   4   5  356.46   17.50
  -1   4   5  362.96   14.80
  -1   4   5  397.86   15.60
   1   4  -5  382.86   23.10
   1  -4  -5  364.76   15.30
  -1  -4   5  383.76   13.20
   1  -4  -5  360.06   14.40
  -1  -4   5  371.56   18.50
   1  -4  -5  359.76   14.20
  -1  -4   5  383.36   16.40
  -1  -4   5  371.86   15.60
  -1   4   4  651.03   18.60
  -1   4   4  667.73   21.50
   1   4  -4  655.63   21.70
   1   4  -4  687.73   19.50
  -1   4   4  659.93   15.10
  -1   4   4  639.14   18.60
   1   4  -4  641.74   19.30
   1  -4  -4  663.53   18.10
  -1  -4   4  636.04   20.80
   1  -4  -4  646.64   21.00
   1  -4  -4  658.33   18.40
  -1  -4   4  624.14   21.30
   1  -4  -4  659.93   18.00
   1  -4  -4  647.14   17.90
  -1  -4   4  664.93   19.80
  -1  -4   4  651.83   17.30
  -1  -4   4  639.54   17.10
  -1  -4   4  666.23   19.90
   1   4  -3  665.13   19.70
  -1   4   3  671.93   17.10
  -1   4   3  678.43   14.30
   1   4  -3  686.83   18.00
  -1   4   3  693.73   17.30
   1   4  -3  668.83   18.00
   1   4  -3  655.53   17.80
  -1   4   3  646.84   19.20
  -1   4   3  685.33   14.40
  -1  -4   3  695.43   16.80
  -1  -4   3  681.73   18.50
   1  -4  -3  684.63   19.70
   1  -4  -3  669.83   16.70
   1  -4  -3  666.83   16.80
  -1  -4   3  682.13   19.90
  -1  -4   3  672.63   19.90
  -1  -4   3  681.53   16.70
   1  -4  -3  675.93   16.40
  -1  -4   3  675.03   18.20
   1  -4  -3  683.63   19.20
   1   4  -2  763.72   17.70
   1   4  -2  649.74   19.10
   1   4  -2  765.52   17.60
  -1   4   2  751.02   14.50
  -1   4   2  727.73   16.40
  -1   4   2  730.13   16.50
  -1   4   2  717.93   14.40
   1   4  -2  745.83   18.90
  -1   4   2  744.73   18.20
  -1  -4   2  771.92   18.00
   1  -4  -2  743.43   16.30
   1  -4  -2  739.53   16.00
  -1  -4   2  769.32   18.90
  -1  -4   2  751.32   16.70
  -1  -4   2  731.93   16.60
   1  -4  -2  762.32   18.00
   1  -4  -2  747.33   15.80
   1  -4  -2  714.83   16.00
  -1   4   1 5993.50   94.29
  -1   4   1 6026.20   94.39
   1   4  -1 6157.28   97.59
   1   4  -1 5993.10   97.09
   1   4  -1 5882.21   96.49
  -1   4   1 6078.99   95.79
  -1   4   1 5967.40   95.29
  -1   4   1 5882.21   95.59
  -1  -4   1 5986.60   97.09
   1  -4  -1 5923.81   95.49
  -1  -4   1 5995.60   96.99
   1  -4  -1 5956.70   94.89
  -1  -4   1 6099.69   96.29
   1  -4  -1 5964.00   94.99
  -1  -4   1 6062.29   97.29
   1  -4  -1 5995.80   95.49
  -1  -4   1 5942.21   96.19
   1   4   0  182.18    7.30
   1   4   0  190.18    7.30
   1   4   0  182.88    7.20
  -1   4   0  198.58    7.10
   1   4   0  193.18    7.10
  -1   4   0  182.38    6.40
  -1  -4   0  187.78    7.30
  -1  -4   0  188.68    7.40
   1  -4   0  189.58    6.70
  -1  -4   0  182.08    7.00
   1  -4   0  175.78    7.20
  -1   4  -1  228.68    8.90
  -1   4  -1  227.68    6.60
  -1   4  -1  215.98    6.80
   1   4   1  216.08    8.70
  -1   4  -1  231.58    9.10
   1   4   1  231.08    9.20
   1   4   1  217.78    8.50
   1   4   1  219.38    8.60
  -1   4  -1  222.88    9.10
   1   4   1  207.18    8.50
   1  -4   1  213.98    6.50
   1  -4   1  222.78    6.70
  -1  -4  -1  220.68    9.10
  -1  -4  -1  213.48    8.80
  -1  -4  -1  227.78    9.00
  -1  -4  -1  223.98    8.80
   1  -4   1  215.88    8.90
   1  -4   1  222.28    8.70
  -1  -4  -1  212.38    8.60
   1   4   2  475.45   14.20
  -1   4  -2  454.55   16.60
  -1   4  -2  469.35   14.70
   1   4   2  494.75   14.90
   1   4   2  470.55   15.10
  -1   4  -2  456.95   14.50
  -1   4  -2  491.95   15.10
  -1   4  -2  482.35   13.40
   1   4   2  484.35   14.80
   1   4   2  457.55   13.90
   1  -4   2  477.25   14.30
  -1  -4  -2  454.45   13.80
  -1  -4  -2  495.75   14.50
  -1  -4  -2  478.35   14.50
   1  -4   2  476.75   15.10
   1  -4   2  487.35   13.40
  -1  -4  -2  472.95   14.50
   1  -4   2  464.05   14.30
   1  -4   2  475.05   14.80
   1  -4   2  474.35   13.30
  -1   4  -3  502.95   17.10
  -1   4  -3  508.25   17.20
  -1   4  -3  508.85   16.00
   1   4   3  512.35   16.80
   1   4   3  511.75   15.90
   1   4   3  534.85   16.00
  -1   4  -3  499.35   19.50
   1   4   3  502.95   16.60
   1   4   3  531.65   17.50
  -1   4  -3  504.75   16.90
  -1  -4  -3  497.85   16.60
  -1  -4  -3  502.85   16.40
   1  -4   3  523.75   16.70
   1  -4   3  511.15   16.90
   1  -4   3  538.25   16.30
   1  -4   3  526.75   16.50
   1  -4   3  525.35   17.40
  -1  -4  -3  468.25   15.80
  -1  -4  -3  497.65   16.20
  -1  -4  -3  531.15   16.80
   1  -4   3  511.95   16.40
  -1   4  -4   26.00    5.90
   1   4   4   26.90    5.60
  -1   4  -4   32.20    7.00
  -1   4  -4   32.70    6.50
  -1   4  -4   37.80    6.60
   1   4   4   23.40    5.80
   1   4   4   30.90    6.50
   1   4   4   22.10    5.50
   1   4   4   31.90    7.40
   1  -4   4   30.90    6.50
  -1  -4  -4   32.20    6.40
   1  -4   4   21.70    6.30
   1  -4   4   32.10    6.30
  -1  -4  -4   29.70    7.00
   1  -4   4   37.30    6.90
  -1  -4  -4   23.30    6.30
  -1  -4  -4   24.10    5.80
   1  -4   4   26.90    6.20
   1  -4   4   29.10    6.40
   1   4   5  242.98   15.20
   1   4   5  242.38   13.60
  -1   4  -5  222.58   13.50
  -1   4  -5  240.88   14.60
   1   4   5  228.18   12.20
  -1   4  -5  217.98   13.40
   1   4   5  227.38   13.70
  -1  -4  -5  238.58   13.40
   1  -4   5  235.28   14.30
   1  -4   5  230.98   12.70
  -1  -4  -5  228.58   13.90
   1  -4   5  230.48   14.20
   1  -4   5  232.48   13.80
   1   4   6   55.09   10.60
   1   4   6   52.29    9.40
  -1   4  -6   70.69   10.00
  -1   4  -6   49.40   11.90
   1   4   6   64.99    9.20
  -1   4  -6   31.00    6.20
   1  -4   6   53.79    8.80
  -1  -4  -6   45.30    8.30
  -1  -4  -6   54.69    9.90
  -1  -4  -6   38.60    8.40
   1  -4   6   38.10    7.10
   1  -4   6   62.49   10.20
   1   4   7   98.19   13.00
  -1   4  -7   96.59   13.10
   1   4   7  108.09   12.40
   1   4   7   94.19    9.90
   1   4   7  107.19   14.30
  -1   4  -7  131.89   12.90
   1  -4   7   88.29   11.30
  -1  -4  -7   87.59   12.70
   1  -4   7   88.29   12.10
  -1  -4  -7   99.59   11.50
   1  -4   7  115.49   14.60
   1   4   8   -1.20    7.40
   1   4   8   15.40   10.00
  -1   4  -8    3.50    6.70
   1   4   8    4.90    6.60
  -1   4  -8   -6.30    7.50
  -1   4  -8   -3.60    5.40
   1  -4   8    2.70    7.50
   1  -4   8   -4.30    6.50
   1  -4   8    0.50    8.80
   1  -4   8   -1.30    5.70
  -1  -4  -8    0.30    7.50
  -1  -4  -8   -4.90    6.30
  -1  -4  -8    2.10    6.70
   1   4   9   39.90   12.90
   1   4   9   39.80    9.30
  -1   4  -9   13.40   10.50
   1   4   9   11.30    7.30
  -1   4  -9    9.20    7.20
  -1   4  -9   28.50    9.80
   1  -4   9   17.20    8.50
   1  -4   9    6.70    7.20
  -1  -4  -9   22.10    7.80
   1  -4   9    4.70    9.90
   1  -4   9    6.90    8.90
  -1  -4  -9   14.00    8.70
   1   4  10    4.00    9.50
  -1   4 -10   -5.20    8.80
   1   4  10    3.10   11.40
  -1  -4 -10   32.00   12.20
   1  -4  10  -14.80    9.70
   1  -4  10   -7.50    7.60
  -1   5  10   20.20    8.80
  -1   5  10   29.70   12.80
   1   5 -10   19.20   10.60
  -1   5  10   15.50    9.10
   1  -5 -10   17.90   10.30
  -1  -5  10   11.30    9.40
  -1  -5  10   13.30   11.60
  -1  -5  10   14.10   14.90
   1   5  -9   -5.90    7.00
  -1   5   9   -7.00    6.70
  -1   5   9   -1.40    6.20
  -1   5   9   11.90   11.30
   1   5  -9    1.00    8.70
   1  -5  -9    9.00    7.00
   1  -5  -9    1.90    8.30
  -1  -5   9    3.30   11.00
  -1  -5   9   -0.70    6.70
   1  -5  -9   -4.20    7.70
  -1  -5   9   -4.00    6.60
  -1   5   8  119.79   16.00
  -1   5   8  125.29   13.50
  -1   5   8   93.59   12.50
   1   5  -8   91.69   19.50
   1   5  -8   96.59   13.80
   1   5  -8   92.19   11.80
  -1  -5   8   75.89   10.70
  -1  -5   8   81.29    8.70
   1  -5  -8   96.69   11.10
   1  -5  -8  107.29   13.80
   1  -5  -8   98.49   11.40
  -1  -5   8   95.99   15.30
  -1  -5   8   94.09   12.90
   1   5  -7   36.00    7.70
  -1   5   7   53.79    8.90
   1   5  -7   55.99   10.20
  -1   5   7   60.29   11.80
  -1   5   7   40.90    8.40
  -1  -5   7   50.09    7.10
   1  -5  -7   45.00    7.60
  -1  -5   7   53.29   11.20
   1  -5  -7   52.09    9.90
   1  -5  -7   64.49    9.40
  -1  -5   7   44.20    8.90
  -1  -5   7   52.09    9.60
  -1   5   6   45.30    6.10
   1   5  -6   45.80    8.60
   1   5  -6   44.40    7.50
  -1   5   6   48.60    9.60
  -1   5   6   47.80    8.00
  -1   5   6   33.60    6.80
  -1  -5   6   38.70    5.90
  -1  -5   6   34.60    9.30
  -1  -5   6   37.00    7.50
  -1  -5   6   40.80    8.30
   1  -5  -6   43.10    6.60
   1  -5  -6   42.80    7.30
   1  -5  -6   33.20    7.40
  -1   5   5  399.56   15.80
  -1   5   5  363.66   14.60
  -1   5   5  353.56   17.50
  -1   5   5  350.36   14.80
   1   5  -5  374.76   15.60
  -1  -5   5  390.46   13.70
  -1  -5   5  369.66   16.00
  -1  -5   5  357.46   17.90
   1  -5  -5  369.36   14.60
   1  -5  -5  370.16   15.50
  -1  -5   5  374.36   16.50
   1  -5  -5  400.36   14.80
   1   5  -4  500.65   17.30
   1   5  -4  500.85   18.90
   1   5  -4  498.95   17.00
  -1   5   4  505.85   16.20
  -1   5   4  528.85   16.70
  -1   5   4  512.95   13.10
  -1   5   4  506.95   18.70
  -1   5   4  505.55   12.90
   1   5  -4  489.05   16.70
   1  -5  -4  499.05   15.60
  -1  -5   4  512.25   15.30
  -1  -5   4  475.65   18.10
   1  -5  -4  511.75   16.20
   1  -5  -4  479.35   17.90
  -1  -5   4  501.15   17.20
  -1  -5   4  505.75   17.60
   1  -5  -4  515.65   15.80
  -1  -5   4  546.55   19.60
   1  -5  -4  503.85   15.80
   1   5  -3  716.63   19.30
   1   5  -3  703.03   19.10
  -1   5   3  739.63   20.70
   1   5  -3  732.03   19.40
  -1   5   3  720.33   18.30
  -1   5   3  726.63   18.30
   1   5  -3  681.23   20.50
  -1   5   3  718.43   15.40
  -1   5   3  741.83   15.70
  -1  -5   3  683.13   19.50
  -1  -5   3  721.03   19.60
  -1  -5   3  695.63   20.80
   1  -5  -3  698.03   17.40
  -1  -5   3  732.93   18.20
   1  -5  -3  724.63   17.80
  -1  -5   3  703.83   18.00
   1  -5  -3  733.33   20.20
   1  -5  -3  733.73   18.00
  -1  -5   3  727.13   20.50
  -1   5   2 2237.88   37.30
   1   5  -2 2196.88   40.50
   1   5  -2 2151.28   41.50
  -1   5   2 2199.78   39.30
  -1   5   2 2068.09   39.10
   1   5  -2 2205.78   40.80
  -1  -5   2 2093.29   42.10
  -1  -5   2 2158.28   39.50
  -1  -5   2 2119.19   41.20
   1  -5  -2 2154.98   38.40
   1  -5  -2 2205.08   40.40
  -1  -5   2 2210.18   41.20
   1  -5  -2 2157.58   38.60
   1  -5  -2 2112.79   41.40
  -1  -5   2 2179.28   40.80
   1  -5  -2 2141.09   38.90
   1   5  -1 1990.20   36.40
  -1   5   1 1954.90   34.00
  -1   5   1 1927.71   35.20
  -1   5   1 1961.30   34.10
  -1   5   1 1948.91   34.00
   1   5  -1 2020.10   36.80
  -1   5   1 1971.20   35.40
   1   5  -1 1953.80   36.10
   1   5  -1 1979.60   36.30
   1  -5  -1 1940.21   34.80
   1  -5  -1 1938.41   35.50
   1  -5  -1 1862.11   35.20
   1  -5  -1 1977.90   35.10
  -1  -5   1 2007.40   36.60
  -1  -5   1 1960.40   36.10
  -1  -5   1 1992.00   35.90
  -1  -5   1 1952.90   35.70
  -1  -5   1 1948.11   36.60
   1   5   0  120.19    7.10
  -1   5   0  111.19    6.40
  -1   5   0  112.09    6.50
  -1   5   0  121.89    6.80
   1   5   0  112.49    6.80
  -1   5   0  107.59    3.80
   1   5   0  102.59    7.10
   1   5   0  107.59    6.40
  -1   5   0  110.79    6.20
   1  -5   0  129.09    6.60
   1  -5   0  105.29    6.20
   1  -5   0  114.09    3.70
   1  -5   0  111.19    6.20
  -1  -5   0  115.59    7.20
  -1  -5   0  118.99    6.80
  -1  -5   0  116.29    6.70
  -1  -5   0  119.39    6.40
  -1  -5   0  110.49    6.80
   1   5   1 2836.22   48.60
  -1   5  -1 2706.03   49.00
  -1   5  -1 2730.43   48.60
   1   5   1 2717.43   48.50
   1   5   1 2757.72   49.10
   1   5   1 2820.72   49.20
   1   5   1 2769.72   48.50
  -1   5  -1 2512.45   51.59
  -1   5  -1 2693.13   45.20
  -1   5  -1 2747.03   48.70
  -1  -5  -1 2798.72   49.10
  -1  -5  -1 2636.84   50.59
   1  -5   1 2712.23   48.70
  -1  -5  -1 2757.82   48.20
   1  -5   1 2683.33   49.30
  -1  -5  -1 2736.43   48.60
   1  -5   1 2766.62   49.20
   1  -5   1 2793.92   45.40
   1  -5   1 2724.93   49.10
   1  -5   1 2658.73   46.70
  -1  -5  -1 2745.03   49.00
   1   5   2 2101.89   40.40
  -1   5  -2 2112.09   41.60
  -1   5  -2 2139.89   41.70
   1   5   2 2136.89   41.40
   1   5   2 2161.48   40.60
  -1   5  -2 2162.88   41.40
   1   5   2 2081.49   41.20
  -1   5  -2 2091.49   38.80
   1  -5   2 2127.09   41.10
   1  -5   2 2155.68   41.40
  -1  -5  -2 2101.09   41.00
  -1  -5  -2 2156.08   41.50
   1  -5   2 2069.59   38.80
   1  -5   2 2074.59   39.10
  -1  -5  -2 2048.79   40.30
  -1  -5  -2 2168.58   41.20
   1  -5   2 2080.89   41.70
  -1  -5  -2 2131.99   41.30
  -1   5  -3  857.71   22.00
  -1   5  -3  868.11   23.40
   1   5   3  873.51   22.10
   1   5   3  908.21   23.40
  -1   5  -3  840.72   22.80
   1   5   3  871.61   23.20
  -1   5  -3  855.71   23.40
   1   5   3  840.02   23.30
   1   5   3  885.21   22.10
  -1   5  -3  867.21   23.60
   1  -5   3  860.61   22.30
  -1  -5  -3  859.31   22.70
   1  -5   3  858.51   21.90
   1  -5   3  862.51   23.60
  -1  -5  -3  836.12   22.60
  -1  -5  -3  885.21   23.30
   1  -5   3  847.62   22.50
   1  -5   3  850.11   24.00
  -1  -5  -3  863.01   22.60
   1  -5   3  865.61   22.60
  -1  -5  -3  888.01   23.30
  -1   5  -4  306.77   15.00
   1   5   4  283.77   12.60
  -1   5  -4  316.57   14.50
   1   5   4  317.97   14.70
  -1   5  -4  309.77   17.20
   1   5   4  311.17   15.30
  -1   5  -4  283.17   13.40
   1   5   4  279.07   13.70
  -1   5  -4  295.07   14.30
   1   5   4  306.77   13.00
  -1  -5  -4  318.37   13.60
  -1  -5  -4  314.97   14.50
   1  -5   4  298.37   15.00
  -1  -5  -4  294.57   13.90
   1  -5   4  301.27   13.80
   1  -5   4  295.67   13.20
   1  -5   4  294.47   14.00
   1  -5   4  303.27   13.60
   1  -5   4  304.17   14.60
  -1  -5  -4  317.77   14.70
   1   5   5  138.89   12.70
  -1   5  -5  163.48   12.20
  -1   5  -5  151.28   11.40
   1   5   5  160.88   10.40
  -1   5  -5  144.09   11.00
   1   5   5  159.08   12.30
   1   5   5  153.48   11.70
   1  -5   5  164.58   13.20
   1  -5   5  141.19   11.40
   1  -5   5  180.68   12.70
  -1  -5  -5  167.18   10.90
  -1  -5  -5  171.98   12.70
   1  -5   5  148.19   11.00
   1   5   6  182.08   15.10
   1   5   6  145.99   12.40
   1   5   6  166.68   13.40
  -1   5  -6  161.68   13.10
  -1   5  -6  170.98   12.50
  -1   5  -6  139.19   16.00
  -1  -5  -6  178.58   12.90
  -1  -5  -6  186.98   14.80
   1  -5   6  176.68   12.00
   1  -5   6  206.28   15.00
  -1  -5  -6  186.28   14.20
   1   5   7   19.40    8.30
   1   5   7    6.10    5.70
  -1   5  -7   18.00    7.50
  -1   5  -7   11.50    8.90
   1   5   7   18.90    7.00
   1   5   7   27.80   10.90
   1  -5   7   24.10    7.60
  -1  -5  -7   20.30    6.60
   1  -5   7   31.70    9.20
  -1  -5  -7    9.00    7.90
   1  -5   7   12.30    8.50
   1  -5   7    8.50    6.30
   1   5   8   58.49   10.80
   1   5   8   60.09   13.00
  -1   5  -8   62.29   12.10
  -1   5  -8   45.80    9.50
   1   5   8   43.20    9.60
   1   5   8   49.60   12.90
   1  -5   8   41.30    8.50
  -1  -5  -8   65.09   12.70
  -1  -5  -8   47.50    9.90
   1  -5   8   61.49   11.20
   1  -5   8   47.70   11.00
  -1  -5  -8   57.29   15.20
   1  -5   8   77.09   12.90
   1   5   9    2.70    6.50
   1   5   9   14.50   11.50
   1   5   9    1.90    6.30
  -1   5  -9    1.30    7.90
  -1   5  -9   -4.40    6.50
   1   5   9   12.30   10.50
  -1   5  -9   33.00   11.60
   1  -5   9    4.10    7.20
   1  -5   9    6.20    6.80
  -1  -5  -9   11.50    8.50
   1  -5   9   21.60   10.80
  -1  -5  -9   -1.20    7.00
   1  -5   9    0.10    9.80
  -1  -5  -9   -2.00   14.20
   1   5  10   -1.70    8.30
  -1   5 -10    3.80    9.60
   1   5  10  -11.10    9.20
   1  -5  10  -10.10    8.00
  -1  -5 -10    7.10    9.50
   1  -5  10   10.70   11.00
  -1   6  10   14.80    8.50
   1   6 -10   24.60   10.90
  -1   6  10   23.40    9.70
  -1   6  10   40.00   14.20
  -1  -6  10    0.70    8.70
  -1  -6  10   32.50   13.60
   1  -6 -10   26.60   10.80
  -1   6   9    7.90   11.40
   1   6  -9   22.80    8.70
  -1   6   9    7.50    7.20
   1   6  -9    6.90    7.70
  -1   6   9   23.10    8.80
   1   6  -9   29.90   10.60
  -1  -6   9   17.70    8.00
   1  -6  -9    6.70    6.80
  -1  -6   9   11.00   10.30
  -1  -6   9   10.80    8.10
   1  -6  -9   20.50   10.00
  -1   6   8   66.49   11.00
  -1   6   8   44.60   10.20
   1   6  -8   55.19   10.30
  -1   6   8   52.69   12.70
   1   6  -8   40.30    8.40
   1   6  -8   58.09   11.50
   1  -6  -8   29.30    9.30
  -1  -6   8   41.90   10.60
  -1  -6   8   51.79    7.50
   1  -6  -8   47.60    8.40
   1  -6  -8   59.89   10.00
  -1  -6   8   50.19   10.00
  -1  -6   8   66.09   13.20
  -1   6   7   56.09   11.50
   1   6  -7   68.49   12.20
  -1   6   7   59.59    9.40
   1   6  -7   66.29   10.80
   1   6  -7   57.59    8.70
  -1   6   7   52.59    8.80
  -1  -6   7   62.09   10.20
   1  -6  -7   84.69    9.50
  -1  -6   7   65.69   10.60
  -1  -6   7   73.89   12.70
  -1  -6   7   53.79    7.50
   1  -6  -7   53.19    8.90
   1  -6  -7   67.09   10.50
  -1   6   6    5.80    5.00
  -1   6   6   11.10    8.20
   1   6  -6   13.50    6.80
  -1   6   6    1.20    4.70
   1  -6  -6    3.70    5.70
  -1  -6   6    6.40    6.00
  -1  -6   6   18.40    8.70
  -1  -6   6    0.60    4.60
   1  -6  -6    6.60    4.70
  -1  -6   6    5.80    4.40
   1  -6  -6   15.60    5.60
  -1   6   5  114.59    8.40
  -1   6   5  131.19   10.20
  -1   6   5  124.59   12.60
  -1   6   5  144.09   10.40
   1   6  -5  101.69    9.60
   1  -6  -5  125.29   10.30
  -1  -6   5  112.29    8.90
  -1  -6   5  129.09   11.00
   1  -6  -5  131.59    9.80
   1  -6  -5  126.59    9.30
  -1  -6   5  128.79   10.50
   1   6  -4  447.46   16.40
  -1   6   4  449.56   15.60
   1   6  -4  448.86   18.10
   1   6  -4  431.36   16.20
  -1   6   4  451.65   15.60
  -1   6   4  461.35   12.60
  -1   6   4  471.35   18.00
  -1   6   4  457.45   12.50
   1   6  -4  442.66   16.70
   1  -6  -4  463.85   15.10
   1  -6  -4  439.16   15.00
  -1  -6   4  467.05   17.20
   1  -6  -4  440.96   15.60
  -1  -6   4  462.55   18.10
  -1  -6   4  446.66   14.70
   1  -6  -4  449.86   15.20
  -1  -6   4  458.25   18.90
  -1  -6   4  450.55   15.00
   1  -6  -4  433.16   17.00
  -1  -6   4  455.35   16.80
  -1   6   3 1218.08   24.20
  -1   6   3 1215.78   24.20
   1   6  -3 1276.27   30.20
   1   6  -3 1225.28   28.40
  -1   6   3 1245.78   27.20
  -1   6   3 1196.48   27.00
  -1   6   3 1274.87   29.10
   1   6  -3 1209.28   28.30
   1  -6  -3 1242.98   26.70
  -1  -6   3 1243.78   30.00
   1  -6  -3 1220.08   26.80
  -1  -6   3 1251.07   27.20
   1  -6  -3 1254.47   29.10
  -1  -6   3 1240.18   28.90
  -1  -6   3 1297.17   29.10
  -1  -6   3 1214.78   27.00
  -1  -6   3 1217.48   29.20
   1  -6  -3 1239.38   26.50
   1  -6  -3 1242.18   34.50
   1   6  -2 4097.09   70.99
  -1   6   2 4139.59   67.79
   1   6  -2 4164.18   71.79
   1   6  -2 3808.02   72.69
  -1   6   2 4013.90   69.49
   1   6  -2 3970.80   74.89
  -1   6   2 4016.10   69.69
  -1   6   2 4106.19   69.79
  -1  -6   2 4133.69   71.29
   1  -6  -2 4161.38   70.09
  -1  -6   2 4087.99   72.89
   1  -6  -2 4105.39   69.49
  -1  -6   2 4165.18   71.89
   1  -6  -2 4096.39   69.49
  -1  -6   2 4025.50   74.89
   1  -6  -2 4155.58   69.29
   1  -6  -2 4202.18   69.09
  -1  -6   2 4178.88   70.29
  -1   6   1 8572.94  134.09
   1   6  -1 8398.46  136.49
   1   6  -1 8282.47  135.99
   1   6  -1 8566.84  136.89
   1   6  -1 8393.36  135.89
   1   6  -1 8456.85  136.29
  -1   6   1 8428.06  133.19
  -1   6   1 8473.05  134.09
  -1   6   1 8462.15  135.49
   1  -6  -1 8461.65  137.89
  -1  -6   1 8398.36  135.79
   1  -6  -1 8550.04  133.29
  -1  -6   1 8439.96  136.69
  -1  -6   1 8365.16  136.89
   1  -6  -1 8477.35  135.09
  -1  -6   1 8379.56  135.89
  -1  -6   1 8432.16  135.69
  -1   6   0 4046.50   66.79
   1   6   0 4056.69   66.89
   1   6   0 3921.51   67.89
   1   6   0 3894.91   67.89
  -1   6   0 4015.80   66.69
  -1   6   0 3975.00   67.49
  -1   6   0 3963.50   62.69
   1   6   0 3936.91   67.49
  -1   6   0 3991.30   67.49
   1  -6   0 3783.12   67.09
   1  -6   0 4022.10   67.29
   1  -6   0 3918.01   66.99
  -1  -6   0 3986.40   67.99
   1  -6   0 3986.80   62.69
  -1  -6   0 4008.90   67.39
  -1  -6   0 3997.20   68.19
  -1  -6   0 3901.71   67.49
  -1  -6   0 3899.81   66.49
   1  -6   0 3890.41   66.79
   1   6   1 2524.25   47.00
   1   6   1 2639.04   48.10
   1   6   1 2669.73   47.60
   1   6   1 2607.54   47.80
  -1   6  -1 2551.24   43.60
   1   6   1 2582.24   47.20
  -1   6  -1 2606.04   51.59
  -1   6  -1 2620.54   47.60
  -1   6  -1 2517.75   47.10
  -1   6  -1 2616.04   48.10
   1  -6   1 2602.84   47.60
   1  -6   1 2664.43   48.10
  -1  -6  -1 2628.94   47.70
   1  -6   1 2590.84   47.40
  -1  -6  -1 2587.74   50.49
   1  -6   1 2570.44   47.90
  -1  -6  -1 2601.84   46.70
  -1  -6  -1 2585.14   47.60
  -1  -6  -1 2572.24   47.90
   1  -6   1 2620.54   43.70
   1   6   2   -1.50    4.50
   1   6   2    3.30    4.40
  -1   6  -2   -2.80    4.40
  -1   6  -2    0.40    4.30
  -1   6  -2   -1.10    4.50
   1   6   2   -1.50    4.60
   1   6   2    7.60    4.50
  -1   6  -2    7.60    4.00
   1   6   2    7.10    4.90
   1  -6   2   -0.80    4.30
  -1  -6  -2   -4.40    3.80
  -1  -6  -2   -1.30    4.00
  -1  -6  -2    6.30    4.30
   1  -6   2   -8.80    3.80
   1  -6   2   -0.80    4.50
  -1  -6  -2    1.10    4.70
   1  -6   2    1.40    3.60
   1  -6   2    2.30    3.60
   1  -6   2   -0.80    4.30
   1   6   3  137.59    9.90
  -1   6  -3  113.69    9.50
  -1   6  -3  127.39   10.20
   1   6   3  127.09    9.20
  -1   6  -3  111.39    8.70
  -1   6  -3  119.29    9.60
   1   6   3  127.09    9.90
  -1   6  -3  115.09    9.20
   1   6   3  123.99    9.20
   1   6   3  122.99    9.10
   1  -6   3  136.09    9.80
  -1  -6  -3  122.49   10.10
  -1  -6  -3  116.99    9.20
  -1  -6  -3  111.99    9.10
  -1  -6  -3  125.89    9.50
   1  -6   3  118.39    8.80
   1  -6   3  123.49   10.10
   1  -6   3  116.19    9.70
  -1  -6  -3  125.99    8.80
   1  -6   3  127.69   11.90
   1  -6   3  142.89    9.10
  -1   6  -4  270.37   14.20
   1   6   4  253.57   13.30
   1   6   4  260.97   12.20
   1   6   4  282.07   15.00
  -1   6  -4  293.37   13.80
   1   6   4  273.77   14.10
  -1   6  -4  287.07   14.30
  -1   6  -4  287.17   14.10
   1   6   4  250.87   12.20
  -1   6  -4  287.57   15.00
  -1  -6  -4  281.87   13.60
   1  -6   4  279.57   19.20
  -1  -6  -4  268.27   13.80
   1  -6   4  269.47   13.20
  -1  -6  -4  252.87   13.80
   1  -6   4  264.27   13.60
   1  -6   4  278.57   14.50
   1  -6   4  259.67   13.30
  -1  -6  -4  262.27   13.10
   1  -6   4  252.47   13.30
  -1   6  -5   -2.60    4.30
  -1   6  -5    3.10    5.90
   1   6   5   -0.80    4.20
   1   6   5    0.60    5.80
  -1   6  -5   -3.50    4.50
   1   6   5    1.80    5.20
   1   6   5    0.10    4.00
  -1  -6  -5   -1.40    5.50
  -1  -6  -5    4.20    5.30
   1  -6   5   -4.60    4.60
   1  -6   5   -5.30    4.90
   1  -6   5    4.90    5.80
   1  -6   5   -0.90    4.90
  -1   6  -6   -1.00    5.20
   1   6   6    8.40    7.50
  -1   6  -6   13.60    7.30
  -1   6  -6    2.20    4.80
   1   6   6   -7.90    5.20
   1   6   6    0.90    5.50
  -1  -6  -6   -5.00    4.70
  -1  -6  -6   11.00    5.30
   1  -6   6    6.60    6.80
  -1  -6  -6    0.60    6.40
   1  -6   6   -0.60    5.30
   1  -6   6   -7.70    4.60
   1  -6   6   -1.70    7.20
  -1   6  -7   19.40    7.30
   1   6   7    4.00    5.50
   1   6   7    3.10    6.90
   1   6   7    6.70    6.40
   1   6   7   -2.20    7.50
  -1   6  -7   -3.00    4.20
  -1   6  -7    6.70    8.20
  -1  -6  -7   -0.40    7.60
   1  -6   7   -8.00    6.90
   1  -6   7   -1.40    5.50
   1  -6   7    6.10    6.20
   1  -6   7    6.90    7.20
  -1  -6  -7    4.40    5.10
   1   6   8   16.90    6.50
  -1   6  -8   16.20    9.10
  -1   6  -8   32.40   10.80
   1   6   8    3.00   10.10
   1   6   8   16.20    9.00
   1   6   8    6.30    6.50
   1  -6   8   16.30    6.70
   1  -6   8   16.90    7.90
   1  -6   8   10.10    8.00
  -1  -6  -8   12.40    7.60
  -1  -6  -8   15.90    9.00
   1  -6   8   14.40    9.50
   1   6   9   -1.40    5.90
   1   6   9    4.70    9.80
  -1   6  -9    1.70    6.80
  -1   6  -9   32.70   10.40
   1   6   9    2.70    7.60
  -1   6  -9    0.60   10.50
   1   6   9   -0.30    7.20
  -1  -6  -9   12.20    7.40
  -1  -6  -9   -4.60    9.10
   1  -6   9   -7.50    7.10
  -1  -6  -9    9.40    8.00
   1  -6   9  -11.00    9.80
   1   6  10   -4.20    8.20
  -1   6 -10   -6.30    9.80
   1   6  10  -16.40   10.20
   1  -6  10   -2.70    9.40
   1  -6  10   -4.10    8.40
  -1  -6 -10  -12.90    9.00
  -1   7  10   43.70   14.60
  -1   7  10   42.90   10.70
   1   7 -10   32.30   12.40
  -1   7  10   24.10   10.50
  -1  -7  10   19.30   10.80
   1  -7 -10   33.80   11.50
  -1  -7  10   37.90   14.60
  -1   7   9    0.00    7.20
  -1   7   9  -14.90   10.40
   1   7  -9    4.30    7.50
  -1   7   9    3.40    7.20
   1   7  -9    1.80    8.50
   1   7  -9    5.10    7.90
  -1  -7   9    3.40    7.70
  -1  -7   9   11.80    7.80
  -1  -7   9   -1.00    9.30
   1  -7  -9   22.90    7.90
   1  -7  -9    6.60    8.80
  -1   7   8   95.39   12.30
  -1   7   8  109.69   16.40
  -1   7   8   57.89   12.70
   1   7  -8   63.89   10.30
   1   7  -8   91.19   12.50
   1   7  -8   86.09   13.70
  -1  -7   8   75.49    9.90
   1  -7  -8   78.39   12.30
   1  -7  -8   67.29    9.90
  -1  -7   8   71.19   13.60
  -1  -7   8   80.09   12.40
  -1  -7   8  105.49   14.10
   1  -7  -8   78.89   11.30
   1   7  -7    4.00    7.10
  -1   7   7    8.40    6.30
   1   7  -7    4.10    5.90
   1   7  -7    4.00    5.10
  -1   7   7    7.60    6.60
  -1   7   7   23.90   10.40
  -1  -7   7    8.70    8.10
  -1  -7   7    0.60    5.60
  -1  -7   7    7.70    6.60
   1  -7  -7    9.10    6.00
   1  -7  -7   17.10    5.80
  -1  -7   7    7.40    5.70
   1  -7  -7   10.10    7.10
  -1   7   6   58.89    8.60
  -1   7   6   69.69    9.20
   1   7  -6   55.69    8.80
  -1   7   6   76.99   11.40
   1   7  -6   84.79   10.90
   1   7  -6   70.29    9.00
  -1  -7   6   66.69    7.70
   1  -7  -6   66.59    9.30
   1  -7  -6   81.79    8.50
  -1  -7   6   61.19    8.90
  -1  -7   6   72.29    9.90
   1  -7  -6   59.99    8.10
  -1  -7   6   93.19   12.20
  -1   7   5   55.09    6.10
   1   7  -5   54.09    7.90
  -1   7   5   24.00    7.50
  -1   7   5   49.99    7.20
   1   7  -5   42.70    8.80
   1   7  -5   46.50    8.00
  -1   7   5   40.90    7.00
   1   7  -5   54.59    9.20
  -1  -7   5   44.30    7.20
   1  -7  -5   41.70    6.60
  -1  -7   5   47.40    6.50
  -1  -7   5   51.39    9.20
   1  -7  -5   47.50    6.90
  -1  -7   5   27.50    7.00
   1  -7  -5   49.00    7.70
  -1   7   4 1403.96   27.80
   1   7  -4 1370.36   33.50
   1   7  -4 1439.26   35.20
  -1   7   4 1371.56   27.80
  -1   7   4 1427.46   34.90
   1   7  -4 1384.06   33.10
   1   7  -4 1382.46   33.80
   1   7  -4 1405.06   34.00
  -1   7   4 1337.07   31.70
  -1   7   4 1366.66   31.80
   1  -7  -4 1386.26   31.00
   1  -7  -4 1465.15   32.30
   1  -7  -4 1372.86   31.00
   1  -7  -4 1400.06   34.40
  -1  -7   4 1369.36   31.10
  -1  -7   4 1428.26   31.60
  -1  -7   4 1357.26   34.00
  -1  -7   4 1389.26   33.60
  -1  -7   4 1370.86   34.80
   1  -7  -4 1383.16   31.30
  -1  -7   4 1414.86   34.10
  -1   7   3   40.50    6.50
   1   7  -3   56.79    7.00
   1   7  -3   58.89    7.60
  -1   7   3   62.69    6.80
   1   7  -3   67.39    7.70
   1   7  -3   64.19    7.20
  -1   7   3   60.69    6.40
  -1   7   3   49.50    5.40
  -1   7   3   61.79    7.00
   1  -7  -3   54.69    6.20
  -1  -7   3   55.79    8.10
  -1  -7   3   49.80    6.90
   1  -7  -3   61.69    6.70
  -1  -7   3   62.39    7.00
   1  -7  -3   56.39    6.10
  -1  -7   3   59.19    7.40
   1  -7  -3   59.99    7.00
  -1  -7   3   75.29    8.10
  -1   7   2 2661.53   49.10
  -1   7   2 2689.73   47.00
  -1   7   2 2634.94   49.00
  -1   7   2 2614.94   48.80
   1   7  -2 2652.03   49.90
   1   7  -2 2805.82   53.79
  -1   7   2 2630.54   46.90
   1   7  -2 2650.43   50.09
   1   7  -2 2621.74   50.09
   1  -7  -2 2685.03   48.80
  -1  -7   2 2650.53   53.39
   1  -7  -2 2582.44   48.00
  -1  -7   2 2782.52   51.09
  -1  -7   2 2671.73   49.30
  -1  -7   2 2715.53   49.60
   1  -7  -2 2640.34   48.40
  -1  -7   2 2697.03   50.99
   1  -7  -2 2735.83   48.80
   1  -7  -2 2737.73   48.80
   1   7  -1  795.62   20.00
  -1   7   1  829.12   19.60
  -1   7   1  799.92   18.20
   1   7  -1  782.32   20.20
  -1   7   1  793.72   19.30
  -1   7   1  793.72   18.20
  -1   7   1  814.62   17.20
   1   7  -1  806.82   20.00
   1  -7  -1  800.62   19.10
   1  -7  -1  807.52   19.10
  -1  -7   1  783.72   20.20
  -1  -7   1  797.32   19.70
  -1  -7   1  837.42   19.30
  -1  -7   1  769.52   19.40
   1  -7  -1  789.92   17.00
  -1  -7   1  776.52   20.60
   1   7   0 3921.01   68.69
   1   7   0 3925.71   67.09
   1   7   0 3937.01   68.79
  -1   7   0 3926.01   67.39
  -1   7   0 3952.10   68.19
   1   7   0 3928.61   68.29
  -1   7   0 3938.71   63.09
  -1   7   0 3930.81   68.19
  -1   7   0 3961.90   67.39
  -1  -7   0 3867.61   71.99
  -1  -7   0 3935.31   68.89
  -1  -7   0 4002.30   68.29
   1  -7   0 3934.01   67.59
   1  -7   0 3903.21   62.99
  -1  -7   0 3954.50   67.09
   1  -7   0 3964.80   67.99
   1  -7   0 3934.91   68.19
  -1  -7   0 3965.40   68.39
   1  -7   0 3876.71   67.89
  -1   7  -1 2498.05   46.70
   1   7   1 2495.55   47.10
   1   7   1 2543.05   46.50
  -1   7  -1 2493.35   42.30
   1   7   1 2475.35   46.50
  -1   7  -1 2482.45   47.10
  -1   7  -1 2448.56   46.90
   1   7   1 2417.56   48.70
  -1   7  -1 2478.25   46.50
  -1  -7  -1 2491.05   45.50
  -1  -7  -1 2557.64   47.10
   1  -7   1 2435.86   42.10
  -1  -7  -1 2503.95   46.80
  -1  -7  -1 2428.96   46.80
   1  -7   1 2445.06   46.80
   1  -7   1 2405.06   46.20
  -1  -7  -1 2514.45   46.60
   1  -7   1 2476.25   47.00
   1  -7   1 2542.65   46.80
  -1   7  -2  165.38    9.90
  -1   7  -2  174.88   10.80
   1   7   2  192.28   10.30
   1   7   2  200.58    9.90
  -1   7  -2  176.78   10.60
   1   7   2  177.08   10.20
   1   7   2  189.28   10.30
   1   7   2  196.58   11.30
  -1   7  -2  201.88   10.30
  -1  -7  -2  178.48    9.60
   1  -7   2  182.68   10.60
   1  -7   2  194.78   11.30
   1  -7   2  180.48    8.40
  -1  -7  -2  176.78   10.00
  -1  -7  -2  177.68   10.30
   1  -7   2  172.08    9.60
   1  -7   2  178.98    8.60
   1  -7   2  174.38   10.60
  -1  -7  -2  189.38   10.20
   1   7   3 1565.24   33.80
   1   7   3 1530.65   34.90
   1   7   3 1488.65   33.40
  -1   7  -3 1529.65   34.90
   1   7   3 1525.45   35.10
   1   7   3 1551.44   35.10
  -1   7  -3 1533.95   35.50
  -1  -7  -3 1572.04   34.60
   1  -7   3 1540.15   33.50
  -1  -7  -3 1578.04   35.00
   1  -7   3 1547.75   35.00
   1  -7   3 1525.65   35.50
  -1  -7  -3 1513.05   34.40
  -1  -7  -3 1506.95   34.90
   1  -7   3 1558.94   35.90
   1  -7   3 1521.95   33.10
  -1  -7  -3 1562.74   34.90
   1  -7   3 1506.65   34.30
  -1   7  -4  266.67   14.00
  -1   7  -4  285.67   14.10
   1   7   4  288.57   15.20
  -1   7  -4  278.17   14.60
   1   7   4  280.47   13.20
   1   7   4  282.67   14.30
  -1   7  -4  275.57   15.00
   1   7   4  270.87   12.60
  -1   7  -4  257.67   12.90
   1   7   4  277.07   13.80
  -1  -7  -4  254.77   13.40
  -1  -7  -4  292.47   14.10
   1  -7   4  259.97   14.70
   1  -7   4  277.27   13.30
   1  -7   4  272.67   13.10
  -1  -7  -4  273.37   14.20
   1  -7   4  265.37   14.10
  -1  -7  -4  291.57   14.80
   1  -7   4  281.47   14.20
   1  -7   4  284.17   14.90
  -1   7  -5   67.79    8.70
   1   7   5   56.39    8.10
  -1   7  -5   61.89    9.00
  -1   7  -5   48.00    8.70
   1   7   5   69.89   10.60
   1   7   5   67.09    8.10
   1   7   5   54.29    9.10
   1  -7   5   56.79    9.30
  -1  -7  -5   67.59    8.90
  -1  -7  -5   59.29    9.30
   1  -7   5   53.59    8.10
   1  -7   5   69.69    9.80
   1   7   6   23.00    8.50
  -1   7  -6   24.10    7.20
   1   7   6   18.20    6.90
  -1   7  -6   12.30    7.70
  -1   7  -6   33.60    7.50
   1   7   6   17.30    6.60
   1   7   6   17.00    6.80
  -1  -7  -6   30.50    7.20
   1  -7   6   39.40   10.00
  -1  -7  -6   31.70    8.50
   1  -7   6   33.30    9.20
  -1  -7  -6   23.40    8.30
   1  -7   6   33.30    7.30
   1  -7   6   21.90    8.10
  -1   7  -7   51.89    8.60
   1   7   7   41.20    7.60
   1   7   7   28.30   10.20
   1   7   7   32.20    8.40
  -1   7  -7   26.10    8.60
  -1   7  -7   40.70   10.30
   1   7   7   31.30    9.20
   1  -7   7   58.89   11.60
   1  -7   7   23.30    8.20
  -1  -7  -7   42.40   10.70
  -1  -7  -7   30.70    7.10
   1  -7   7   34.10    9.60
   1  -7   7   38.50    8.10
  -1   7  -8   37.20   10.00
   1   7   8   38.40    9.10
   1   7   8   63.29    9.00
   1   7   8   44.70   10.40
  -1   7  -8   36.70   11.40
   1   7   8   47.80   13.10
   1  -7   8   54.99   10.60
  -1  -7  -8   54.29   12.10
   1  -7   8   62.39    9.60
   1  -7   8   40.30   11.20
   1  -7   8   56.89   13.50
  -1  -7  -8   60.49   10.70
   1   7   9    4.00    6.50
   1   7   9    9.40    9.00
   1   7   9    7.50   10.50
  -1   7  -9   -5.60    6.80
   1   7   9    5.90    8.50
  -1  -7  -9   21.40    9.70
  -1  -7  -9    3.70    6.40
   1  -7   9   13.90    7.60
  -1  -7  -9   19.80   10.70
   1  -7   9   17.40   10.60
   1   7  10    6.70   11.20
   1   7  10   -3.90    8.20
  -1   7 -10    7.20   10.70
   1  -7  10   14.90   10.20
  -1  -7 -10    0.50    9.80
   1  -7  10   15.00   11.40
  -1   8  10   20.10   12.90
  -1   8  10   16.70    9.30
  -1   8  10   19.30    9.70
   1   8 -10   27.80   12.00
  -1  -8  10    4.80    8.80
  -1  -8  10   11.40   13.30
   1  -8 -10   -0.70    9.20
  -1   8   9    0.00    7.20
   1   8  -9   18.30    8.20
  -1   8   9    6.90   11.70
  -1   8   9    6.00    7.40
   1   8  -9   22.10   10.20
  -1  -8   9    0.00    8.20
  -1  -8   9   20.10    9.60
  -1  -8   9   16.60   11.00
   1  -8  -9   22.30    7.60
   1  -8  -9   12.80    9.40
   1  -8  -9    5.10   11.00
   1   8  -8   39.30    9.70
  -1   8   8   42.00    9.70
  -1   8   8   44.90   15.20
   1   8  -8   39.30    8.40
  -1   8   8   47.40   12.80
   1   8  -8   47.00   11.40
   1  -8  -8   32.70    9.90
   1  -8  -8   61.99   10.10
  -1  -8   8   28.60   11.60
  -1  -8   8   52.09   11.40
  -1  -8   8   45.50   10.50
   1  -8  -8   36.20    7.60
  -1   8   7   -1.70    5.10
  -1   8   7   25.80   10.00
   1   8  -7   -4.10    5.20
   1   8  -7    2.20    5.70
  -1   8   7   -5.80    5.40
   1   8  -7   -0.60    6.50
  -1  -8   7    8.30    6.20
  -1  -8   7  -11.40    6.60
  -1  -8   7    0.60    5.90
   1  -8  -7    5.30    5.30
   1  -8  -7    3.60    6.70
   1  -8  -7   -4.10    4.20
   1   8  -6   12.80    6.00
  -1   8   6   29.50    8.80
   1   8  -6   21.90    7.90
   1   8  -6    6.70    4.70
  -1   8   6   13.20    5.90
  -1   8   6    6.90    5.20
  -1  -8   6    9.40    6.30
  -1  -8   6    3.80    7.10
  -1  -8   6    5.00    5.70
  -1  -8   6   14.90    5.30
   1  -8  -6   11.00    5.40
   1  -8  -6    9.80    5.20
   1  -8  -6   10.10    6.50
   1   8  -5    4.50    6.30
   1   8  -5    4.00    5.20
  -1   8   5    9.20    5.20
  -1   8   5    3.00    4.20
   1   8  -5    2.50    5.60
  -1   8   5    8.30    6.60
   1   8  -5    5.20    4.70
  -1   8   5    1.50    4.00
   1  -8  -5   -1.30    3.60
  -1  -8   5    3.40    4.50
  -1  -8   5   -5.10    5.10
   1  -8  -5   -8.60    5.10
  -1  -8   5    5.20    5.30
   1  -8  -5    4.30    4.30
   1   8  -4  471.85   17.90
   1   8  -4  481.95   18.50
   1   8  -4  481.85   19.00
  -1   8   4  491.55   19.50
   1   8  -4  463.45   17.70
  -1   8   4  466.45   16.80
  -1   8   4  462.35   13.70
  -1   8   4  488.65   14.20
  -1   8   4  469.65   16.80
  -1  -8   4  463.45   17.90
  -1  -8   4  471.75   16.60
   1  -8  -4  493.05   16.30
  -1  -8   4  493.15   19.30
  -1  -8   4  481.55   18.20
   1  -8  -4  490.35   17.00
   1  -8  -4  450.85   17.80
  -1  -8   4  489.65   18.90
   1  -8  -4  506.65   16.80
  -1   8   3   57.29    6.50
   1   8  -3   53.79    8.40
  -1   8   3   50.09    6.10
   1   8  -3   52.29    7.40
   1   8  -3   65.89    7.90
  -1   8   3   56.79    7.80
  -1   8   3   54.99    5.80
  -1   8   3   50.39    5.70
   1   8  -3   44.20    6.50
  -1  -8   3   54.59    6.90
  -1  -8   3   51.19    7.20
   1  -8  -3   52.89    6.70
  -1  -8   3   47.90    6.50
   1  -8  -3   64.99    6.30
  -1  -8   3   49.00    6.70
   1  -8  -3   48.70    6.50
  -1  -8   3   64.69    8.00
  -1  -8   3   50.09    7.30
   1  -8  -3   55.29    6.40
   1  -8  -3   58.49    6.50
  -1   8   2   41.60    5.70
   1   8  -2   37.70    6.60
  -1   8   2   26.20    4.60
   1   8  -2   37.20    6.10
  -1   8   2   40.60    5.80
  -1   8   2   31.30    5.10
   1   8  -2   46.70    6.10
   1   8  -2   28.80    5.80
  -1   8   2   34.90    5.00
   1   8  -2   31.40    6.30
   1  -8  -2   41.10    5.80
  -1  -8   2   41.80    6.10
   1  -8  -2   26.80    4.70
   1  -8  -2   26.90    5.10
   1  -8  -2   26.80    4.50
  -1  -8   2   40.50    6.30
  -1  -8   2   49.90    6.80
  -1  -8   2   42.70    6.50
  -1  -8   2   30.90    5.90
   1   8  -1 1290.87   27.90
   1   8  -1 1233.68   31.70
  -1   8   1 1301.37   29.80
   1   8  -1 1291.07   29.10
   1   8  -1 1274.27   28.90
   1   8  -1 1300.87   29.10
  -1   8   1 1306.47   25.10
  -1   8   1 1291.47   26.80
  -1   8   1 1334.57   28.40
  -1   8   1 1317.67   28.30
  -1  -8   1 1329.07   29.20
  -1  -8   1 1339.97   28.80
  -1  -8   1 1306.77   28.50
  -1  -8   1 1250.17   27.20
   1  -8  -1 1309.57   27.90
   1  -8  -1 1285.27   25.00
   1  -8  -1 1258.17   30.90
   1   8   0   91.69    8.00
  -1   8   0   99.39    7.80
  -1   8   0   94.19    5.10
   1   8   0   73.09    7.40
   1   8   0   87.09    7.70
  -1   8   0   70.09    7.60
  -1   8   0   84.29    7.40
   1   8   0   85.29    7.60
  -1  -8   0   90.19    8.00
   1  -8   0   97.99    8.10
  -1  -8   0   92.19    7.50
   1  -8   0   76.49    7.20
  -1  -8   0   76.19    8.00
  -1  -8   0   91.39    7.50
  -1  -8   0  110.89    8.80
   1  -8   0   91.29    7.80
   1  -8   0   91.19    7.40
  -1   8  -1  328.87    9.60
   1   8   1  320.97   12.10
  -1   8  -1  328.27   12.50
  -1   8  -1  318.97   13.10
   1   8   1  343.07   13.40
  -1   8  -1  343.97   13.30
  -1   8  -1  334.37   13.40
   1   8   1  332.57   13.00
   1   8   1  341.07   13.10
   1   8   1  343.97   12.90
   1  -8   1  342.27    9.50
  -1  -8  -1  329.17   13.30
   1  -8   1  345.27   13.10
  -1  -8  -1  311.27   11.60
   1  -8   1  341.57   13.20
   1  -8   1  342.17   13.30
  -1  -8  -1  323.77   13.10
  -1  -8  -1  337.77   13.20
  -1  -8  -1  341.97   13.00
   1  -8   1  321.57   12.80
  -1   8  -2  136.89   10.20
   1   8   2  116.09    8.90
   1   8   2  135.09    9.60
  -1   8  -2  130.29    9.90
   1   8   2  130.79    9.50
  -1   8  -2  137.19   12.00
  -1   8  -2  120.39    8.90
   1   8   2  147.29    9.70
   1   8   2  139.69    9.50
  -1  -8  -2  121.19   10.00
  -1  -8  -2  127.49    9.90
   1  -8   2  129.69    9.50
  -1  -8  -2  134.09    9.40
   1  -8   2  141.59    9.70
   1  -8   2  135.29    9.50
   1  -8   2  141.89    7.50
  -1  -8  -2  141.79   11.10
  -1  -8  -2  123.99    8.70
   1   8   3    0.70    5.20
  -1   8  -3   -2.00    4.40
   1   8   3    3.40    4.70
  -1   8  -3    0.40    5.50
   1   8   3   -3.20    4.50
  -1   8  -3   -1.30    4.10
  -1   8  -3   -4.90    4.50
  -1   8  -3   -0.10    4.60
   1   8   3   -4.10    4.00
   1  -8   3   -3.40    4.20
   1  -8   3    1.70    4.70
   1  -8   3   -2.70    4.40
   1  -8   3   -6.60    4.30
   1  -8   3   -6.90    4.80
  -1  -8  -3   -1.70    5.70
  -1  -8  -3    1.50    4.30
  -1  -8  -3    3.60    4.30
   1  -8   3   -7.10    3.60
  -1  -8  -3    4.80    5.30
   1   8   4  191.98   13.20
   1   8   4  186.08   12.50
   1   8   4  170.98   12.50
   1   8   4  174.08   11.80
  -1   8  -4  198.48   12.80
   1   8   4  172.58   10.90
  -1   8  -4  184.88   11.80
  -1   8  -4  180.18   13.10
  -1  -8  -4  199.58   12.20
   1  -8   4  212.88   13.50
   1  -8   4  191.68   12.40
  -1  -8  -4  181.48   11.80
   1  -8   4  195.18   12.40
  -1  -8  -4  174.88   11.80
  -1  -8  -4  160.58   10.70
   1  -8   4  180.48   11.70
  -1  -8  -4  188.08   11.60
   1  -8   4  190.78   11.70
   1  -8   4  191.58   12.40
  -1   8  -5   50.39    8.80
   1   8   5   45.40    7.00
   1   8   5   45.80    8.30
   1   8   5   53.59    8.20
   1   8   5   43.00    9.80
  -1   8  -5   42.60    8.50
  -1   8  -5   27.70    7.00
   1  -8   5   38.40    7.90
  -1  -8  -5   32.30    8.10
   1  -8   5   46.90    9.40
   1  -8   5   39.40    7.70
  -1  -8  -5   42.60    7.30
   1  -8   5   47.60    8.80
  -1   8  -6   49.99    9.00
  -1   8  -6   52.19   10.10
   1   8   6   35.10    8.00
   1   8   6   50.69    9.20
   1   8   6   62.39   10.90
  -1   8  -6   82.19   10.80
   1   8   6   56.19    8.80
   1  -8   6   61.89   10.40
   1  -8   6   65.19   11.00
   1  -8   6   47.00    8.50
   1  -8   6   56.99   11.10
  -1  -8  -6   42.10    7.70
  -1  -8  -6   67.59   10.90
   1   8   7   -1.30    6.40
  -1   8  -7    0.50    6.70
  -1   8  -7    6.20    5.30
   1   8   7    6.90    5.60
   1   8   7    6.20    8.40
   1   8   7   -4.90    5.20
   1  -8   7    2.90    6.00
   1  -8   7   10.80    7.90
  -1  -8  -7   -6.70    9.00
   1  -8   7    7.70    7.60
  -1  -8  -7    6.60    8.20
  -1  -8  -7   -4.10    4.30
  -1   8  -8   13.70    8.70
   1   8   8   12.00   11.10
   1   8   8    2.30    8.00
   1   8   8   -1.10    6.80
  -1   8  -8   14.50    9.40
   1   8   8   16.70    6.60
  -1  -8  -8   24.90    8.70
   1  -8   8   11.40    8.50
  -1  -8  -8    7.10    8.80
   1  -8   8   33.40    7.30
   1  -8   8   23.70    8.40
   1  -8   8    8.20    9.30
  -1   8  -9  -13.10    9.00
   1   8   9    8.00    8.10
   1   8   9   -1.80   11.50
  -1   8  -9   24.60    9.30
   1   8   9   10.20    7.20
   1   8   9   12.90    8.80
   1  -8   9    5.70    9.20
  -1  -8  -9   10.10    9.30
   1  -8   9   -2.20    7.40
  -1  -8  -9   -3.70    7.70
  -1  -8  -9   -3.40    7.60
   1  -8   9    5.60    9.70
   1   8  10    6.30    9.00
   1   8  10   -8.20   10.00
  -1   8 -10    4.80   10.50
   1  -8  10  -12.20    9.30
   1  -8  10  -16.80    8.90
  -1  -8 -10   -6.80    9.50
  -1   9  10    2.50   11.80
  -1   9  10    6.70    8.60
   1   9 -10    2.10    9.70
   1  -9 -10    7.90    9.90
  -1  -9  10    2.20    8.70
  -1  -9  10   12.10   13.40
   1   9  -9   23.60   10.90
   1   9  -9   58.49   12.70
  -1   9   9   43.00    9.50
   1   9  -9   35.30   10.00
  -1   9   9   44.40   10.60
  -1   9   9   56.29   14.60
   1  -9  -9   37.60    9.60
   1  -9  -9   52.39   10.20
   1  -9  -9   50.79   12.20
  -1  -9   9   39.60   10.30
  -1  -9   9   59.69   14.80
  -1  -9   9   38.50   10.70
   1   9  -8   12.60    6.50
   1   9  -8    4.00   11.20
  -1   9   8   -0.70    6.60
  -1   9   8   -0.90   10.10
  -1   9   8   14.10   10.10
   1   9  -8    8.70    8.70
  -1  -9   8   11.50    8.40
  -1  -9   8    5.20    7.90
   1  -9  -8    9.40    6.60
  -1  -9   8    5.20   10.10
   1  -9  -8    7.40    8.20
   1  -9  -8    3.40    5.50
   1   9  -7   -1.80    7.00
  -1   9   7    4.30    8.20
  -1   9   7    6.30    5.90
   1   9  -7   12.30    8.50
   1   9  -7    4.10    5.70
  -1   9   7   -2.60    5.50
   1  -9  -7    4.40    5.00
   1  -9  -7    6.80    5.60
  -1  -9   7    8.40    6.50
  -1  -9   7    5.40    7.10
  -1  -9   7   13.00    8.70
   1  -9  -7   -7.50    6.10
   1   9  -6   67.89    9.30
  -1   9   6   58.09   10.70
  -1   9   6   71.99    9.50
  -1   9   6   77.09    9.80
   1   9  -6   72.99    9.30
  -1  -9   6   73.79   12.20
   1  -9  -6   78.49    8.60
   1  -9  -6   62.49    8.60
  -1  -9   6   70.79    9.70
  -1  -9   6   82.29   11.30
  -1  -9   6   72.09    8.70
   1  -9  -6   70.19    9.70
  -1   9   5   21.80    8.20
   1   9  -5   22.20    7.60
  -1   9   5   20.10    9.70
   1   9  -5   19.50    6.50
   1   9  -5   10.50    6.20
  -1   9   5    6.30    5.10
  -1   9   5   27.80    6.90
   1   9  -5   16.00    7.20
  -1  -9   5   27.00    6.40
   1  -9  -5   25.00    7.70
   1  -9  -5   27.80    6.00
  -1  -9   5   25.40    6.20
  -1  -9   5   23.20    7.60
  -1  -9   5   18.30    6.90
   1  -9  -5   21.00    5.70
   1   9  -4  774.32   23.70
   1   9  -4  706.93   23.60
  -1   9   4  750.02   22.30
  -1   9   4  746.73   18.90
  -1   9   4  778.02   24.40
  -1   9   4  746.13   22.40
   1   9  -4  725.13   24.10
   1   9  -4  747.13   23.90
   1  -9  -4  772.82   22.30
   1  -9  -4  734.53   22.30
   1  -9  -4  785.32   21.90
  -1  -9   4  758.52   22.00
  -1  -9   4  758.22   24.60
  -1  -9   4  794.92   24.70
  -1  -9   4  731.53   23.50
   1  -9  -4  743.63   23.20
  -1  -9   4  774.82   24.30
   1   9  -3    2.50    5.10
   1   9  -3    3.60    5.10
  -1   9   3   -2.80    3.50
   1   9  -3    6.30    3.80
   1   9  -3    5.80    5.10
  -1   9   3    1.90    5.10
  -1   9   3    1.80    3.40
  -1   9   3   -2.80    3.20
  -1   9   3   -2.30    3.80
   1   9  -3   12.70    6.00
   1  -9  -3   -1.00    4.50
  -1  -9   3    9.00    5.00
   1  -9  -3    0.40    3.60
   1  -9  -3    1.20    3.70
  -1  -9   3    1.10    4.50
  -1  -9   3    2.70    4.50
   1  -9  -3    8.20    4.70
   1  -9  -3    4.80    3.40
  -1   9   2   43.60    6.20
  -1   9   2   61.49    6.40
  -1   9   2   55.29    5.90
  -1   9   2   50.39    6.30
  -1   9   2   52.99    6.60
   1   9  -2   64.29    7.70
   1   9  -2   54.79    7.10
   1   9  -2   49.30    6.50
   1   9  -2   39.80    6.30
  -1  -9   2   54.99    6.90
   1  -9  -2   58.39    6.50
   1  -9  -2   49.99    6.20
  -1  -9   2   55.09    6.90
   1  -9  -2   52.59    6.20
  -1  -9   2   52.79    7.20
  -1  -9   2   57.79    7.00
  -1  -9   2   51.49    6.40
   1  -9  -2   46.30    6.30
   1   9  -1   49.99    6.00
   1   9  -1   42.10    7.00
   1   9  -1   45.30    6.50
   1   9  -1   34.00    6.00
  -1   9   1   53.99    5.80
  -1   9   1   54.69    6.70
  -1   9   1   57.29    6.60
   1   9  -1   55.59    6.90
  -1   9   1   60.29    6.50
  -1   9   1   48.00    6.30
  -1  -9   1   52.99    7.90
   1  -9  -1   34.40    6.40
  -1  -9   1   49.30    6.00
   1  -9  -1   55.59    5.40
  -1  -9   1   55.29    8.30
  -1  -9   1   64.39    8.10
   1  -9  -1   37.90    6.60
   1  -9  -1   48.00    6.10
  -1  -9   1   54.89    7.30
  -1   9   0  157.38   11.00
   1   9   0  170.78   10.30
   1   9   0  163.08   10.20
  -1   9   0  150.78    6.50
  -1   9   0  157.78    9.70
  -1   9   0  157.38    9.50
   1   9   0  156.88    8.70
   1   9   0  153.28   10.00
  -1   9   0  166.28    9.60
   1   9   0  157.58    9.60
   1  -9   0  135.09    8.90
  -1  -9   0  153.18    8.30
   1  -9   0  155.18    9.50
   1  -9   0  144.59    6.40
   1  -9   0  160.58   10.00
  -1  -9   0  158.78    9.60
  -1  -9   0  147.29    9.20
  -1  -9   0  167.18    9.80
   1  -9   0  136.89   10.10
  -1  -9   0  141.29    9.80
   1   9   1   29.90    5.90
  -1   9  -1   28.50    5.90
   1   9   1   32.80    6.30
  -1   9  -1   37.10    6.50
  -1   9  -1   30.80    6.10
  -1   9  -1   33.40    4.20
  -1   9  -1   43.50    6.80
   1   9   1   27.30    5.60
   1   9   1   36.80    5.90
  -1  -9  -1   35.40    6.00
   1  -9   1   38.20    6.30
  -1  -9  -1   28.30    6.20
  -1  -9  -1   35.90    6.30
  -1  -9  -1   30.50    5.70
   1  -9   1   35.40    4.20
   1  -9   1   27.60    6.10
  -1  -9  -1   34.30    6.90
   1  -9   1   43.10    6.70
  -1   9  -2    1.70    4.90
   1   9   2   -0.20    4.80
   1   9   2    9.20    5.60
  -1   9  -2    1.70    4.60
  -1   9  -2   12.00    5.30
   1   9   2    4.20    4.60
   1   9   2    5.00    5.00
  -1   9  -2    3.90    3.90
   1   9   2    5.30    4.60
  -1   9  -2    2.30    5.00
   1  -9   2   -1.60    5.10
  -1  -9  -2    5.80    4.50
  -1  -9  -2   -5.90    3.90
  -1  -9  -2    7.00    4.90
  -1  -9  -2    5.60    5.40
   1  -9   2   -3.20    3.90
   1  -9   2    0.50    3.40
   1  -9   2    5.20    4.80
   1  -9   2   -1.20    4.90
  -1  -9  -2   -0.20    4.30
  -1   9  -3  510.25   19.00
   1   9   3  510.65   17.40
  -1   9  -3  523.85   19.30
  -1   9  -3  504.35   16.60
   1   9   3  489.05   18.00
  -1   9  -3  492.75   17.90
   1   9   3  502.35   18.20
  -1   9  -3  520.25   18.90
   1   9   3  480.25   18.00
   1   9   3  514.45   17.50
   1  -9   3  501.65   16.60
   1  -9   3  496.35   18.40
   1  -9   3  492.25   18.90
  -1  -9  -3  478.15   20.00
  -1  -9  -3  504.35   18.10
   1  -9   3  476.85   15.60
   1  -9   3  535.45   19.10
   1  -9   3  481.15   17.80
  -1  -9  -3  490.75   18.30
  -1  -9  -3  420.06   21.90
  -1  -9  -3  468.65   17.90
  -1   9  -4   -1.20    5.20
   1   9   4    2.00    5.60
  -1   9  -4    9.50    5.90
  -1   9  -4    4.50    5.30
  -1   9  -4    2.00    5.00
   1   9   4    3.80    5.10
   1   9   4   -4.90    3.90
   1   9   4   -3.10    4.40
   1  -9   4    1.40    4.80
   1  -9   4    5.10    5.70
  -1  -9  -4   -3.40    3.90
   1  -9   4    1.90    5.40
   1  -9   4   -0.50    5.20
   1  -9   4   -3.60    4.60
  -1  -9  -4    9.80    4.80
   1  -9   4   -3.30    4.50
  -1  -9  -4   -7.20    5.50
   1   9   5  138.29   11.60
  -1   9  -5  150.68   13.20
   1   9   5  130.89   11.80
   1   9   5  144.19   21.90
  -1   9  -5  149.29   11.70
   1   9   5  149.09   10.70
  -1   9  -5  131.49   11.70
   1  -9   5  133.19   12.40
   1  -9   5  145.29   11.90
   1  -9   5  164.68   12.70
   1  -9   5  140.79   12.90
  -1  -9  -5  150.48   12.70
   1   9   6   36.10    8.60
  -1   9  -6   50.99    9.70
   1   9   6   46.50    7.90
  -1   9  -6   52.89    9.50
   1   9   6   54.39   11.50
  -1   9  -6   39.20    9.00
   1   9   6   36.40    7.90
   1  -9   6   52.09    9.30
  -1  -9  -6   36.90    8.40
  -1  -9  -6   43.20    9.00
   1  -9   6   46.60   10.50
   1  -9   6   51.59    9.80
   1  -9   6   56.89    9.20
   1   9   7   -2.60    8.70
  -1   9  -7   13.90    7.40
   1   9   7   10.90    6.40
  -1   9  -7    6.40    6.00
  -1   9  -7   12.00    8.70
   1   9   7   20.00    8.10
   1   9   7    9.30    5.80
  -1  -9  -7   -3.80    6.10
   1  -9   7   15.60    6.70
   1  -9   7   19.10    8.60
  -1  -9  -7   13.40    6.40
   1  -9   7   -5.50    7.60
  -1  -9  -7   -0.30    7.50
   1  -9   7   13.90    7.30
   1   9   8   -7.00    5.90
   1   9   8   11.70    7.40
   1   9   8   12.10    8.10
  -1   9  -8   11.20    6.10
   1   9   8    7.60    9.10
  -1   9  -8    1.90    9.10
  -1  -9  -8  -12.50    9.90
   1  -9   8   -4.00    6.20
   1  -9   8    7.30    8.90
   1  -9   8   -2.60    8.50
  -1  -9  -8    4.20    7.50
  -1  -9  -8    3.40    8.10
   1   9   9   25.50   13.50
   1   9   9   39.30   10.30
   1   9   9   34.60   10.20
  -1   9  -9   25.70   12.20
  -1  -9  -9   22.50   10.70
   1  -9   9   19.20    9.90
  -1  -9  -9   35.00   10.10
   1  -9   9   20.80   11.10
  -1  -9  -9   47.00   12.40
   1  -9   9   47.20   12.90
   1  -9   9   18.90   10.70
   1   9  10   14.40    9.60
   1   9  10   -3.90   11.80
  -1   9 -10   -9.30    9.60
  -1  -9 -10   -8.70    8.20
   1  -9  10    1.00    9.30
   1  -9  10   12.40   10.40
   1  10 -10   17.20   11.20
  -1  10  10   17.00    8.60
  -1  10  10   10.20   11.00
  -1 -10  10   10.10    9.90
   1 -10 -10   15.90   10.00
  -1 -10  10    3.80   11.30
  -1  10   9   27.90   13.00
  -1  10   9   10.90    7.30
   1  10  -9   18.20    9.20
   1  10  -9   -3.20    9.90
  -1  10   9   -1.40    7.20
   1  10  -9   29.80    9.10
   1 -10  -9   13.10    9.00
  -1 -10   9    5.30   11.90
  -1 -10   9   18.40    9.90
  -1 -10   9   12.80    8.30
   1 -10  -9   12.60    9.10
   1 -10  -9   17.30    8.30
  -1  10   8   -2.10    9.70
   1  10  -8    0.80    8.40
  -1  10   8    0.90    6.50
   1  10  -8   -0.90    7.00
  -1  10   8    8.70    9.00
   1  10  -8    1.90    5.80
  -1 -10   8   -1.00    8.50
  -1 -10   8  -10.40    6.40
   1 -10  -8   -9.40    5.30
   1 -10  -8   -4.50    6.90
   1 -10  -8    5.40    5.70
  -1 -10   8   -3.60    6.50
  -1 -10   8   -1.00    7.40
  -1  10   7    8.80    6.70
   1  10  -7   19.00    8.50
  -1  10   7   33.80    8.50
   1  10  -7    9.10    5.90
  -1  10   7   24.50   10.00
  -1 -10   7   25.70   10.50
  -1 -10   7   14.40    8.00
   1 -10  -7   12.20    8.00
  -1 -10   7   28.10    6.90
   1 -10  -7   35.20    7.70
   1 -10  -7   28.90    7.30
  -1 -10   7   18.40    7.30
  -1  10   6    2.70    5.50
   1  10  -6   -1.40    6.80
  -1  10   6   10.00    5.70
  -1  10   6   18.40    8.40
   1  10  -6    7.40    5.30
  -1 -10   6    7.10    5.30
  -1 -10   6    3.40    7.00
   1 -10  -6   19.00    6.00
   1 -10  -6    8.10    4.90
   1 -10  -6    6.30    6.50
  -1 -10   6   11.10    7.10
  -1 -10   6    5.90    6.20
  -1  10   5  328.97   15.50
  -1  10   5  321.07   15.40
   1  10  -5  341.77   18.30
  -1  10   5  320.37   17.30
   1  10  -5  339.57   20.10
   1  10  -5  323.17   20.60
  -1  10   5  334.27   16.00
  -1 -10   5  330.17   17.00
   1 -10  -5  357.36   16.40
   1 -10  -5  304.17   14.60
   1 -10  -5  328.77   15.00
  -1 -10   5  331.57   18.10
  -1 -10   5  315.37   17.60
  -1 -10   5  346.37   15.30
   1  10  -4  486.05   19.40
   1  10  -4  553.34   20.50
  -1  10   4  473.05   17.70
  -1  10   4  495.25   18.90
   1  10  -4  450.15   21.40
  -1  10   4  468.75   14.70
  -1  10   4  452.05   17.60
  -1 -10   4  486.75   19.70
  -1 -10   4  486.75   17.60
   1 -10  -4  529.65   25.50
  -1 -10   4  455.25   19.00
   1 -10  -4  486.25   18.50
  -1 -10   4  404.96   20.50
   1 -10  -4  512.15   18.30
  -1 -10   4  468.05   18.70
   1 -10  -4  466.95   16.70
  -1  10   3  971.30   25.50
   1  10  -3  921.01   25.80
  -1  10   3  905.51   24.80
   1  10  -3  959.80   36.80
   1  10  -3  928.81   26.20
  -1  10   3  923.81   22.50
   1  10  -3  915.41   26.50
  -1  10   3  933.41   25.00
   1  10  -3  939.41   26.40
  -1  10   3  948.91   22.80
   1 -10  -3  945.31   24.90
  -1 -10   3  962.20   25.50
  -1 -10   3  973.90   25.50
  -1 -10   3  967.30   26.00
   1 -10  -3  963.00   24.60
  -1 -10   3  960.30   26.90
   1 -10  -3  915.91   24.50
   1 -10  -3  951.90   24.80
  -1  10   2 1458.15   33.00
  -1  10   2 1497.35   31.10
   1  10  -2 1523.95   33.20
  -1  10   2 1474.25   31.10
   1  10  -2 1469.75   34.30
  -1  10   2 1446.56   32.90
   1  10  -2 1430.06   33.70
   1  10  -2 1471.05   33.90
   1  10  -2 1526.35   34.70
  -1 -10   2 1467.55   34.70
  -1 -10   2 1507.35   35.20
   1 -10  -2 1423.76   33.60
  -1 -10   2 1433.76   33.10
  -1 -10   2 1476.45   33.30
  -1 -10   2 1400.56   32.00
   1 -10  -2 1488.65   32.90
   1 -10  -2 1534.15   33.30
  -1  10   1  155.98   10.10
  -1  10   1  156.28    9.20
   1  10  -1  134.29    9.70
  -1  10   1  160.68   10.00
   1  10  -1  150.98    9.00
  -1  10   1  148.49    9.10
   1  10  -1  157.08   10.50
  -1  10   1  143.09    7.50
   1  10  -1  149.19   10.00
   1  10  -1  155.08    9.70
  -1 -10   1  144.29   10.20
   1 -10  -1  147.99    9.30
   1 -10  -1  137.69    9.30
  -1 -10   1  151.98   10.40
  -1 -10   1  148.89   10.30
  -1 -10   1  161.98    9.70
   1 -10  -1  153.48    9.40
  -1 -10   1  149.59   10.50
   1 -10  -1  158.18    7.50
   1  10   0  136.39    9.70
  -1  10   0  130.29    9.40
  -1  10   0  144.59    9.00
   1  10   0  132.19   10.30
  -1  10   0  128.69    9.30
  -1  10   0  142.59    6.70
   1  10   0  139.29   10.10
   1  10   0  127.59    9.30
   1  10   0  142.79    8.50
  -1  10   0  140.49    9.90
  -1 -10   0  139.59    9.70
   1 -10   0  119.49   11.30
   1 -10   0  130.39    9.80
  -1 -10   0  123.39    9.80
   1 -10   0  143.29    9.70
  -1 -10   0  133.39    9.70
   1 -10   0  143.39    9.50
  -1 -10   0  153.08    9.70
   1 -10   0  137.49    6.30
  -1 -10   0  144.09    9.80
  -1  10  -1   50.89    8.90
   1  10   1   59.09    7.40
   1  10   1   53.59    7.40
  -1  10  -1   55.99    7.40
  -1  10  -1   65.99    7.80
   1  10   1   58.69    7.50
   1  10   1   64.89    7.90
  -1  10  -1   71.09    9.20
  -1  10  -1   56.79    5.30
  -1 -10  -1   54.99    7.20
  -1 -10  -1   55.09    6.90
   1 -10   1   64.89    7.80
  -1 -10  -1   52.99    7.20
   1 -10   1   59.29    7.40
   1 -10   1   58.99    8.00
   1 -10   1   72.99    7.90
   1 -10   1   63.29    5.30
  -1 -10  -1   59.49    7.70
  -1 -10  -1   56.79    7.60
   1  10   2   18.60    6.20
  -1  10  -2   11.70    4.30
   1  10   2   15.40    5.70
   1  10   2   13.90    5.60
   1  10   2   12.70    5.60
  -1  10  -2   14.90    5.40
  -1  10  -2   14.20    5.70
  -1  10  -2   19.70    6.30
  -1  10  -2   19.40    6.20
   1 -10   2    9.60    6.00
   1 -10   2   12.30    4.50
  -1 -10  -2   14.50    5.20
   1 -10   2   16.60    6.30
   1 -10   2   20.10    4.30
  -1 -10  -2    9.40    5.00
  -1 -10  -2   23.50    5.60
   1 -10   2   30.20    6.30
  -1 -10  -2   23.20    6.50
  -1 -10  -2   18.90    5.90
   1 -10   2   17.10    5.60
  -1  10  -3   -0.20    4.80
   1  10   3    5.20    4.80
  -1  10  -3    4.70    5.20
   1  10   3   -5.20    4.30
   1  10   3   -4.40    4.40
   1  10   3    2.70    4.60
  -1  10  -3   -2.60    4.40
   1  10   3    2.50    6.00
  -1  10  -3   -0.10    5.30
  -1  10  -3    5.00    4.60
  -1 -10  -3    1.30    4.70
  -1 -10  -3    4.70    4.60
  -1 -10  -3   -0.60    4.30
   1 -10   3    2.20    4.40
  -1 -10  -3    2.00    4.40
   1 -10   3   -1.60    4.40
   1 -10   3    1.70    5.10
   1 -10   3    8.70    5.60
   1 -10   3   -3.20    3.90
  -1 -10  -3   -2.10    5.00
   1 -10   3    0.40    5.30
   1  10   4  238.18   14.20
  -1  10  -4  207.88   13.70
  -1  10  -4  226.98   13.50
  -1  10  -4  236.08   14.60
   1  10   4  238.28   14.30
   1  10   4  222.58   12.20
   1  10   4  224.18   13.60
   1 -10   4  212.48   12.40
  -1 -10  -4  237.18   13.10
  -1 -10  -4  254.47   15.50
   1 -10   4  218.48   12.20
   1 -10   4  248.08   14.60
   1 -10   4  223.38   13.30
  -1 -10  -4  217.48   14.30
   1 -10   4  217.98   14.60
   1 -10   4  228.08   14.60
   1  10   5    5.00    8.50
   1  10   5    8.90    6.40
  -1  10  -5   -3.90    4.50
   1  10   5    0.40    5.00
  -1  10  -5    5.90    6.40
   1  10   5   -3.80    4.40
  -1  10  -5    1.70    6.80
   1 -10   5   -2.40    5.60
  -1 -10  -5    4.90    8.50
   1 -10   5    6.70    6.40
   1 -10   5    0.70    6.20
   1 -10   5   -1.90    5.20
  -1 -10  -5    1.60    7.20
   1  10   6    4.40    6.50
   1  10   6    5.40    5.20
   1  10   6   -0.90    5.40
  -1  10  -6    9.70    7.00
  -1  10  -6   -2.90    5.70
   1  10   6   -9.30    6.80
  -1  10  -6    9.40    7.40
   1 -10   6    4.70    7.50
  -1 -10  -6  -10.60    5.50
  -1 -10  -6   10.70    7.00
   1 -10   6   -3.90    5.30
   1 -10   6   -8.70    5.20
  -1 -10  -6   -4.60    5.20
   1 -10   6    0.30    5.60
   1  10   7    1.10    5.40
  -1  10  -7   -4.60    6.90
   1  10   7   -3.60    5.40
  -1  10  -7   -0.40    5.40
   1  10   7   15.90    9.40
   1  10   7    0.80    6.30
   1 -10   7   13.50    8.20
   1 -10   7   -0.90    6.40
   1 -10   7    3.10    6.30
  -1 -10  -7    3.10    5.60
  -1 -10  -7   -3.60    4.90
   1 -10   7    0.40    7.40
  -1 -10  -7    6.40    8.00
  -1  10  -8    5.70    9.50
   1  10   8   10.80    6.90
  -1  10  -8   -4.20    7.20
   1  10   8  -11.10    5.00
   1  10   8    4.90    7.90
  -1  10  -8   -2.20    6.40
   1  10   8   -0.10    9.30
   1 -10   8   -5.20    7.20
  -1 -10  -8    2.20    7.00
   1 -10   8   -8.70    7.00
  -1 -10  -8    7.10    9.10
   1 -10   8    1.20    8.10
  -1 -10  -8    1.60    8.10
   1  10   9    7.40    8.00
   1  10   9    3.40   10.50
  -1  10  -9   19.00   12.20
  -1  10  -9   -5.00    8.30
   1  10   9    9.60    8.10
  -1 -10  -9  -10.90    8.40
   1 -10   9   12.30    9.00
   1 -10   9   -7.90    8.70
  -1 -10  -9    5.60    9.80
   1  10  10   -3.90    8.40
  -1  10 -10   -1.20    9.90
   1  10  10   -3.10   11.30
   1 -10  10    1.70    9.50
   1 -10  10   13.20   10.60
  -1 -10 -10   -0.40    9.90
  -1  11  10    6.40   10.80
  -1  11  10    5.70    8.00
   1  11 -10   -9.80    8.60
  -1 -11  10  -13.90   10.80
  -1 -11  10   -9.60    8.40
   1 -11 -10    8.40    9.30
   1  11  -9    8.90   10.40
   1  11  -9    2.70   10.10
  -1  11   9    3.70    7.60
  -1  11   9    0.00    7.40
  -1  11   9   10.30   11.90
   1  11  -9    7.90    8.60
  -1 -11   9    0.30   11.00
  -1 -11   9   23.10    9.20
  -1 -11   9   -1.60    8.30
   1 -11  -9    5.40    9.10
   1 -11  -9    7.00    7.20
  -1  11   8    8.80    7.40
  -1  11   8   -1.50    9.40
   1  11  -8   -3.70    7.80
   1  11  -8   -3.00    5.60
  -1  11   8   23.00   11.80
   1  11  -8   21.30    8.40
   1 -11  -8   14.90    6.30
  -1 -11   8    6.50    9.40
   1 -11  -8    1.30    5.50
   1 -11  -8    8.00    8.30
  -1 -11   8    3.50    7.30
  -1 -11   8   -2.00    6.30
  -1 -11   8   16.70    6.00
   1  11  -7   20.70    7.90
  -1  11   7   23.80    8.00
  -1  11   7    9.10    8.80
   1  11  -7    9.90    6.80
   1  11  -7    4.00    8.40
  -1  11   7   14.60    7.60
  -1 -11   7   12.10    7.80
   1 -11  -7    6.40    7.50
  -1 -11   7   13.10    9.00
  -1 -11   7    5.00    6.00
  -1 -11   7    3.20    5.80
   1 -11  -7    4.30    5.50
   1 -11  -7   18.20    6.50
   1  11  -6   -1.50    5.60
  -1  11   6    4.00    5.20
  -1  11   6   -9.30    6.50
   1  11  -6    2.20    7.40
   1  11  -6    7.60    6.00
   1  11  -6   -2.60    7.50
  -1  11   6    4.80    5.90
  -1 -11   6    1.90    5.80
   1 -11  -6   -4.50    5.50
   1 -11  -6    5.50    4.80
  -1 -11   6    8.20    8.20
   1 -11  -6    9.80    5.00
  -1 -11   6    6.90    6.90
  -1 -11   6    6.70    5.40
  -1  11   5   52.09    8.40
  -1  11   5   35.90    7.20
   1  11  -5   58.59   11.90
  -1  11   5   52.29    9.90
   1  11  -5   58.89    9.30
  -1 -11   5   38.80    7.40
   1 -11  -5   49.90    8.50
   1 -11  -5   43.20    7.00
   1 -11  -5   44.10    7.00
  -1 -11   5   39.90    7.60
   1  11  -4  125.99   11.10
   1  11  -4  130.89   10.60
   1  11  -4  148.89   11.00
  -1  11   4  131.19   10.40
  -1  11   4  134.29    8.40
  -1  11   4  115.59   10.60
   1  11  -4  139.19   12.20
  -1  11   4  126.59   10.80
   1 -11  -4  129.69   10.70
  -1 -11   4  113.59   10.70
  -1 -11   4  129.69   12.00
  -1 -11   4  121.89   10.40
  -1 -11   4  118.59   11.20
   1 -11  -4  121.29   10.80
  -1  11   3  403.46   16.10
  -1  11   3  389.96   15.80
   1  11  -3  387.56   16.80
   1  11  -3  413.56   17.20
   1  11  -3  416.86   17.20
  -1  11   3  381.56   16.00
  -1  11   3  394.96   16.00
  -1  11   3  393.86   13.90
   1  11  -3  381.86   16.70
   1  11  -3  394.76   16.40
  -1 -11   3  404.56   16.20
   1 -11  -3  407.96   15.20
   1 -11  -3  398.86   15.70
  -1 -11   3  421.56   16.60
   1 -11  -3  382.16   15.10
   1 -11  -3  415.56   16.10
  -1 -11   3  405.66   17.90
  -1 -11   3  405.46   16.20
  -1 -11   3  400.56   16.90
  -1  11   2  108.99    8.20
   1  11  -2  100.89    9.70
   1  11  -2  103.89    9.00
   1  11  -2   94.69    9.40
  -1  11   2   89.99    8.90
  -1  11   2   90.29    7.80
  -1  11   2  103.09    8.30
   1  11  -2   91.19    8.30
  -1  11   2   86.39    8.80
   1  11  -2  110.79   10.40
  -1 -11   2   90.09    9.60
  -1 -11   2   98.99    9.80
  -1 -11   2   78.79    9.10
   1 -11  -2   91.09    8.40
  -1 -11   2   93.79    9.20
  -1 -11   2  103.89    8.10
   1 -11  -2   83.29    9.60
   1 -11  -2   89.09    9.10
  -1  11   1  325.07   12.90
   1  11  -1  329.07   13.20
   1  11  -1  333.67   14.50
  -1  11   1  326.97   11.30
  -1  11   1  337.57   14.30
   1  11  -1  324.87   13.90
   1  11  -1  332.57   14.90
  -1  11   1  331.77   14.10
  -1  11   1  314.47   13.10
  -1 -11   1  327.07   14.30
   1 -11  -1  314.87   13.40
   1 -11  -1  316.77   13.50
  -1 -11   1  330.57   14.30
   1 -11  -1  337.07   13.70
  -1 -11   1  329.27   15.20
   1 -11  -1  324.37   10.80
  -1 -11   1  332.67   12.90
  -1 -11   1  315.77   13.90
   1 -11  -1  328.87   13.40
  -1  11   0  342.47   13.90
  -1  11   0  348.07   14.10
   1  11   0  334.67   14.60
   1  11   0  325.17   16.60
  -1  11   0  331.17   10.40
  -1  11   0  356.26   14.50
   1  11   0  366.86   13.60
   1  11   0  330.97   14.40
   1  11   0  331.27   14.90
  -1 -11   0  356.36   14.50
   1 -11   0  357.06   14.80
  -1 -11   0  342.37   14.60
   1 -11   0  350.06   14.80
   1 -11   0  343.47   10.30
   1 -11   0  356.26   14.40
  -1 -11   0  328.67   14.80
  -1 -11   0  318.37   12.40
   1 -11   0  350.46   14.20
  -1 -11   0  344.37   17.10
   1  11   1  388.16   16.10
   1  11   1  402.46   14.30
  -1  11  -1  397.46   15.70
   1  11   1  406.56   16.00
   1  11   1  379.56   15.00
  -1  11  -1  388.26   11.70
  -1  11  -1  391.96   16.10
  -1  11  -1  408.56   15.50
   1  11   1  394.46   15.20
  -1  11  -1  382.26   15.80
  -1 -11  -1  382.86   16.00
  -1 -11  -1  397.56   15.60
   1 -11   1  360.76   15.10
   1 -11   1  397.16   15.60
  -1 -11  -1  389.06   14.10
   1 -11   1  373.26   11.40
   1 -11   1  391.16   16.30
   1 -11   1  368.76   14.90
  -1 -11  -1  398.26   15.10
   1  11   2  154.88   10.20
  -1  11  -2  145.69   11.60
  -1  11  -2  136.89    8.50
  -1  11  -2  108.09   12.60
   1  11   2  157.18   10.80
   1  11   2  155.28   11.10
   1  11   2  145.79   11.20
   1  11   2  155.88   10.80
  -1 -11  -2  166.78   11.00
   1 -11   2  148.29   11.00
   1 -11   2  157.68    8.50
  -1 -11  -2  142.49   10.60
  -1 -11  -2  149.39    9.70
  -1 -11  -2  129.39    9.70
  -1 -11  -2  143.19   10.70
   1 -11   2  131.99   10.80
  -1  11  -3  225.98   13.70
   1  11   3  243.88   12.70
   1  11   3  206.98   12.70
  -1  11  -3  213.18   11.30
   1  11   3  217.88   12.20
   1  11   3  238.88   13.60
   1  11   3  236.18   13.40
  -1  11  -3  216.58   13.50
  -1  11  -3  221.98   13.70
  -1  11  -3  229.98   13.50
   1 -11   3  214.88   13.00
   1 -11   3  227.38   14.00
  -1 -11  -3  221.58   13.50
   1 -11   3  225.98   11.50
  -1 -11  -3  240.78   13.40
   1 -11   3  207.48   12.90
  -1 -11  -3  233.28   12.80
  -1 -11  -3  235.08   13.00
   1 -11   3  217.58   12.70
  -1 -11  -3  228.08   12.40
   1 -11   3  229.18   11.20
  -1  11  -4   56.79    8.90
   1  11   4   59.69    9.20
  -1  11  -4   44.30    8.50
   1  11   4   45.70    8.10
   1  11   4   54.39    8.90
   1  11   4   60.79    8.00
  -1  11  -4   67.39    8.60
  -1  11  -4   63.69    9.40
  -1  11  -4   51.89    9.00
  -1 -11  -4   54.39    8.80
   1 -11   4   55.89    8.00
  -1 -11  -4   54.19    8.90
  -1 -11  -4   55.19    7.90
   1 -11   4   46.90    7.80
   1 -11   4   57.69    8.80
   1 -11   4   63.49    9.90
   1 -11   4   53.49    8.40
  -1  11  -5  154.28   13.50
   1  11   5  156.98   13.20
   1  11   5  178.48   15.30
   1  11   5  154.48   11.20
  -1  11  -5  127.19   14.70
  -1  11  -5  148.19   13.40
  -1 -11  -5  143.89   11.40
   1 -11   5  132.99   11.90
   1 -11   5  173.88   14.00
  -1 -11  -5  154.48   16.30
   1 -11   5  164.08   14.00
   1 -11   5  171.08   12.50
  -1  11  -6  -14.20    5.40
   1  11   6    7.90    9.00
   1  11   6    2.20    6.40
  -1  11  -6    1.50    5.00
   1  11   6   11.40    6.00
   1  11   6    3.90    5.40
   1 -11   6    3.20    6.10
   1 -11   6    1.00    6.40
  -1 -11  -6    3.00    7.10
   1 -11   6    8.90    7.30
  -1 -11  -6    2.40    7.30
  -1 -11  -6    3.60    5.90
   1 -11   6    1.40    6.20
   1  11   7   29.90    8.50
   1  11   7   32.50   11.00
  -1  11  -7   20.60    8.80
  -1  11  -7   31.10    8.50
   1  11   7   30.10    9.60
  -1  11  -7   20.10    8.90
  -1 -11  -7   44.10    9.40
   1 -11   7   16.00    7.70
   1 -11   7   38.70   10.10
   1 -11   7   36.50   10.80
  -1 -11  -7   32.40    9.60
  -1  11  -8   10.80    9.50
  -1  11  -8    3.20    8.50
  -1  11  -8    3.30    6.70
   1  11   8    6.80    9.50
   1  11   8   -8.70    6.80
   1  11   8   11.00    6.30
   1  11   8   -0.60    7.30
   1 -11   8   20.30   11.90
   1 -11   8    8.00    7.30
  -1 -11  -8   21.20    8.70
  -1 -11  -8   -4.90    6.80
   1 -11   8   -0.30    9.20
   1 -11   8   -5.60    7.00
  -1 -11  -8    2.20    8.30
   1  11   9   12.20    8.90
  -1  11  -9   16.80   11.30
   1  11   9   -7.90    9.50
   1  11   9   26.10    9.90
  -1 -11  -9   -2.60    9.00
   1 -11   9   20.20   10.20
  -1 -11  -9   30.30   11.90
   1 -11   9   -5.90    9.20
  -1 -11  -9    1.80   10.90
   1  11  10   -8.50    9.60
  -1  11 -10  -11.50   10.10
   1  11  10   -7.70    8.70
   1 -11  10   20.70   13.00
  -1 -11 -10    0.90   10.20
   1 -11  10   -4.20    8.90
   1  12 -10    8.40   10.00
  -1  12  10   -7.40    7.90
  -1  12  10    4.80   11.10
   1 -12 -10   11.20   10.00
  -1 -12  10    1.00   10.80
  -1 -12  10   -3.30    8.60
  -1  12   9    6.40   10.30
   1  12  -9   13.60   10.20
  -1  12   9    9.20    8.30
  -1  12   9   -2.80    7.80
  -1 -12   9    8.00    9.10
   1 -12  -9   19.10    9.50
  -1 -12   9   14.70    9.20
   1 -12  -9   34.20   11.40
  -1 -12   9   12.50   12.10
  -1  12   8   22.40   10.50
   1  12  -8   13.00    9.50
  -1  12   8    0.00    7.60
   1  12  -8  -12.50    7.00
  -1 -12   8   -1.40    7.90
  -1 -12   8   11.60    9.90
   1 -12  -8   15.50    6.70
  -1 -12   8   -6.20    5.60
  -1 -12   8   -6.80    5.50
   1  12  -7  122.99   14.30
   1  12  -7  120.39   12.60
   1  12  -7  106.49   14.60
  -1  12   7  141.09   16.60
  -1  12   7  123.99   13.40
  -1  12   7  110.29   12.90
  -1 -12   7  120.89   15.40
  -1 -12   7   85.99   11.50
  -1 -12   7  130.29   14.80
   1 -12  -7  113.79   13.80
   1 -12  -7  108.99   12.10
  -1 -12   7  119.69   10.70
   1 -12  -7  139.19   11.60
   1  12  -6   98.59   10.90
   1  12  -6   86.79   13.30
   1  12  -6  102.99   13.30
  -1  12   6   72.79    9.80
  -1  12   6  116.19   11.80
  -1  12   6   92.49   12.70
   1 -12  -6   84.19   10.00
   1 -12  -6   84.59   11.70
   1 -12  -6   92.79   10.10
  -1 -12   6   93.49   12.60
  -1 -12   6   83.89   11.30
  -1 -12   6   99.59   12.80
  -1  12   5  384.86   18.00
   1  12  -5  412.16   20.70
   1  12  -5  401.56   19.10
  -1  12   5  420.76   19.80
   1  12  -5  435.46   21.10
  -1  12   5  410.56   18.50
  -1 -12   5  423.66   17.90
  -1 -12   5  430.46   21.30
   1 -12  -5  384.96   17.00
  -1 -12   5  393.96   22.60
   1 -12  -5  419.66   18.70
  -1 -12   5  394.86   19.10
  -1  12   4   84.79    9.80
   1  12  -4   88.59   10.20
   1  12  -4   99.99   11.50
   1  12  -4  102.39   10.40
  -1  12   4   86.99   10.00
  -1  12   4   94.69   10.10
  -1  12   4   81.09    7.40
   1  12  -4   85.79   10.70
  -1 -12   4  101.79   11.00
  -1 -12   4   93.79   10.10
   1 -12  -4   81.69    9.60
  -1 -12   4   92.99   10.80
   1 -12  -4   93.99   10.20
   1 -12  -4   98.99    9.30
  -1 -12   4  101.09   11.60
   1  12  -3  889.11   26.80
  -1  12   3  915.51   25.90
  -1  12   3  931.71   25.10
   1  12  -3  932.21   26.50
   1  12  -3  929.51   27.20
   1  12  -3  946.11   27.80
  -1  12   3  921.31   26.20
   1  12  -3  921.31   27.40
  -1 -12   3  876.71   25.00
   1 -12  -3  892.31   25.30
  -1 -12   3  815.72   30.10
   1 -12  -3  898.21   25.70
  -1 -12   3  875.01   25.60
  -1 -12   3  882.41   27.70
   1 -12  -3  880.41   27.40
  -1 -12   3  876.21   25.90
   1  12  -2  396.86   15.60
  -1  12   2  399.76   15.90
  -1  12   2  380.76   14.40
   1  12  -2  391.86   16.60
   1  12  -2  356.66   16.10
   1  12  -2  386.76   16.70
  -1  12   2  370.26   15.60
   1  12  -2  399.76   16.50
  -1  12   2  384.76   13.90
  -1  12   2  370.46   14.40
  -1 -12   2  366.96   17.10
  -1 -12   2  362.36   14.70
   1 -12  -2  399.26   16.00
  -1 -12   2  373.66   18.00
   1 -12  -2  373.76   15.20
   1 -12  -2  388.96   13.60
  -1 -12   2  362.26   15.50
   1 -12  -2  381.46   15.40
  -1 -12   2  391.76   16.50
   1  12  -1  355.46   14.10
   1  12  -1  372.26   15.70
  -1  12   1  357.96   15.30
   1  12  -1  361.06   15.30
  -1  12   1  361.16   14.20
   1  12  -1  361.06   15.80
  -1  12   1  365.66   15.40
   1  12  -1  367.96   15.90
  -1 -12   1  355.16   15.90
   1 -12  -1  355.56   11.70
  -1 -12   1  347.57   13.60
  -1 -12   1  344.77   15.60
   1 -12  -1  364.06   14.80
  -1 -12   1  349.96   15.60
   1 -12  -1  360.36   15.40
   1 -12  -1  360.56   16.60
  -1 -12   1  335.77   14.60
   1 -12  -1  348.27   14.70
  -1  12   0  635.24   19.80
   1  12   0  622.44   25.20
  -1  12   0  638.54   16.00
   1  12   0  673.03   19.20
   1  12   0  703.63   25.10
  -1  12   0  658.93   21.00
   1  12   0  635.34   21.10
  -1  12   0  644.44   21.00
  -1  12   0  692.93   20.70
   1 -12   0  662.53   16.00
   1 -12   0  661.23   20.80
  -1 -12   0  624.74   20.70
  -1 -12   0  643.24   18.70
   1 -12   0  666.33   20.90
  -1 -12   0  605.74   29.20
   1 -12   0  648.44   20.50
   1 -12   0  693.63   21.60
  -1 -12   0  675.83   21.90
  -1  12  -1    2.80    5.30
  -1  12  -1   11.20    5.60
  -1  12  -1    9.10    3.80
   1  12   1    7.00    5.50
   1  12   1   10.30    5.60
  -1  12  -1   12.60    5.60
   1  12   1    3.80    4.80
   1  12   1    0.10    4.60
   1  12   1   14.60    5.50
  -1  12  -1   19.70    6.20
  -1 -12  -1   13.20    5.90
  -1 -12  -1    9.20    5.30
   1 -12   1    3.50    5.90
  -1 -12  -1   -4.00    4.40
   1 -12   1   12.50    6.10
  -1 -12  -1   10.80    4.60
   1 -12   1   10.10    5.60
   1 -12   1    7.10    3.50
  -1 -12  -1   15.30    5.50
   1 -12   1    5.30    5.30
   1  12   2  291.17   14.70
   1  12   2  303.67   14.60
  -1  12  -2  311.57   14.60
  -1  12  -2  310.37   11.80
  -1  12  -2  302.77   15.50
   1  12   2  263.77   14.50
   1  12   2  274.07   13.60
   1  12   2  296.77   14.50
  -1  12  -2  285.47   15.20
  -1  12  -2  289.87   17.60
  -1 -12  -2  295.27   14.10
   1 -12   2  289.27   15.30
  -1 -12  -2  294.37   15.40
   1 -12   2  305.57   14.90
  -1 -12  -2  300.47   14.90
   1 -12   2  316.57   15.30
  -1 -12  -2  291.57   14.60
  -1 -12  -2  284.77   14.40
  -1  12  -3  134.59   11.70
  -1  12  -3  122.89   14.60
   1  12   3  127.79   10.10
  -1  12  -3  114.79   10.70
  -1  12  -3  118.39    9.70
   1  12   3  117.39   11.50
  -1  12  -3  112.69   11.60
   1  12   3  108.39   10.20
   1  12   3  121.69   11.20
   1 -12   3  111.19    9.90
   1 -12   3  120.89   10.90
  -1 -12  -3  117.69   10.60
  -1 -12  -3  130.69    9.80
   1 -12   3  119.09   10.60
   1 -12   3  109.69    9.00
  -1 -12  -3  128.89   10.90
  -1 -12  -3  133.79   11.10
   1 -12   3  108.19   11.20
  -1 -12  -3  122.59   10.30
   1 -12   3  110.89    8.60
   1  12   4   26.30    6.60
   1  12   4   31.70    7.10
  -1  12  -4   35.00    9.20
  -1  12  -4   33.40    7.80
  -1  12  -4   40.20    8.40
  -1  12  -4   20.50    6.00
   1  12   4   27.10    8.30
  -1  12  -4   41.70    9.10
   1  12   4   29.40    7.50
   1 -12   4   33.40    7.80
  -1 -12  -4   49.50    8.50
   1 -12   4   45.60    7.20
   1 -12   4   42.60    9.00
   1 -12   4   28.10    6.80
  -1 -12  -4   32.40    6.90
  -1 -12  -4   31.50    8.30
   1 -12   4   37.10    8.10
   1  12   5  247.98   15.90
   1  12   5  255.37   16.70
   1  12   5  274.97   14.90
  -1  12  -5  286.07   17.40
   1  12   5  294.37   17.70
  -1  12  -5  265.27   17.00
  -1  12  -5  286.97   17.30
   1 -12   5  309.27   18.50
   1 -12   5  294.97   16.60
   1 -12   5  291.97   17.30
   1 -12   5  262.97   15.70
  -1 -12  -5  290.17   16.80
  -1 -12  -5  278.97   16.10
  -1  12  -6   34.00   10.00
   1  12   6    9.80    7.00
  -1  12  -6   11.70    7.60
   1  12   6   10.90    6.20
   1  12   6   16.90    6.60
   1  12   6   20.70    9.20
  -1  12  -6   10.60    7.00
   1 -12   6   24.50    8.60
   1 -12   6   26.30    8.70
  -1 -12  -6   12.40    6.70
   1 -12   6   21.20    8.40
  -1 -12  -6    6.70    8.20
   1 -12   6   22.80    7.80
   1  12   7  205.28   16.30
  -1  12  -7  217.18   17.40
   1  12   7  187.78   13.30
   1  12   7  200.88   19.60
   1  12   7  207.98   17.10
  -1  12  -7  201.58   18.80
  -1  12  -7  219.38   17.40
  -1 -12  -7  205.48   18.00
   1 -12   7  202.68   17.40
   1 -12   7  248.38   18.10
  -1 -12  -7  188.18   15.80
   1 -12   7  222.88   19.70
   1 -12   7  183.28   15.00
  -1 -12  -7  243.68   16.80
   1  12   8    4.50    7.00
   1  12   8   -3.20    6.30
   1  12   8   -2.90    9.50
  -1  12  -8    0.80    8.70
   1  12   8    3.90    8.00
  -1  12  -8  -10.40    9.00
  -1  12  -8    3.90    6.70
   1 -12   8    7.90    7.70
  -1 -12  -8    1.50    7.90
  -1 -12  -8    5.60    9.40
  -1 -12  -8   -7.20    6.60
   1 -12   8    9.00    7.60
   1 -12   8   10.30   10.40
   1 -12   8    5.60    8.50
  -1  12  -9   18.80    8.50
  -1  12  -9   16.80   11.20
   1  12   9    1.00    9.80
   1  12   9    6.50    8.30
   1  12   9   12.60    9.50
   1 -12   9   -1.80    8.90
  -1 -12  -9    3.80    9.50
   1 -12   9   -2.70    8.70
   1  12  10   -9.60   10.10
   1  12  10   -0.80    8.30
  -1  12 -10   14.40   12.50
   1 -12  10   -0.80   10.10
   1 -12  10    1.10   12.30
  -1 -12 -10    3.40   10.10
  -1  13   9   16.70   11.50
   1  13  -9  -10.90    8.60
  -1  13   9   12.70    8.40
  -1  13   9   -1.30    7.20
   1 -13  -9   11.30    9.60
  -1 -13   9    0.20    8.30
  -1 -13   9    6.60    9.50
  -1  13   8    8.10   10.00
  -1  13   8   17.40    8.80
  -1  13   8   13.70    9.60
   1  13  -8   29.00    9.20
   1  13  -8   11.20    9.20
   1  13  -8    2.30    6.40
   1 -13  -8    9.80    6.60
   1 -13  -8    7.80    8.10
  -1 -13   8    5.40    6.80
   1 -13  -8    0.50    5.90
  -1 -13   8    7.20    9.00
  -1 -13   8    4.40    8.20
  -1 -13   8    3.20    7.40
  -1  13   7   -3.50    5.90
   1  13  -7   -3.50    6.00
   1  13  -7   -3.40    5.30
   1  13  -7    0.80    8.00
  -1  13   7    3.30    8.70
  -1  13   7    1.20    6.40
  -1 -13   7   -4.30    5.60
   1 -13  -7   -2.20    5.10
  -1 -13   7    6.20    7.90
   1 -13  -7   -3.90    6.90
  -1 -13   7   10.50    9.00
   1 -13  -7   -0.10    5.30
  -1 -13   7    3.40    6.80
   1  13  -6    9.70    7.90
  -1  13   6   15.60    6.60
   1  13  -6   10.60    8.50
  -1  13   6    9.90    8.10
  -1  13   6   14.20    7.20
   1  13  -6   18.30    7.90
   1 -13  -6   19.40    6.00
   1 -13  -6   15.80    8.00
  -1 -13   6   14.50    8.20
  -1 -13   6    8.20    7.40
  -1 -13   6   -5.10    8.30
  -1 -13   6   11.90    6.80
   1  13  -5   38.20    7.60
   1  13  -5   40.80    8.80
  -1  13   5   32.50    7.60
   1  13  -5   29.20    9.60
   1  13  -5   40.10    9.20
  -1  13   5   33.20    7.50
   1 -13  -5   39.30    8.30
   1 -13  -5   23.60    6.50
  -1 -13   5   22.30    8.30
  -1 -13   5   27.10    7.10
  -1 -13   5   29.90    8.80
  -1 -13   5   39.90    8.20
   1  13  -4  122.49   12.60
  -1  13   4  120.59    8.60
  -1  13   4  120.09   10.90
   1  13  -4  116.19   11.50
   1  13  -4  121.49   10.70
  -1  13   4  122.19   11.00
  -1  13   4  121.19   12.60
   1  13  -4  144.89   12.60
  -1 -13   4  121.49   12.60
  -1 -13   4  130.99   11.00
   1 -13  -4  123.89   10.30
  -1 -13   4  124.79   11.40
   1  13  -3  156.28   12.00
   1  13  -3  158.68   11.60
  -1  13   3  164.28   11.20
  -1  13   3  135.69   13.60
  -1  13   3  144.79   11.10
   1  13  -3  129.69   11.70
  -1  13   3  160.48   11.70
   1  13  -3  149.79   11.20
   1  13  -3  143.89   12.60
  -1 -13   3  143.19   12.90
  -1 -13   3  140.19   11.60
  -1 -13   3  162.58   12.40
   1 -13  -3  162.08   11.90
   1 -13  -3  152.28   10.90
   1 -13  -3  152.28   11.60
   1 -13  -3  126.69   10.80
  -1 -13   3  141.09   10.30
   1  13  -2  278.07   14.60
   1  13  -2  248.88   14.30
   1  13  -2  286.87   15.20
  -1  13   2  247.48   13.70
  -1  13   2  284.27   14.00
  -1  13   2  257.77   12.40
   1  13  -2  270.37   13.50
   1  13  -2  264.77   14.50
  -1  13   2  267.47   12.00
  -1  13   2  274.07   12.90
   1 -13  -2  279.27   14.30
   1 -13  -2  251.17   13.10
  -1 -13   2  262.07   14.00
   1 -13  -2  260.87   13.60
  -1 -13   2  256.47   14.30
   1 -13  -2  266.07   11.60
  -1 -13   2  261.87   14.10
  -1 -13   2  262.67   15.30
  -1  13   1  118.49   10.70
   1  13  -1  121.29    8.90
   1  13  -1  128.69   10.80
  -1  13   1  127.39   10.40
  -1  13   1  113.49    9.80
  -1  13   1  125.59    9.60
  -1  13   1  125.69    8.20
   1  13  -1  116.99   10.30
   1  13  -1  140.29   11.10
   1  13  -1  136.29   11.30
  -1 -13   1  132.49   10.90
   1 -13  -1  129.39   10.30
   1 -13  -1  122.89    7.70
  -1 -13   1  139.59   11.80
  -1 -13   1  135.39   10.60
   1 -13  -1  121.59   10.80
  -1 -13   1  134.39   10.80
  -1 -13   1  112.79    9.10
   1 -13  -1  127.69   10.00
  -1  13   0  137.39   10.70
   1  13   0  117.59    8.80
   1  13   0  115.19   10.50
  -1  13   0  130.89    8.80
  -1  13   0  113.49    9.80
   1  13   0   88.39   10.10
  -1  13   0  128.29   11.90
   1  13   0  128.09   10.80
  -1  13   0  125.29   11.00
   1  13   0  112.59   10.30
   1 -13   0  130.39   11.30
  -1 -13   0  136.49   11.00
   1 -13   0  136.49   10.50
   1 -13   0  111.49   10.60
  -1 -13   0  114.29    8.50
  -1 -13   0  119.39   11.10
  -1 -13   0  132.29   10.90
  -1 -13   0   98.39   10.70
   1 -13   0  137.59    7.40
   1 -13   0  129.09   10.80
   1  13   1   12.40    6.00
  -1  13  -1    9.00    5.50
   1  13   1   13.20    5.90
  -1  13  -1    5.10    4.30
   1  13   1    9.50    6.40
  -1  13  -1    4.20    5.40
   1  13   1    8.40    5.50
  -1  13  -1   -1.50    5.90
   1  13   1    9.80    6.00
  -1  13  -1    0.60    5.30
   1 -13   1   11.40    6.00
  -1 -13  -1    5.00    5.10
  -1 -13  -1   15.10    6.00
   1 -13   1    5.50    5.30
   1 -13   1   -1.90    3.50
   1 -13   1    8.20    5.40
  -1 -13  -1   14.10    5.30
  -1 -13  -1   17.00    6.20
  -1 -13  -1   -0.30    5.80
   1 -13   1    2.70    5.90
  -1  13  -2  800.22   21.00
  -1  13  -2  781.42   25.70
  -1  13  -2  806.52   25.20
  -1  13  -2  813.52   25.90
   1  13   2  807.42   24.50
   1  13   2  819.32   25.60
  -1  13  -2  818.52   26.00
   1  13   2  823.32   24.60
   1  13   2  843.92   24.40
   1  13   2  867.51   26.30
   1 -13   2  793.42   25.30
   1 -13   2  773.32   20.40
  -1 -13  -2  782.02   25.20
  -1 -13  -2  783.72   24.40
  -1 -13  -2  783.92   25.90
  -1 -13  -2  830.92   25.90
   1 -13   2  797.42   24.70
  -1  13  -3   14.40    6.50
  -1  13  -3   30.60    7.50
  -1  13  -3   17.10    7.80
   1  13   3   21.40    6.60
   1  13   3   20.80    5.90
  -1  13  -3   26.70    5.90
  -1  13  -3   23.10    7.40
   1  13   3   18.20    6.40
   1  13   3    9.10    6.10
   1 -13   3   21.50    7.20
   1 -13   3   19.20    8.20
  -1 -13  -3   30.50    6.60
  -1 -13  -3   15.20    6.30
   1 -13   3   10.50    6.00
   1 -13   3    5.80    5.00
  -1 -13  -3   27.60    6.40
   1 -13   3   18.30    6.50
   1 -13   3   17.60    5.20
  -1 -13  -3   21.90    7.20
  -1 -13  -3    9.70    5.50
  -1  13  -4  261.77   16.10
  -1  13  -4  263.37   16.30
  -1  13  -4  243.68   15.00
  -1  13  -4  258.47   16.50
   1  13   4  286.47   16.60
   1  13   4  270.77   14.70
  -1  13  -4  287.27   14.80
   1  13   4  259.97   16.50
   1  13   4  305.87   16.30
   1 -13   4  288.47   16.40
  -1 -13  -4  282.87   15.90
   1 -13   4  289.37   14.80
   1 -13   4  257.47   13.50
   1 -13   4  278.27   16.30
   1 -13   4  298.87   17.90
  -1 -13  -4  263.07   15.10
  -1 -13  -4  277.37   15.60
  -1  13  -5   17.50    8.10
   1  13   5   43.80    8.40
   1  13   5   20.80    6.80
  -1  13  -5   29.80    8.70
   1  13   5   48.80    9.90
   1  13   5   41.20    9.10
  -1 -13  -5   42.60    8.50
   1 -13   5   23.00    7.30
   1 -13   5   21.90    8.20
   1 -13   5   43.60    9.80
  -1 -13  -5   22.90    6.20
   1 -13   5   28.30    7.80
  -1 -13  -5   18.00    7.70
   1  13   6   48.30    9.90
  -1  13  -6   63.09   11.50
   1  13   6   67.99   12.40
   1  13   6   61.69    9.90
  -1  13  -6   49.99   10.30
   1  13   6   55.59    8.90
  -1  13  -6   57.09   11.10
   1 -13   6   72.09   12.50
  -1 -13  -6   50.29    9.60
  -1 -13  -6   72.29   12.50
   1 -13   6   35.20    9.20
   1 -13   6   42.30   10.60
   1 -13   6   59.99   10.90
   1  13   7   79.89   12.80
  -1  13  -7   65.39   11.10
   1  13   7   41.90    8.50
  -1  13  -7   58.49   10.90
   1  13   7   67.79   13.60
   1  13   7   35.90    9.50
  -1  13  -7   48.00   11.80
   1 -13   7   37.80    9.90
   1 -13   7   28.90    9.10
  -1 -13  -7   50.59   11.70
   1 -13   7   55.19   12.00
  -1 -13  -7   39.70    9.40
   1 -13   7   75.99   14.20
  -1 -13  -7   47.90    9.80
  -1  13  -8    1.80   10.70
  -1  13  -8   11.50   10.00
   1  13   8    7.30    7.10
   1  13   8    5.40    8.40
  -1  13  -8   21.60    8.60
   1  13   8   17.10   10.90
  -1 -13  -8   -1.70    7.60
   1 -13   8    4.30    8.30
  -1 -13  -8    2.50    7.70
  -1 -13  -8   -7.10    8.00
   1 -13   8   18.30    8.40
   1 -13   8  -10.70    9.30
   1 -13   8    2.50    7.30
   1  13   9    8.50   10.90
  -1  13  -9    1.10   10.20
   1  13   9   -1.60    8.50
  -1  13  -9   13.10    9.30
   1 -13   9    9.30   10.90
   1 -13   9   30.70   11.50
  -1 -13  -9   20.00   10.70
  -1  14   9    8.50    8.90
  -1  14   9   -2.00    8.10
  -1  14   9    5.20   10.50
   1  14  -9   -8.70    8.60
  -1 -14   9   10.40   10.50
   1 -14  -9   16.00   10.20
  -1 -14   9   17.10    9.30
   1  14  -8   -7.10    7.10
   1  14  -8    3.70    7.00
  -1  14   8   16.70   10.30
  -1  14   8    5.00    7.80
  -1  14   8   12.30    8.00
   1  14  -8   19.80   10.70
  -1 -14   8   -6.20    7.00
  -1 -14   8    1.90    7.10
  -1 -14   8   -9.30    9.40
  -1 -14   8   15.10   10.40
   1 -14  -8   11.90    7.00
   1 -14  -8   12.40    8.40
   1  14  -7   -6.20    6.50
  -1  14   7   15.10    7.60
  -1  14   7   13.40    8.80
  -1  14   7    5.40    6.60
  -1 -14   7   21.20   10.00
   1 -14  -7    8.90    6.30
  -1 -14   7    7.90    7.00
  -1 -14   7    6.60    6.00
  -1 -14   7   12.70    8.40
   1 -14  -7   -1.20    7.30
   1  14  -6   20.90   10.10
  -1  14   6   23.20    9.30
   1  14  -6   20.70    6.70
   1  14  -6   39.60    9.70
  -1  14   6   37.00    8.20
  -1  14   6   19.70    7.50
   1  14  -6   22.50    8.10
  -1 -14   6   26.50    7.40
   1 -14  -6   30.00    8.80
  -1 -14   6   16.70    8.50
  -1 -14   6   36.20    8.70
  -1 -14   6   41.80   10.60
   1 -14  -6   13.80    5.90
   1  14  -5  153.68   13.20
  -1  14   5  154.28   13.50
  -1  14   5  190.48   17.00
   1  14  -5  165.88   15.40
  -1  14   5  165.58   13.30
   1  14  -5  155.48   12.60
   1  14  -5  183.18   14.30
   1 -14  -5  171.18   14.00
  -1 -14   5  182.98   14.60
   1 -14  -5  178.08   12.60
  -1 -14   5  175.78   13.10
  -1 -14   5  180.48   15.30
   1  14  -4    6.20    5.50
  -1  14   4   -1.60    5.10
   1  14  -4    1.10    5.50
   1  14  -4   11.90    6.60
  -1  14   4    6.90    5.20
   1  14  -4    0.30    6.80
  -1  14   4    2.30    5.60
  -1  14   4    4.40    4.30
   1 -14  -4    4.30    6.00
  -1 -14   4    2.70    5.70
   1 -14  -4   -4.80    6.20
   1 -14  -4    8.70    5.10
  -1 -14   4   -7.60    4.50
  -1 -14   4    7.90    6.20
  -1 -14   4   -2.60    5.60
   1  14  -3  127.49   11.50
   1  14  -3  140.19   11.80
  -1  14   3  131.49    9.90
   1  14  -3  151.78   13.10
  -1  14   3  144.29   11.20
   1  14  -3  160.08   13.00
   1  14  -3  138.29   10.90
  -1  14   3  139.39   11.60
  -1  14   3  150.28   11.10
   1 -14  -3  139.89   10.30
  -1 -14   3  140.19   11.80
   1 -14  -3  140.29   10.90
  -1 -14   3  158.08   13.40
  -1 -14   3  131.49   11.60
   1 -14  -3  137.29   11.80
  -1 -14   3  142.59   11.10
   1 -14  -3  126.89   10.80
  -1  14   2  624.24   22.10
   1  14  -2  632.94   20.80
  -1  14   2  644.04   19.10
   1  14  -2  639.84   26.70
  -1  14   2  642.64   20.40
   1  14  -2  659.63   22.50
   1  14  -2  640.94   23.20
  -1  14   2  623.04   21.70
   1  14  -2  635.74   22.60
   1 -14  -2  614.54   21.00
  -1 -14   2  644.44   22.00
  -1 -14   2  653.43   23.70
  -1 -14   2  660.83   22.90
  -1 -14   2  652.73   20.60
  -1 -14   2  652.63   22.50
   1 -14  -2  645.84   18.90
   1 -14  -2  627.04   21.50
   1 -14  -2  643.04   21.30
  -1  14   1   27.80    5.40
   1  14  -1   17.60    6.60
  -1  14   1   17.30    5.90
   1  14  -1   32.80    6.50
   1  14  -1   22.40    6.60
  -1  14   1   22.50    6.80
   1  14  -1   29.20    7.00
  -1  14   1   28.00    6.80
  -1  14   1   23.10    6.10
   1 -14  -1   27.70    6.30
   1 -14  -1   27.80    7.30
  -1 -14   1   18.30    4.90
  -1 -14   1   29.30    7.80
   1 -14  -1   15.60    6.10
  -1 -14   1   13.50    5.50
   1 -14  -1   20.80    4.70
   1 -14  -1   27.00    6.70
  -1 -14   1   18.40    6.60
  -1  14   0  645.24   22.20
  -1  14   0  672.93   17.60
  -1  14   0  669.63   21.90
   1  14   0  675.03   22.60
   1  14   0  640.94   23.00
  -1  14   0  693.43   23.10
   1  14   0  667.13   22.40
   1  14   0  643.14   20.00
  -1  14   0  651.83   21.50
   1  14   0  658.33   24.40
   1 -14   0  664.23   22.20
  -1 -14   0  675.73   22.70
   1 -14   0  674.73   17.20
  -1 -14   0  656.33   19.80
  -1 -14   0  676.03   23.00
   1 -14   0  643.24   22.00
   1 -14   0  655.53   22.30
  -1 -14   0  658.23   22.40
   1 -14   0  639.54   22.40
  -1 -14   0  649.34   23.00
  -1  14  -1  166.08   11.40
   1  14   1  168.58   10.80
   1  14   1  174.08   12.50
   1  14   1  166.08   12.20
  -1  14  -1  141.09   13.30
  -1  14  -1  148.09   11.30
   1  14   1  174.38   11.90
  -1  14  -1  182.18    9.00
  -1  14  -1  186.48   13.30
  -1 -14  -1  165.28   12.20
   1 -14   1  177.28   12.40
   1 -14   1  157.78    8.50
   1 -14   1  168.18   14.60
  -1 -14  -1  163.98   10.60
  -1 -14  -1  178.08   12.60
  -1 -14  -1  176.78   11.70
  -1 -14  -1  180.58   12.60
   1 -14   1  155.48   11.90
  -1  14  -2  226.28   11.00
  -1  14  -2  257.67   15.30
  -1  14  -2  236.58   14.90
   1  14   2  238.08   13.80
   1  14   2  253.47   14.00
   1  14   2  237.08   14.70
   1  14   2  230.38   14.10
  -1  14  -2  242.88   14.30
  -1  14  -2  237.08   13.60
   1  14   2  274.07   14.40
   1 -14   2  256.87   14.70
   1 -14   2  246.78   10.80
   1 -14   2  242.08   14.90
  -1 -14  -2  217.48   12.40
   1 -14   2  243.58   15.30
  -1 -14  -2  231.08   14.50
  -1 -14  -2  253.57   14.80
  -1 -14  -2  249.78   13.80
   1 -14   2  244.08   14.10
  -1 -14  -2  251.57   14.40
  -1  14  -3  217.78   14.50
  -1  14  -3  229.48   12.30
  -1  14  -3  223.48   14.60
   1  14   3  239.38   15.10
   1  14   3  196.88   12.40
  -1  14  -3  223.58   15.20
   1  14   3  216.88   14.10
   1  14   3  189.88   12.90
  -1  14  -3  215.18   13.80
  -1 -14  -3  207.28   13.70
   1 -14   3  215.38   14.10
   1 -14   3  200.48   13.80
   1 -14   3  227.48   13.30
  -1 -14  -3  189.28   16.20
  -1 -14  -3  217.68   14.00
  -1 -14  -3  213.48   14.90
   1 -14   3  219.48   14.70
  -1 -14  -3  231.98   14.00
   1 -14   3  222.68   12.10
   1  14   4   79.29   13.00
  -1  14  -4   59.69    9.60
  -1  14  -4   64.19    9.10
   1  14   4   60.29    8.80
  -1  14  -4   71.59   11.00
   1  14   4   60.29    9.80
  -1  14  -4   60.29   12.60
   1  14   4   51.19   10.10
   1 -14   4   58.39   10.50
   1 -14   4   71.99   10.40
   1 -14   4   67.69    8.50
   1 -14   4   63.89   10.20
  -1 -14  -4   61.99    9.30
   1 -14   4   64.59    9.10
  -1 -14  -4   60.19    9.60
  -1 -14  -4   65.99   10.10
   1  14   5  273.47   15.10
   1  14   5  298.07   18.20
   1  14   5  279.87   17.60
  -1  14  -5  301.87   18.70
  -1  14  -5  270.67   16.80
   1  14   5  295.27   17.40
   1 -14   5  266.27   17.40
   1 -14   5  278.57   17.40
   1 -14   5  279.87   16.70
   1 -14   5  294.77   18.80
  -1 -14  -5  256.47   16.90
  -1 -14  -5  240.88   15.10
  -1 -14  -5  266.47   16.60
  -1  14  -6   20.90    7.60
   1  14   6    8.80    6.20
  -1  14  -6    6.50    7.00
   1  14   6   12.20    9.80
  -1  14  -6   17.00    9.20
   1  14   6    5.50    6.90
   1  14   6   15.60    7.40
   1 -14   6   21.60    8.60
   1 -14   6    3.40    7.60
   1 -14   6   15.60    8.90
  -1 -14  -6    7.80    8.40
   1 -14   6   13.10    7.70
  -1 -14  -6    0.50    5.90
  -1  14  -7   53.79   12.30
   1  14   7   53.79   11.30
   1  14   7   52.19   12.90
   1  14   7   57.19    9.00
  -1  14  -7   66.59   11.40
   1  14   7   61.89   10.60
  -1  14  -7   86.89   14.80
   1 -14   7   48.70    9.60
  -1 -14  -7   58.39   11.90
   1 -14   7   75.99   13.30
  -1 -14  -7   62.19   10.20
   1 -14   7   57.09   10.90
  -1 -14  -7   77.79   11.60
   1 -14   7   91.89   14.60
   1  14   8    9.20    7.80
   1  14   8    1.40   12.20
  -1  14  -8    1.70    7.50
  -1  14  -8   18.90   10.80
  -1  14  -8    2.70    9.70
   1 -14   8    2.00    9.00
   1 -14   8    6.10    8.90
  -1 -14  -8   14.00    9.00
  -1 -14  -8   -4.00    7.60
   1 -14   8   12.20    8.10
   1 -14   8   -6.70    6.50
   1  14   9    3.00   10.60
  -1  14  -9   -6.00    8.60
   1  14   9   -3.50    7.90
  -1  14  -9    6.70   14.00
   1 -14   9    0.90    9.10
  -1 -14  -9    4.50   10.50
   1 -14   9    0.70   10.70
  -1  15   9   -1.70    7.80
  -1  15   9    6.00    7.70
   1  15  -9   19.70   11.50
  -1  15   9  -10.90    9.60
  -1 -15   9   -2.40    7.50
   1 -15  -9    2.40    8.40
  -1 -15   9   18.30   12.40
   1  15  -8   -3.90    6.00
  -1  15   8   -3.00    7.60
  -1  15   8   -7.00    6.40
   1  15  -8    2.60   13.70
  -1 -15   8   -2.40   10.10
   1 -15  -8    9.60    8.90
  -1 -15   8    0.50    6.90
  -1 -15   8   11.30   14.50
   1 -15  -8   13.90    7.80
  -1  15   7  -14.60    7.70
   1  15  -7    3.60    7.40
  -1  15   7    0.60    6.10
   1 -15  -7   10.80    6.30
  -1 -15   7   -0.60    7.10
   1 -15  -7    4.60    7.90
  -1 -15   7    4.80    7.90
  -1 -15   7    5.10    6.80
  -1 -15   7    7.60    6.70
   1  15  -6    5.30    5.30
   1  15  -6   17.20    7.20
   1  15  -6    8.50    7.70
  -1  15   6    3.10    6.10
   1  15  -6   -1.10    7.10
  -1  15   6   16.70    9.00
  -1  15   6   -1.30    5.90
  -1 -15   6    1.50    7.10
  -1 -15   6   -6.60    5.40
  -1 -15   6    5.50    7.60
   1 -15  -6    7.60    5.20
   1 -15  -6    7.50    7.30
   1  15  -5   -1.50    5.40
  -1  15   5   -1.00    5.30
   1  15  -5    2.50    6.50
   1  15  -5    7.70    6.90
  -1  15   5   -4.60    5.10
  -1  15   5    2.40    7.40
   1  15  -5    3.00    6.90
   1 -15  -5   -5.90    6.20
  -1 -15   5    5.20    6.20
  -1 -15   5    4.40    6.60
   1 -15  -5    0.10    4.80
  -1 -15   5    2.70    6.70
  -1 -15   5    1.00    6.80
   1  15  -4   36.60    8.00
  -1  15   4   16.80    7.10
  -1  15   4   34.10    8.10
  -1  15   4   25.70    5.80
  -1  15   4   13.00    5.90
   1  15  -4   24.50    7.20
   1  15  -4   27.70    7.40
   1  15  -4   28.20    7.80
  -1 -15   4   24.70    8.00
   1 -15  -4   19.80    7.20
  -1 -15   4   22.80    7.40
  -1 -15   4   23.40    7.20
   1 -15  -4   30.20    7.10
   1 -15  -4   27.90    6.40
  -1 -15   4   28.30    7.20
  -1  15   3   80.89   10.10
   1  15  -3   92.79   11.30
   1  15  -3   83.99   10.80
  -1  15   3   96.29   10.10
  -1  15   3   99.69    9.90
   1  15  -3   79.29   10.70
   1  15  -3   91.79    9.70
  -1  15   3   96.49    8.90
  -1 -15   3   74.39   10.60
  -1 -15   3   96.29   11.00
   1 -15  -3   94.29    9.20
   1 -15  -3   89.89    9.80
  -1 -15   3   92.59   11.40
  -1 -15   3   84.39    8.80
   1 -15  -3   94.69   11.10
  -1  15   2   22.70    6.60
  -1  15   2   21.70    5.80
   1  15  -2    4.30    5.60
  -1  15   2   13.60    5.40
   1  15  -2   21.20    6.20
   1  15  -2   27.40    7.10
   1  15  -2   23.50    7.60
   1  15  -2   17.40    6.90
  -1  15   2   20.30    6.30
   1 -15  -2   14.40    5.10
  -1 -15   2   14.90    5.30
  -1 -15   2   23.80    7.60
  -1 -15   2   10.70    6.40
  -1 -15   2   14.90    6.10
   1 -15  -2   19.50    5.10
   1 -15  -2   33.50    7.20
  -1 -15   2   20.20    6.80
   1  15  -1    6.20    6.80
  -1  15   1    6.90    5.20
  -1  15   1    9.00    5.40
   1  15  -1    8.00    5.60
   1  15  -1    0.90    5.20
   1  15  -1    9.70    6.00
   1  15  -1    2.80    5.00
  -1  15   1    7.20    4.50
  -1  15   1    6.80    5.80
  -1 -15   1    8.80    6.50
  -1 -15   1   -3.20    4.70
   1 -15  -1    4.70    5.40
  -1 -15   1    5.60    6.10
   1 -15  -1    0.90    5.80
   1 -15  -1   -1.10    4.30
   1 -15  -1   12.70    4.90
   1 -15  -1    9.40    6.00
   1  15   0    7.30    6.00
  -1  15   0    3.10    4.00
  -1  15   0    0.30    4.70
  -1  15   0    5.20    5.10
   1  15   0    9.70    5.40
   1  15   0   10.20    7.00
   1  15   0   10.30    5.50
  -1  15   0   10.60    5.50
  -1  15   0    4.30    5.40
   1  15   0    8.00    6.10
   1 -15   0    4.80    5.70
  -1 -15   0    7.00    5.40
  -1 -15   0   15.00    7.00
  -1 -15   0    5.40    4.90
   1 -15   0    9.30    6.30
  -1 -15   0   -0.60    5.20
   1 -15   0   13.20    6.40
   1 -15   0   11.20    5.90
  -1 -15   0   -0.40    5.20
   1 -15   0    2.50    3.70
   1  15   1    3.60    5.20
   1  15   1    5.60    6.40
   1  15   1   -2.70    4.90
   1  15   1   -0.60    5.20
  -1  15  -1   -2.90    4.70
  -1  15  -1    0.70    5.30
  -1  15  -1    6.20    4.00
  -1  15  -1    8.70    5.70
   1  15   1   -3.60    5.40
   1 -15   1   -4.00    4.20
  -1 -15  -1    9.30    7.10
  -1 -15  -1    5.00    5.60
  -1 -15  -1    7.20    5.80
   1 -15   1    6.30    5.90
   1 -15   1    7.60    6.60
  -1 -15  -1   -1.40    6.30
   1 -15   1    7.40    5.70
   1 -15   1   11.30    6.10
  -1 -15  -1   14.60    7.50
   1  15   2   26.10    7.30
  -1  15  -2   31.50    7.30
  -1  15  -2   36.60    6.20
   1  15   2   32.60    8.10
   1  15   2   38.80    7.80
   1  15   2   27.70    7.20
  -1  15  -2   55.89    9.50
   1  15   2   36.60    7.60
  -1  15  -2   23.50    7.00
  -1 -15  -2   47.40    8.40
   1 -15   2   23.60    7.00
  -1 -15  -2   29.70    7.60
  -1 -15  -2   35.70    7.50
   1 -15   2   50.19    9.30
  -1 -15  -2   33.00    7.70
   1 -15   2   36.30    7.50
  -1 -15  -2   36.40    7.10
   1 -15   2   38.80    5.90
  -1  15  -3    5.70    6.70
  -1  15  -3    4.90    6.30
  -1  15  -3    6.60    4.90
   1  15   3   11.10    6.30
   1  15   3    4.60    6.60
  -1  15  -3   17.50    7.20
  -1  15  -3   -4.30    5.10
   1  15   3    9.40    6.40
   1  15   3   10.20    6.00
   1 -15   3   12.50    7.00
  -1 -15  -3   -5.30    6.20
   1 -15   3   16.30    5.60
   1 -15   3    8.40    5.70
  -1 -15  -3    1.20    5.70
   1 -15   3   10.60    6.70
   1 -15   3   12.70    6.70
  -1 -15  -3    7.50    5.50
  -1  15  -4  241.78   16.50
   1  15   4  223.78   16.40
  -1  15  -4  216.28   13.60
   1  15   4  223.38   18.40
   1  15   4  225.08   13.80
  -1  15  -4  183.48   15.00
  -1  15  -4  216.48   16.20
  -1 -15  -4  220.48   15.20
  -1 -15  -4  225.88   19.30
   1 -15   4  202.18   12.70
   1 -15   4  237.88   19.20
   1 -15   4  233.78   17.20
   1 -15   4  229.48   13.70
  -1 -15  -4  211.78   14.00
   1  15   5   11.40    8.20
   1  15   5   17.70    7.50
   1  15   5   17.10    8.10
   1  15   5    8.30    6.40
  -1  15  -5   22.50    9.20
   1 -15   5   19.20    9.20
  -1 -15  -5   18.40    8.80
  -1 -15  -5   15.50    6.40
   1 -15   5   23.60   11.40
   1 -15   5   20.10    8.60
   1 -15   5   11.40    7.50
  -1 -15  -5   27.40    8.00
   1  15   6   71.59   12.40
  -1  15  -6  112.09   15.60
   1  15   6   75.29   10.40
  -1  15  -6   59.79   11.30
   1  15   6   71.09   13.10
   1  15   6   60.59   11.00
   1 -15   6   90.79   12.30
  -1 -15  -6   83.39   13.10
   1 -15   6   79.59   12.00
  -1 -15  -6   75.59   11.10
   1 -15   6   55.79   10.90
   1 -15   6   56.29   11.70
   1  15   7    2.00    8.80
  -1  15  -7   -1.70    9.10
   1  15   7    7.90    6.60
   1  15   7   -3.60    6.90
   1  15   7   28.30    7.60
  -1  15  -7    7.00    9.50
  -1  15  -7    3.40    7.40
   1 -15   7   -1.00    7.60
  -1 -15  -7    6.00    9.10
  -1 -15  -7   -2.90    7.00
   1 -15   7    3.90    7.50
   1 -15   7    9.10    8.00
  -1 -15  -7   -4.60    5.90
   1 -15   7    1.20    8.60
   1  15   8   19.40   12.30
  -1  15  -8    3.00   10.40
   1  15   8   23.20    9.90
  -1  15  -8   22.90   11.50
  -1  15  -8    3.80    7.90
   1 -15   8   25.00   10.00
   1 -15   8   29.70    8.80
   1 -15   8    3.70    8.80
   1 -15   8   18.50   11.10
  -1 -15  -8   26.80   11.10
  -1 -15  -8   19.90   10.00
  -1 -15  -8   16.60    9.50
  -1  15  -9   -0.20    8.70
   1  15   9  -10.30    7.40
   1  15   9  -14.00    8.60
  -1 -15  -9   -9.10    8.70
   1 -15   9   -2.70    9.00
   1 -15   9    1.70    9.90
  -1  16   9   -5.20   10.70
  -1  16   9   21.70    9.30
   1  16  -9   -2.10    9.80
   1 -16  -9   -3.20    9.30
  -1 -16   9  -14.80    8.20
  -1 -16   9   -6.30   10.60
  -1  16   8    3.40    7.30
   1  16  -8   12.60    7.10
   1  16  -8    8.10   11.20
  -1  16   8    1.30    7.10
   1  16  -8    0.40    9.10
   1 -16  -8   -5.90    6.40
  -1 -16   8   17.00    8.30
  -1 -16   8    0.70    7.80
  -1 -16   8   13.90   11.30
   1 -16  -8   14.70    9.50
  -1  16   7   18.90    8.50
  -1  16   7   10.50    7.50
  -1  16   7    6.40    9.80
   1  16  -7   32.20   14.90
   1  16  -7   15.00    7.60
  -1 -16   7   18.90    9.10
   1 -16  -7   21.00    6.90
  -1 -16   7   20.40   10.30
   1 -16  -7    7.00    8.40
  -1 -16   7   21.40    7.60
   1  16  -6   -2.80    8.00
   1  16  -6    1.70    8.40
  -1  16   6   -0.80    6.40
   1  16  -6    2.60    5.40
  -1  16   6    0.70    8.30
  -1  16   6   -2.40    5.60
  -1 -16   6   -8.10    5.70
   1 -16  -6    2.00    7.00
  -1 -16   6    5.80    7.30
  -1 -16   6  -10.10    5.40
   1 -16  -6   -7.40    5.20
   1 -16  -6    2.90    7.30
  -1 -16   6   -9.80    6.20
  -1  16   5   16.90    6.80
  -1  16   5   21.50    8.00
   1  16  -5   36.50   14.20
  -1  16   5   21.90    8.70
   1  16  -5   40.90    9.20
   1  16  -5   46.30    9.70
   1  16  -5   42.70   10.10
  -1 -16   5   19.70    7.70
  -1 -16   5   31.90    9.60
  -1 -16   5   25.60    8.30
   1 -16  -5   27.90    7.60
  -1 -16   5   23.30    8.40
   1 -16  -5   28.80    8.70
   1 -16  -5   19.50    6.90
   1  16  -4   -5.60    4.60
   1  16  -4    2.20    6.20
   1  16  -4    3.80    6.30
  -1  16   4   -0.30    6.60
  -1  16   4   -7.90    4.50
  -1  16   4   -2.60    4.50
  -1  16   4  -11.10    4.80
  -1 -16   4   -5.80    5.30
   1 -16  -4   13.10    5.80
  -1 -16   4    5.80    6.60
   1 -16  -4   -2.20    4.00
   1 -16  -4    0.20    6.50
  -1 -16   4   -2.60    6.10
  -1 -16   4    0.70    5.50
  -1  16   3  260.37   15.20
   1  16  -3  275.37   15.20
   1  16  -3  234.78   16.00
  -1  16   3  250.87   13.30
  -1  16   3  243.38   15.40
  -1  16   3  268.67   14.20
   1  16  -3  252.87   16.20
   1  16  -3  281.27   16.80
   1 -16  -3  259.47   18.60
  -1 -16   3  222.78   15.20
   1 -16  -3  231.48   12.80
   1 -16  -3  273.57   15.40
  -1 -16   3  276.67   17.70
  -1 -16   3  261.47   15.90
   1  16  -2    2.50    5.00
   1  16  -2    0.50    5.40
  -1  16   2    2.10    4.80
   1  16  -2    7.50    5.70
  -1  16   2    7.60    5.40
  -1  16   2   -1.10    4.90
  -1  16   2    2.80    5.20
   1  16  -2    9.60    6.30
  -1 -16   2   -4.30    4.60
   1 -16  -2   -6.70    5.50
  -1 -16   2    0.00    4.00
  -1 -16   2   -6.20    5.40
   1 -16  -2    0.10    4.00
  -1 -16   2   -2.70    6.60
   1 -16  -2    8.90    4.80
   1 -16  -2   -1.70    4.50
  -1 -16   2    1.90    6.30
   1  16  -1  217.18   13.70
  -1  16   1  206.58   10.60
  -1  16   1  209.58   13.50
  -1  16   1  210.98   14.40
   1  16  -1  219.98   14.30
   1  16  -1  226.68   12.60
   1  16  -1  204.68   14.50
   1  16  -1  220.58   14.10
  -1  16   1  226.18   13.20
  -1 -16   1  213.28   12.00
   1 -16  -1  242.68   14.70
   1 -16  -1  207.08   14.20
  -1 -16   1  211.28   13.30
  -1 -16   1  217.48   14.60
   1 -16  -1  230.58   13.70
   1 -16  -1  207.08   10.30
   1 -16  -1  215.28   13.10
  -1 -16   1  227.28   15.00
  -1 -16   1  246.88   14.60
  -1  16   0   11.80    6.10
   1  16   0   16.10    7.50
  -1  16   0   15.40    5.90
  -1  16   0    9.30    6.00
  -1  16   0    5.90    5.50
   1  16   0    5.20    5.80
   1  16   0    8.00    5.40
   1  16   0   11.90    5.90
  -1  16   0    7.90    4.50
   1  16   0   28.30    7.90
  -1 -16   0   13.50    6.20
   1 -16   0   18.50    6.40
  -1 -16   0    8.60    6.00
  -1 -16   0   20.70    7.40
   1 -16   0   16.70    6.70
  -1 -16   0   15.10    6.40
  -1 -16   0   13.20    6.20
   1 -16   0   12.80    6.70
   1 -16   0   15.80    6.10
  -1  16  -1  373.96   20.90
  -1  16  -1  365.26   17.90
  -1  16  -1  351.26   17.00
  -1  16  -1  345.87   16.80
   1  16   1  323.07   16.80
   1  16   1  346.37   15.60
  -1  16  -1  349.07   12.90
   1  16   1  364.56   17.90
   1  16   1  359.06   17.70
  -1 -16  -1  378.16   18.50
   1 -16   1  367.86   17.10
   1 -16   1  369.96   18.20
   1 -16   1  362.56   13.00
   1 -16   1  360.06   20.50
  -1 -16  -1  358.66   15.10
   1 -16   1  354.76   18.00
  -1 -16  -1  364.16   20.30
  -1 -16  -1  344.77   17.30
  -1 -16  -1  360.16   21.90
  -1  16  -2  227.88   14.70
  -1  16  -2  215.58   14.60
   1  16   2  229.58   13.80
   1  16   2  213.88   14.30
  -1  16  -2  210.28   10.80
   1  16   2  210.18   14.50
  -1  16  -2  224.38   14.80
   1  16   2  225.78   14.80
  -1  16  -2  232.98   15.30
   1 -16   2  244.48   15.70
  -1 -16  -2  219.28   14.60
  -1 -16  -2  200.28   12.40
  -1 -16  -2  236.68   14.70
   1 -16   2  240.68   15.50
  -1 -16  -2  203.18   14.10
   1 -16   2  215.98   14.80
   1 -16   2  220.58   14.20
   1 -16   2  226.98   10.90
  -1 -16  -2  232.88   22.30
  -1  16  -3   55.49    9.90
  -1  16  -3   42.70    9.60
  -1  16  -3   48.30    9.10
   1  16   3   72.09   10.60
   1  16   3   55.69    9.90
  -1  16  -3   38.30    8.90
  -1  16  -3   52.19    7.80
   1  16   3   74.69   11.00
   1  16   3   51.99    8.90
   1 -16   3   57.09    9.20
   1 -16   3   43.90    8.90
  -1 -16  -3   61.49    8.80
  -1 -16  -3   60.99    9.80
  -1 -16  -3   55.79    9.70
   1 -16   3   41.40    7.30
   1 -16   3   55.89    7.60
   1 -16   3   43.00    9.50
  -1  16  -4   49.20   11.20
   1  16   4   44.70    9.00
  -1  16  -4   60.89   13.00
   1  16   4   40.10    8.50
   1  16   4   52.39   12.30
   1  16   4   51.39   11.80
  -1  16  -4   58.69    8.80
  -1  16  -4   30.40    8.90
  -1 -16  -4   49.70    9.00
   1 -16   4   48.60    8.60
   1 -16   4   50.69    9.80
   1 -16   4   43.50    9.20
  -1 -16  -4   57.69    9.60
  -1 -16  -4   46.50    9.60
   1 -16   4   55.39   10.60
   1  16   5   -3.30    5.30
   1  16   5   13.80    8.00
  -1  16  -5    4.30    6.70
  -1  16  -5    4.10    8.40
   1  16   5   -6.50    5.30
   1  16   5    6.10    8.60
   1 -16   5   11.50    7.10
  -1 -16  -5   -0.80    6.20
  -1 -16  -5   14.80    6.30
  -1 -16  -5   -2.00    7.80
   1 -16   5   -1.20    7.30
   1 -16   5   -2.70    7.50
  -1  16  -6   -2.80    7.60
   1  16   6   -5.50    5.80
   1  16   6   -8.50    8.60
   1  16   6   -9.60    6.00
  -1  16  -6   12.60   12.60
   1  16   6   -4.80    6.40
  -1  16  -6   12.30   10.20
  -1 -16  -6  -12.10    7.10
   1 -16   6    9.50    8.80
   1 -16   6    0.90    6.60
   1 -16   6  -11.00    7.60
  -1 -16  -6  -12.20    6.30
   1  16   7   26.00   10.70
  -1  16  -7    6.30    7.10
   1  16   7   -9.70    5.60
   1  16   7  -16.00    7.60
  -1  16  -7    2.20    9.40
   1  16   7   10.50    9.00
  -1  16  -7    4.90    8.40
   1 -16   7    8.00    7.80
  -1 -16  -7   10.30    7.70
   1 -16   7   -6.20    7.70
   1 -16   7   -0.90    8.30
   1 -16   7  -10.20    6.10
  -1 -16  -7    1.50    6.60
  -1 -16  -7    3.00    8.70
   1  16   8    8.30   10.20
  -1  16  -8    4.70    9.90
   1  16   8   -2.90    7.80
   1  16   8   -5.80    7.40
  -1  16  -8   -1.60    8.00
  -1  16  -8    2.00    9.60
   1 -16   8   12.30   10.70
  -1 -16  -8   -1.50    9.30
  -1 -16  -8   -4.40    8.40
   1 -16   8    1.40    7.30
   1 -16   8   -1.50    9.00
  -1 -16  -8   -9.60    8.00
   1 -16   8   -4.20    9.90
  -1  16  -9    0.20   10.80
   1  16   9   -2.90   10.20
   1  16   9  -12.40    7.30
   1 -16   9    6.80   10.20
  -1 -16  -9   -9.40    9.00
   1 -16   9   -6.60    9.30
  -1  17   9   -6.90    8.00
  -1  17   9    3.70   10.80
   1  17  -9  -18.40    8.70
  -1 -17   9    2.20   10.10
   1 -17  -9   -1.70    9.00
  -1 -17   9    6.60    9.80
  -1  17   8    8.90    7.70
  -1  17   8   -0.20    7.30
   1  17  -8   -5.50    9.50
  -1  17   8   24.10   11.40
   1 -17  -8   -0.50    8.50
  -1 -17   8   -8.30    7.90
   1 -17  -8   -7.00    8.50
  -1 -17   8   -4.10    8.40
  -1  17   7    5.30    6.80
   1  17  -7    6.20    5.60
  -1  17   7   10.80    9.40
   1  17  -7   -2.60    8.00
  -1  17   7  -12.70    6.20
   1 -17  -7   12.10    6.30
  -1 -17   7  -12.00    5.80
  -1 -17   7    2.90    9.10
   1 -17  -7   -9.70    5.70
  -1 -17   7   13.20    9.10
  -1 -17   7    6.70    6.70
   1 -17  -7    0.80    8.10
  -1  17   6   -2.80    8.60
   1  17  -6    0.40    5.90
   1  17  -6   10.20    8.90
   1  17  -6    8.70    7.70
   1  17  -6    8.20    9.70
  -1  17   6    4.30    7.20
  -1  17   6   -1.70    6.50
   1 -17  -6    8.60    8.10
  -1 -17   6    4.30    8.20
   1 -17  -6    7.00    6.60
   1 -17  -6   10.30    5.90
  -1 -17   6    0.30    8.20
  -1 -17   6   -4.50    6.50
  -1 -17   6   11.70    6.70
   1  17  -5   16.20    7.10
   1  17  -5    6.00    7.50
  -1  17   5    8.10    7.10
  -1  17   5    6.60    6.70
   1  17  -5   -2.00    7.00
   1  17  -5    8.10    8.90
  -1  17   5    2.60    6.20
   1 -17  -5    2.40    7.00
  -1 -17   5    2.90    7.20
   1 -17  -5   -8.40    7.50
  -1 -17   5    1.50    6.20
  -1 -17   5   13.70    7.60
   1 -17  -5    6.30    6.40
  -1 -17   5   -0.20    6.70
   1  17  -4   14.70    6.70
  -1  17   4   26.00    7.70
  -1  17   4   18.90    7.40
  -1  17   4   13.20    5.60
   1  17  -4   11.50    7.00
  -1  17   4   10.80    7.50
   1 -17  -4    2.60    6.10
   1 -17  -4   23.30    6.20
   1 -17  -4   13.80    7.30
  -1 -17   4    8.80    6.90
  -1 -17   4   16.90    7.10
   1  17  -3   79.09   11.80
  -1  17   3   71.69    8.70
  -1  17   3   47.80   10.60
   1  17  -3   57.49   10.10
  -1  17   3   63.79    9.40
  -1  17   3   67.09    9.20
   1  17  -3   42.40    8.30
   1  17  -3   59.49   10.30
   1 -17  -3   47.40    9.50
  -1 -17   3   47.10   10.10
   1 -17  -3   70.39   11.70
   1 -17  -3   66.79    8.50
  -1 -17   3   65.19    9.90
  -1 -17   3   67.89   10.30
  -1  17   2    5.80    4.90
  -1  17   2    5.60    5.60
   1  17  -2   -4.40    4.90
  -1  17   2   14.50    6.60
  -1  17   2    8.10    5.50
   1  17  -2    0.70    6.30
   1  17  -2   -4.70    5.30
   1  17  -2    8.30    6.40
   1  17  -2   -1.70    5.10
  -1 -17   2    2.30    6.50
  -1 -17   2   10.60    7.00
   1 -17  -2   11.30    6.80
  -1 -17   2    9.60    5.00
   1 -17  -2    8.30    5.80
   1 -17  -2    2.50    4.80
   1 -17  -2   -0.50    5.20
  -1  17   1   -2.30    4.10
   1  17  -1    7.40    6.10
  -1  17   1   -6.70    4.40
  -1  17   1    9.70    6.00
   1  17  -1   -4.20    5.80
   1  17  -1    2.50    5.60
   1  17  -1   11.70    5.50
  -1  17   1    4.70    5.30
   1 -17  -1   -1.20    4.90
  -1 -17   1   -0.50    5.40
  -1 -17   1   -5.90    4.30
   1 -17  -1   -5.70    5.40
   1 -17  -1   -1.00    3.80
  -1 -17   1    6.10    5.10
  -1 -17   1    1.60    5.60
   1 -17  -1   -3.70    5.00
  -1 -17   1    0.00    5.60
  -1  17   0    1.50    5.70
   1  17   0    8.90    5.90
   1  17   0   -5.50    5.70
   1  17   0    6.60    5.60
  -1  17   0    3.80    4.10
   1  17   0    6.10    5.20
   1  17   0    3.10    5.60
  -1  17   0   -4.90    4.60
  -1  17   0    6.40    6.00
  -1 -17   0    2.10    9.30
  -1 -17   0   -0.90    4.90
  -1 -17   0   -0.20    5.70
   1 -17   0    3.50    5.60
   1 -17   0   -6.40    4.40
   1 -17   0    2.30    6.40
  -1 -17   0   -0.30    4.50
   1 -17   0   -6.50    3.30
  -1 -17   0    9.90    6.40
   1  17   1   -3.80    6.60
  -1  17  -1   -3.00    5.10
  -1  17  -1   -6.50    5.10
   1  17   1   13.60    7.10
  -1  17  -1    3.40    5.60
   1  17   1    9.60    6.40
  -1  17  -1    5.60    6.40
   1  17   1   -1.90    5.80
   1  17   1   12.90    5.70
  -1  17  -1    1.30    3.70
  -1 -17  -1   -0.50    5.20
  -1 -17  -1    6.50    6.70
  -1 -17  -1   10.60    5.20
   1 -17   1    0.60    4.00
   1 -17   1    4.50    5.30
  -1 -17  -1   12.90    6.80
   1 -17   1    8.60    6.30
   1 -17   1   -4.10    5.80
   1 -17   1   11.10    6.80
  -1 -17  -1   -3.00    5.50
  -1  17  -2  127.89    9.10
   1  17   2  116.59   13.00
  -1  17  -2  139.79   12.80
  -1  17  -2  123.89   13.30
   1  17   2  136.59   11.20
   1  17   2  137.49   12.80
  -1  17  -2  140.79   12.90
  -1  17  -2  151.48   13.30
   1  17   2  116.79   11.70
   1 -17   2  129.89   12.60
  -1 -17  -2  118.99   10.60
   1 -17   2  131.89   11.80
  -1 -17  -2  128.19   19.10
   1 -17   2  144.39   14.00
   1 -17   2  126.09    9.20
   1 -17   2  131.99   12.50
  -1 -17  -2  123.79   11.70
  -1 -17  -2  128.79   13.90
  -1 -17  -2  134.49   13.40
   1  17   3    9.80    6.80
   1  17   3    9.30    7.60
  -1  17  -3   17.40    7.20
  -1  17  -3   14.10    7.90
  -1  17  -3   24.30    6.50
  -1  17  -3   22.00    8.10
   1  17   3   10.20    7.10
  -1  17  -3   22.50    8.20
   1  17   3   17.30    6.60
   1 -17   3   23.40    6.40
   1 -17   3   23.30    7.90
  -1 -17  -3   10.40    7.00
   1 -17   3   10.10    7.90
   1 -17   3   14.80    5.30
  -1 -17  -3   14.80    7.10
  -1 -17  -3   22.50    7.40
   1 -17   3   21.00    7.80
   1  17   4  170.58   15.10
   1  17   4  169.38   13.70
   1  17   4  197.78   16.10
  -1  17  -4  175.18   15.80
  -1  17  -4  184.08   13.20
   1  17   4  193.38   15.70
  -1  17  -4  189.28   16.60
  -1  17  -4  167.08   15.40
   1 -17   4  223.68   13.80
   1 -17   4  177.68   19.30
   1 -17   4  143.69   14.50
  -1 -17  -4  210.38   17.10
  -1 -17  -4  197.08   15.60
  -1 -17  -4  192.38   15.00
   1 -17   4  200.38   16.40
   1  17   5  129.49   15.50
  -1  17  -5  112.39   14.20
   1  17   5  105.99   11.70
   1  17   5  101.09   14.20
  -1  17  -5  107.69   14.40
  -1  17  -5  123.29   14.90
  -1  17  -5  132.29   15.40
  -1 -17  -5   84.39   12.10
   1 -17   5  130.59   15.80
   1 -17   5  100.09   14.00
  -1 -17  -5  126.69   13.20
  -1 -17  -5   96.69   13.80
   1  17   6   88.29   13.30
   1  17   6   74.89   13.20
  -1  17  -6   98.99   13.40
  -1  17  -6   78.09   12.80
   1  17   6   72.89   11.70
  -1  17  -6   60.99   13.60
   1  17   6   72.59   10.40
  -1 -17  -6   66.19   13.10
   1 -17   6   72.29   13.90
   1 -17   6   78.19   12.80
  -1 -17  -6   64.29   11.10
   1 -17   6   83.69   12.80
   1 -17   6   67.19   11.80
  -1  17  -7    6.80    7.80
   1  17   7  -11.20    9.30
   1  17   7   17.30    7.40
  -1  17  -7    1.90    9.50
   1  17   7    0.30    7.40
  -1  17  -7   11.80    9.70
   1 -17   7   13.20    9.40
   1 -17   7   12.20    8.20
   1 -17   7    8.60    9.20
  -1 -17  -7   11.40    6.20
   1 -17   7    7.50    7.90
   1  17   8    3.80    9.90
   1  17   8   12.60    7.70
  -1  17  -8    5.50    8.30
  -1  17  -8   19.50   11.10
   1  17   8   17.00    9.60
  -1 -17  -8   -2.90    8.80
  -1 -17  -8  -14.40   12.40
  -1 -17  -8   -3.90    7.70
   1 -17   8   13.10   10.10
   1 -17   8    1.00    9.70
   1 -17   8    0.80    7.30
   1  17   9   -9.00   10.40
  -1  17  -9   -1.20   10.00
   1  17   9   -1.10    8.40
  -1 -17  -9    1.10   10.30
   1 -17   9   15.70   10.30
   1 -17   9   12.20   10.50
  -1  18   9    2.20   10.30
   1  18  -9    7.60   10.60
  -1  18   9   -2.40    7.90
  -1 -18   9   27.20   12.80
   1 -18  -9   -4.10    8.60
  -1 -18   9   -6.10    9.60
  -1  18   8   -4.10    9.60
  -1  18   8   16.60    9.40
  -1  18   8  -13.00    7.30
   1  18  -8   -0.20    9.20
   1 -18  -8   -9.40   10.30
  -1 -18   8   -7.20    9.00
  -1 -18   8   11.40    9.10
   1 -18  -8    8.10    8.70
   1  18  -7   18.80    8.30
  -1  18   7   -4.20    7.90
   1  18  -7   13.70    9.30
  -1  18   7  -11.60    7.90
  -1  18   7    2.20    6.70
   1  18  -7    0.30    7.70
  -1 -18   7   11.90    9.70
   1 -18  -7   -2.50    7.00
  -1 -18   7   -6.20    8.00
   1 -18  -7   16.00    6.70
  -1 -18   7    6.90    8.10
  -1  18   6   -8.30    7.80
  -1  18   6    5.90    6.90
  -1  18   6    3.70    7.70
   1  18  -6    9.80    9.50
   1  18  -6  -11.90    5.70
   1  18  -6    1.60    7.70
  -1  18   6    3.50    7.30
   1  18  -6   10.40    8.50
   1 -18  -6  -11.90    6.50
   1 -18  -6    0.70    6.00
  -1 -18   6  -10.40    6.10
  -1 -18   6    5.70    7.00
  -1 -18   6   18.50    7.90
   1 -18  -6   -8.20    5.30
  -1 -18   6    0.70    8.30
  -1  18   5    6.80    8.20
   1  18  -5   10.10    6.30
   1  18  -5    1.10    7.00
   1  18  -5    2.30    8.00
   1  18  -5    2.10    7.90
  -1  18   5   25.60    7.80
  -1  18   5    7.60    7.30
  -1 -18   5   12.20    7.80
  -1 -18   5    0.30    7.50
   1 -18  -5    8.90    6.50
  -1 -18   5   15.30    8.10
   1 -18  -5    3.80    7.70
  -1 -18   5    8.80    8.20
   1  18  -4   13.20    6.80
   1  18  -4    0.40    7.10
  -1  18   4   -0.30    6.30
   1  18  -4   -0.90    5.70
  -1  18   4    2.00    5.50
  -1  18   4    0.50    5.80
   1  18  -4   12.90    8.10
  -1  18   4    8.20    6.50
   1 -18  -4   -8.10    6.40
   1 -18  -4   -2.00    4.40
  -1 -18   4   -0.30    6.70
  -1 -18   4    7.00    7.00
  -1  18   3  150.58   11.20
   1  18  -3  133.99   14.10
   1  18  -3  150.28   12.60
  -1  18   3  134.39   13.80
  -1  18   3  106.09   11.60
   1  18  -3  141.79   17.60
   1  18  -3  141.79   13.30
  -1  18   3  146.09   11.90
  -1 -18   3  136.99   14.40
  -1 -18   3  145.99   16.20
  -1 -18   3  125.59   13.60
   1 -18  -3  125.99   12.10
   1 -18  -3  126.89   10.70
   1 -18  -3  150.88   14.30
   1  18  -2    7.50    6.20
   1  18  -2   22.80    8.40
  -1  18   2   20.60    6.10
  -1  18   2   15.90    6.20
  -1  18   2   11.90    6.50
   1  18  -2   10.10    6.60
   1  18  -2    4.50   10.70
   1  18  -2   17.10    7.20
  -1 -18   2   28.10    8.30
   1 -18  -2   13.70    5.90
   1 -18  -2   22.70    7.30
   1 -18  -2   15.20    7.60
   1 -18  -2   14.00    6.10
  -1 -18   2    2.20    6.10
  -1 -18   2   24.80    7.60
   1  18  -1   91.69    9.70
  -1  18   1  100.79   10.70
  -1  18   1   84.29   10.50
   1  18  -1   86.19   11.20
   1  18  -1   76.49   11.10
  -1  18   1   81.89   11.00
  -1  18   1   82.59    8.20
   1  18  -1   89.89   10.30
   1  18  -1   64.59   10.00
   1 -18  -1   88.09    7.90
  -1 -18   1   85.29    9.40
   1 -18  -1  103.29   11.70
   1 -18  -1   81.79   11.10
  -1 -18   1  101.69   12.20
  -1 -18   1   74.39   10.10
  -1 -18   1   84.39   11.20
   1 -18  -1  106.39   12.30
  -1 -18   1  111.99   13.40
  -1  18   0  202.98   10.60
   1  18   0  177.48   13.30
  -1  18   0  187.38   14.50
   1  18   0  196.78   14.40
  -1  18   0  183.18   13.90
   1  18   0  188.88   12.30
   1  18   0  188.58   13.50
   1  18   0  190.58   14.90
  -1  18   0  181.28   12.80
  -1 -18   0  187.08   13.40
  -1 -18   0  160.38   15.80
  -1 -18   0  184.08   13.90
  -1 -18   0  160.48   14.30
   1 -18   0  193.88   14.80
   1 -18   0  150.88   12.20
  -1 -18   0  186.58   11.70
   1 -18   0  171.18   12.80
   1 -18   0  163.58    9.50
   1 -18   0  195.98   14.60
   1  18   1   20.50    7.90
   1  18   1   11.90    6.10
  -1  18  -1   30.60    7.90
  -1  18  -1   35.60    8.20
  -1  18  -1   27.20    5.50
   1  18   1   19.80    8.10
   1  18   1   12.50    6.90
  -1  18  -1   18.70    7.40
  -1 -18  -1   17.40    6.10
   1 -18   1   16.20    4.80
   1 -18   1   28.50    8.50
  -1 -18  -1   11.50    6.70
  -1 -18  -1   21.40    7.00
  -1 -18  -1   19.10    7.20
   1 -18   1    3.20    6.50
  -1 -18  -1   18.40    8.10
   1 -18   1   14.40    7.20
   1 -18   1   12.50    6.50
  -1  18  -2  226.08   15.10
   1  18   2  215.38   15.60
   1  18   2  223.38   14.60
  -1  18  -2  212.28   15.80
   1  18   2  221.28   15.70
  -1  18  -2  213.58   15.20
  -1  18  -2  220.28   11.80
   1  18   2  200.08   14.20
  -1  18  -2  197.38   18.40
   1 -18   2  231.08   16.70
   1 -18   2  196.88   14.70
  -1 -18  -2  213.78   15.30
   1 -18   2  218.28   11.40
  -1 -18  -2  217.88   15.40
   1 -18   2  198.88   14.20
  -1 -18  -2  198.18   14.00
   1 -18   2  205.48   15.10
   1  18   3  107.79   13.20
  -1  18  -3  120.79   14.30
  -1  18  -3  109.89   14.20
   1  18   3  105.99   11.70
  -1  18  -3   87.79    9.70
   1  18   3  103.69   12.70
   1  18   3   98.69   12.10
  -1  18  -3  103.89   12.10
  -1  18  -3   72.39   11.00
  -1 -18  -3  127.89   14.00
   1 -18   3  126.09   14.80
  -1 -18  -3  109.29   14.60
  -1 -18  -3   91.89   12.30
   1 -18   3  104.49   14.10
   1 -18   3   96.49    9.60
   1 -18   3  112.19   14.50
   1 -18   3  101.09   10.40
  -1  18  -4   37.70   10.30
  -1  18  -4   65.09   13.00
   1  18   4   48.00   10.80
  -1  18  -4   55.59   11.00
   1  18   4   42.10    9.50
  -1  18  -4   59.09    9.10
   1  18   4   60.19   10.00
   1  18   4   44.50   10.90
   1 -18   4   57.09   10.80
   1 -18   4   38.10   10.80
  -1 -18  -4   52.99   11.40
   1 -18   4   64.19    9.40
   1 -18   4   74.79   12.20
  -1 -18  -4   45.70   11.40
  -1 -18  -4   55.99   10.30
  -1  18  -5  100.69   14.00
   1  18   5  106.09   13.50
   1  18   5  121.59   14.60
  -1  18  -5   92.59   12.40
  -1  18  -5  152.88   16.40
  -1  18  -5  114.19   15.30
   1  18   5  131.69   15.90
   1  18   5   96.59   12.00
  -1 -18  -5  120.49   13.00
  -1 -18  -5   99.39   13.50
   1 -18   5  133.19   15.50
   1 -18   5  112.29   15.50
   1 -18   5  118.99   13.10
  -1 -18  -5   99.79   12.90
   1 -18   5  105.89   16.00
  -1  18  -6    6.60    9.30
   1  18   6   31.30   10.60
  -1  18  -6   27.70   10.50
   1  18   6    7.50    8.00
   1  18   6   18.60    7.70
  -1  18  -6   -6.40    6.40
   1  18   6   12.00    7.60
  -1 -18  -6   21.00    9.30
   1 -18   6   13.90    9.30
   1 -18   6   17.00    9.00
   1 -18   6   10.50    8.70
   1 -18   6    9.40    9.50
  -1 -18  -6    7.60    8.30
   1  18   7   10.50    8.10
  -1  18  -7   34.90   12.30
   1  18   7   13.80    7.40
   1  18   7   10.90    9.00
   1 -18   7   -1.50    8.40
   1 -18   7    7.00    8.80
  -1 -18  -7   -1.60    8.70
  -1 -18  -7   -5.30    7.30
  -1 -18  -7   16.10    9.50
   1 -18   7    7.60    9.40
   1 -18   7    0.40    8.90
  -1  18  -8    1.70    8.00
  -1  18  -8   -3.50    9.70
   1  18   8    3.80    7.90
   1  18   8    5.70   10.10
  -1 -18  -8    6.30    9.40
   1 -18   8   -3.70    8.20
  -1  18  -9   -2.30    8.40
   1  18   9   17.30   13.10
   1  18   9    6.80    9.30
   1 -18   9   -3.30    8.40
  -1 -18  -9   -8.40    9.90
   1 -18   9    6.60   10.30
   1  19  -8   -2.80    9.50
  -1  19   8  -12.20    8.20
  -1  19   8    4.50    8.40
  -1  19   8   -7.10    6.60
  -1 -19   8   -1.30    8.90
   1 -19  -8   18.20   10.00
  -1 -19   8   -0.60    9.10
   1  19  -7    6.20   10.50
   1  19  -7   11.50    9.90
  -1  19   7    9.50    7.60
  -1  19   7   13.60    8.90
  -1  19   7    4.40    9.90
  -1 -19   7    8.00   10.10
   1 -19  -7    1.80    7.20
   1 -19  -7    5.60    7.30
   1 -19  -7    7.60    9.00
  -1 -19   7   11.50    9.30
  -1 -19   7   15.10    9.20
  -1  19   6   16.30    6.80
   1  19  -6    4.40    8.70
  -1  19   6   11.80    7.40
  -1  19   6    3.30    8.80
  -1  19   6   10.90    7.90
   1  19  -6   -0.10    7.80
   1  19  -6    8.30    6.80
   1  19  -6    6.10    8.90
  -1 -19   6   -3.80    7.60
   1 -19  -6    7.10    8.90
   1 -19  -6   -8.90    5.80
  -1 -19   6    8.10    8.60
  -1 -19   6   11.20    7.70
   1 -19  -6    1.90    6.60
  -1 -19   6   15.00    9.30
  -1  19   5   11.10    8.30
  -1  19   5    5.50    7.00
   1  19  -5   10.40    7.50
   1  19  -5    1.60    7.50
   1  19  -5   -9.50    5.90
  -1  19   5    2.40    6.60
   1  19  -5   -4.50    7.60
   1 -19  -5   -1.00    7.60
  -1 -19   5  -13.40    5.30
  -1 -19   5  -10.60    6.60
  -1 -19   5   -4.10    7.40
  -1 -19   5   -5.30    6.30
   1 -19  -5   -3.80    5.90
   1  19  -4    0.20    8.60
  -1  19   4    8.80    6.60
  -1  19   4   -7.80    6.30
   1  19  -4   17.70    9.20
   1  19  -4    2.00    7.80
  -1  19   4   -4.30    5.80
  -1  19   4   15.90    6.50
   1  19  -4    0.70    7.30
  -1 -19   4    3.10    6.80
   1 -19  -4   -3.30    7.50
   1 -19  -4    7.20    6.00
   1 -19  -4   -0.60    5.60
  -1 -19   4    5.30    7.90
   1  19  -3    6.80    7.20
  -1  19   3    9.40    7.40
   1  19  -3   -3.90    6.50
  -1  19   3    1.10    6.40
  -1  19   3   -4.50    5.30
  -1  19   3   -5.50    5.20
   1  19  -3   -1.50    5.20
   1 -19  -3   -0.80    7.00
   1 -19  -3   10.00    6.30
   1 -19  -3    3.00    4.30
  -1 -19   3   -5.60    6.60
   1 -19  -3   -4.40    5.60
  -1 -19   3    2.00    6.10
  -1  19   2   18.40    6.40
   1  19  -2   15.10    7.70
  -1  19   2    7.90    5.90
  -1  19   2   12.50    9.80
   1  19  -2   13.10    8.30
  -1  19   2    9.90    6.60
   1  19  -2   19.90    7.20
   1  19  -2   13.90    7.60
   1  19  -2    2.80   10.30
  -1 -19   2   27.40    8.00
  -1 -19   2   13.10    7.00
  -1 -19   2    4.10    7.10
   1 -19  -2   20.50    6.80
   1 -19  -2   18.50    5.70
   1 -19  -2   16.20    7.00
   1  19  -1   79.89   11.10
   1  19  -1   61.29    9.80
   1  19  -1   71.09   10.50
  -1  19   1   84.29   10.60
  -1  19   1   63.49   10.40
  -1  19   1   70.09    8.00
   1  19  -1   81.19   10.00
   1  19  -1   66.29   10.80
  -1  19   1   61.19    9.40
   1 -19  -1   70.09   10.80
   1 -19  -1   60.69    7.50
   1 -19  -1   73.49   12.80
  -1 -19   1   72.99   10.70
  -1 -19   1   48.30    7.90
  -1 -19   1   72.29   11.20
  -1 -19   1   72.29   10.80
   1 -19  -1   66.69   10.30
  -1  19   0   15.80    6.80
   1  19   0   10.50    6.50
   1  19   0   13.40    7.40
   1  19   0   -3.00    6.00
  -1  19   0    1.40    4.20
  -1  19   0   19.60    7.40
  -1  19   0   14.50    7.50
   1  19   0   15.60    6.20
  -1 -19   0    8.80    5.70
   1 -19   0    8.60    6.80
  -1 -19   0   10.10    7.10
  -1 -19   0   13.50    7.00
   1 -19   0    7.20    4.40
  -1 -19   0    1.30    6.40
  -1 -19   0    9.20    6.50
   1 -19   0   12.20    6.80
  -1  19  -1   63.59   10.30
  -1  19  -1   71.99   11.20
  -1  19  -1   52.49    7.00
   1  19   1   70.19   11.20
  -1  19  -1   49.60    9.70
   1  19   1   55.79    8.80
   1  19   1   69.59   10.50
   1  19   1   50.09    9.80
   1 -19   1   57.79   10.70
  -1 -19  -1   52.09    9.80
  -1 -19  -1   58.69    9.90
  -1 -19  -1   50.59   10.80
   1 -19   1   68.09   11.80
  -1 -19  -1   54.59    9.40
   1 -19   1   67.99   10.40
   1 -19   1   70.49   10.90
  -1 -19  -1   49.40    9.40
   1 -19   1   51.99    6.70
  -1  19  -2   63.69   11.50
   1  19   2   65.59   10.40
   1  19   2   72.09   10.40
  -1  19  -2   67.79   10.50
  -1  19  -2   74.19   11.20
  -1  19  -2   62.49    7.90
   1  19   2   64.29   10.00
   1  19   2   55.19   10.40
   1 -19   2   74.09   11.40
  -1 -19  -2   58.29    9.60
   1 -19   2   62.89   10.20
   1 -19   2   73.09   11.40
   1 -19   2   61.39   10.20
  -1 -19  -2   80.29   12.10
   1  19   3  483.95   24.60
  -1  19  -3  463.65   24.30
   1  19   3  492.85   22.30
  -1  19  -3  485.25   24.00
  -1  19  -3  473.45   18.80
  -1  19  -3  441.36   26.60
   1  19   3  454.05   22.50
   1 -19   3  503.45   24.90
  -1 -19  -3  508.95   23.60
   1 -19   3  476.15   18.80
   1 -19   3  466.15   23.30
  -1 -19  -3  437.86   22.00
   1 -19   3  468.55   18.20
   1 -19   3  458.55   23.40
   1  19   4  120.39   13.60
  -1  19  -4  132.49   12.60
   1  19   4   94.79   13.40
  -1  19  -4  120.79   14.90
  -1  19  -4   88.29   13.70
   1  19   4  121.69   14.40
   1  19   4  122.39   14.50
   1 -19   4  105.79   12.10
  -1 -19  -4  151.28   14.60
  -1 -19  -4  119.09   15.80
   1 -19   4  110.39   15.20
   1 -19   4   95.29   13.00
  -1 -19  -4  116.49   15.20
  -1  19  -5  227.78   19.20
   1  19   5  186.88   16.40
   1  19   5  176.58   17.30
   1  19   5  166.38   16.00
   1  19   5  155.28   14.30
  -1  19  -5  194.48   15.40
  -1  19  -5  233.48   20.60
  -1 -19  -5  199.08   16.20
  -1 -19  -5  165.98   17.50
   1 -19   5  177.08   18.10
   1 -19   5  169.58   17.10
   1 -19   5  165.88   16.60
   1 -19   5  174.98   15.30
   1  19   6  -14.40    8.70
  -1  19  -6   -3.40    6.30
   1  19   6    2.80    7.50
   1  19   6   -8.60    7.10
  -1  19  -6   17.80   10.80
   1  19   6   -3.70    6.50
  -1 -19  -6   -8.10    8.40
   1 -19   6    3.20    9.00
   1 -19   6    4.60    8.80
   1 -19   6   13.00    9.00
  -1 -19  -6    4.20    8.30
   1 -19   6    6.60    8.00
  -1  19  -7   19.10    9.30
   1  19   7   10.50   13.60
   1  19   7   44.10   10.70
  -1  19  -7   27.10   11.60
   1  19   7   55.29   13.50
  -1 -19  -7   21.30    8.80
  -1 -19  -7   30.60   13.60
   1 -19   7   16.40   10.10
   1 -19   7    8.70    9.10
   1 -19   7   22.80    9.20
   1 -19   7   23.10   11.10
  -1  19  -8    1.70    8.20
   1  19   8   -0.60   10.80
   1  19   8   -1.40    8.30
   1 -19   8   12.00   10.80
  -1 -19  -8    0.60    9.80
  -1  20   8   -1.30    9.90
  -1  20   8   -7.10    7.60
   1  20  -8  -10.10    8.90
   1 -20  -8   20.30   10.20
  -1 -20   8   10.30   10.00
  -1 -20   8    1.00   10.10
   1  20  -7   16.60    9.40
   1  20  -7    4.80    9.90
  -1  20   7  -10.80    5.80
   1  20  -7   -4.10    7.20
  -1  20   7    2.20    7.50
   1  20  -7  -15.70    8.60
  -1 -20   7    7.60    8.90
  -1 -20   7  -16.00    8.30
  -1 -20   7    7.30    9.60
   1 -20  -7   20.90    8.40
   1 -20  -7    8.20    9.10
   1 -20  -7   21.10   10.60
  -1  20   6   32.40    9.40
  -1  20   6   34.50   10.90
   1  20  -6   12.40    9.50
   1  20  -6   50.09   13.50
   1  20  -6   31.20    9.90
  -1  20   6    4.40    8.40
  -1  20   6   25.50    7.80
   1  20  -6   21.00    8.50
   1 -20  -6   18.00    9.70
  -1 -20   6   17.60    8.50
  -1 -20   6   16.10    9.30
  -1 -20   6   29.90   10.80
  -1 -20   6    8.60    8.60
   1 -20  -6   30.80    8.20
  -1  20   5    8.00    7.40
  -1  20   5   -5.70    7.00
   1  20  -5    4.30    8.30
   1  20  -5    2.70    8.20
   1  20  -5    6.60    7.90
  -1  20   5    9.60    8.40
  -1 -20   5   -1.70    7.70
  -1 -20   5    5.80    8.20
   1 -20  -5    9.90    6.50
   1 -20  -5    6.20    8.20
   1 -20  -5   -1.10    6.30
  -1 -20   5   11.10    8.60
   1  20  -4  244.48   16.40
  -1  20   4  219.38   14.20
  -1  20   4  267.27   18.30
   1  20  -4  274.97   18.30
   1  20  -4  282.37   21.10
   1  20  -4  227.58   17.70
  -1  20   4  246.38   17.10
  -1 -20   4  248.78   18.50
   1 -20  -4  249.68   16.70
   1 -20  -4  237.78   18.40
   1 -20  -4  186.68   18.30
  -1 -20   4  203.28   17.00
   1  20  -3  114.99   14.90
  -1  20   3   88.09   11.70
   1  20  -3   75.19   12.10
   1  20  -3   99.49   13.50
  -1  20   3   93.69   10.80
  -1  20   3   95.99   13.40
   1  20  -3   80.89   10.90
  -1  20   3  110.69   11.10
   1 -20  -3  106.69   11.30
  -1 -20   3  101.89   13.20
   1 -20  -3   90.69   11.60
  -1 -20   3   93.99   13.70
  -1 -20   3  117.49   14.70
   1 -20  -3   96.49   12.90
   1  20  -2  117.39   11.50
   1  20  -2  133.59   15.00
  -1  20   2  106.19   12.20
   1  20  -2  108.99   14.30
   1  20  -2  109.99   13.40
  -1  20   2  107.09   10.20
  -1  20   2   90.49   11.90
  -1  20   2   98.59   11.00
   1 -20  -2   99.19   11.10
  -1 -20   2  123.09   14.40
  -1 -20   2  125.69   15.50
   1 -20  -2   91.59   12.80
   1 -20  -2   78.89   10.70
  -1 -20   2   94.29   12.30
   1 -20  -2  107.39   10.00
  -1  20   1    3.10    6.30
  -1  20   1   12.80    7.40
   1  20  -1    8.50    7.60
   1  20  -1    5.10    7.00
   1  20  -1    8.40    6.10
  -1  20   1    3.20    4.90
   1  20  -1    4.00    7.00
  -1  20   1   -0.90    5.20
   1  20  -1    0.60    5.70
   1 -20  -1   12.70    7.30
   1 -20  -1   10.50    7.80
  -1 -20   1    1.80    6.10
  -1 -20   1    3.10    7.50
  -1 -20   1    0.90    6.60
   1 -20  -1   10.60    6.90
  -1  20   0    6.20    6.80
   1  20   0   16.70    6.80
  -1  20   0   14.00    7.90
   1  20   0    2.10    6.80
  -1  20   0   10.00    4.80
   1  20   0   12.40    7.00
   1  20   0   11.40    7.10
  -1  20   0   23.80    7.70
   1 -20   0   16.10    7.60
  -1 -20   0   -1.00    6.40
  -1 -20   0   20.60    8.70
   1 -20   0   19.20    7.20
   1 -20   0    7.00    6.40
  -1 -20   0   -3.10    5.60
   1 -20   0   10.10    4.70
  -1 -20   0    9.90    6.50
  -1  20  -1   -0.90    6.20
   1  20   1    7.10    6.70
  -1  20  -1    3.90    4.50
  -1  20  -1   -2.60    5.50
   1  20   1    3.30    6.30
   1  20   1    0.90    6.00
   1  20   1   14.30    7.70
  -1  20  -1    7.30    7.00
   1 -20   1    7.20    7.00
  -1 -20  -1    1.70    6.50
   1 -20   1    9.20    6.70
   1 -20   1   -6.90    5.10
  -1 -20  -1    1.50    5.90
   1 -20   1    4.50    6.20
  -1 -20  -1    9.90    7.10
  -1  20  -2   -0.80    6.50
   1  20   2   10.30    7.80
   1  20   2    5.20    6.30
  -1  20  -2  -11.90    6.30
  -1  20  -2    8.80    5.10
   1  20   2    6.00    6.90
  -1  20  -2   10.40    7.00
  -1 -20  -2    5.00    5.90
  -1 -20  -2   10.50    7.20
  -1 -20  -2   -1.70    7.70
   1 -20   2   10.20    6.90
   1 -20   2    6.90    7.10
   1 -20   2    9.80    5.30
   1 -20   2   16.90    8.70
   1  20   3   90.99   13.30
  -1  20  -3  128.89   15.50
   1  20   3   85.59   11.80
  -1  20  -3  146.49   16.40
   1  20   3  102.79   15.20
  -1  20  -3  124.59   11.40
   1  20   3  115.59   13.60
   1 -20   3  100.69   13.70
   1 -20   3  111.59   10.60
   1 -20   3  101.59   10.40
   1 -20   3  145.59   17.20
  -1 -20  -3   97.59   13.50
   1 -20   3  111.49   14.00
  -1 -20  -3  109.39   15.00
  -1 -20  -3   95.79   12.90
   1  20   4   14.80    7.90
  -1  20  -4   38.00   10.50
   1  20   4   30.70    9.50
  -1  20  -4   49.40   11.90
  -1  20  -4   15.40    7.20
   1  20   4   30.40    9.70
   1  20   4   31.00    9.10
  -1 -20  -4   25.80    9.20
   1 -20   4   22.80    7.80
   1 -20   4   36.60   10.30
  -1 -20  -4   19.80   10.50
   1 -20   4   32.10    9.70
  -1 -20  -4   45.50    9.70
   1 -20   4   16.50    8.70
   1  20   5   55.49   11.70
  -1  20  -5   64.59   11.00
  -1  20  -5   72.79   14.60
   1  20   5   74.69   13.30
   1  20   5   66.19   10.80
   1  20   5   76.39   12.60
  -1  20  -5   52.69   12.10
   1 -20   5   84.89   14.30
   1 -20   5   71.79   11.10
  -1 -20  -5   75.39   13.20
   1 -20   5   72.99   13.50
  -1 -20  -5   75.49   12.10
   1 -20   5   82.99   15.30
  -1 -20  -5   75.69   12.40
   1  20   6   -0.80    7.90
   1  20   6    8.50    7.20
   1  20   6    5.60    8.00
  -1  20  -6   -7.20    7.40
  -1  20  -6    7.70    7.40
  -1 -20  -6   -1.50    6.70
   1 -20   6  -11.60    7.50
   1 -20   6   16.10   10.00
   1 -20   6    8.70   10.00
   1 -20   6   -5.00    7.10
  -1 -20  -6   -5.00    8.10
  -1 -20  -6    6.30    9.00
   1  20   7    5.20    8.70
  -1  20  -7    0.40   10.10
  -1  20  -7    8.90    7.60
   1  20   7   12.10    7.50
  -1 -20  -7   11.00   11.30
   1 -20   7   10.10    9.80
  -1 -20  -7    8.20    9.50
   1 -20   7   12.00   12.70
  -1 -20  -7   11.90    7.10
   1 -20   7    4.80    9.00
   1 -20   7   -3.50    8.20
  -1  20  -8   -2.20    9.00
   1  20   8   16.90   11.90
  -1  20  -8   -0.90    9.60
   1  20   8    9.70    8.40
   1 -20   8   -0.60    9.20
  -1 -20  -8  -15.50    9.00
  -1  21   8    6.70   10.80
  -1  21   8   20.50   10.10
   1  21  -8   -6.90   10.20
  -1 -21   8   19.10   10.20
  -1 -21   8   -9.60    9.90
   1 -21  -8   -0.30    9.80
   1  21  -7    2.20    8.50
  -1  21   7   -7.90    8.20
   1  21  -7   13.30    8.40
  -1  21   7    7.30    8.60
  -1  21   7   -9.50    7.20
   1  21  -7    0.20    8.70
   1 -21  -7  -21.00    8.00
  -1 -21   7    0.50    8.80
  -1 -21   7  -11.10   10.00
   1 -21  -7   -7.20   13.40
   1 -21  -7  -14.40    8.30
  -1  21   6   -1.40    5.90
   1  21  -6   15.20    8.60
   1  21  -6    6.80   10.50
  -1  21   6    0.50    7.80
  -1  21   6    8.60    7.40
  -1  21   6   -3.30    8.50
   1  21  -6   -7.00    8.50
   1  21  -6   -3.10    7.30
  -1 -21   6    1.50    8.40
   1 -21  -6    4.90    8.60
   1 -21  -6  -13.50    6.90
  -1 -21   6  -14.40    6.60
  -1 -21   6   -1.20    9.10
  -1 -21   6   12.00   10.00
   1 -21  -6   -9.90    6.30
  -1  21   5   -5.00    7.00
   1  21  -5  -10.50    8.10
   1  21  -5    3.90    8.80
  -1  21   5   -7.10    6.30
   1  21  -5    8.30    8.30
   1  21  -5   -1.80   12.00
  -1  21   5   -3.60    6.60
  -1 -21   5    6.30    8.60
  -1 -21   5   18.00    8.50
   1 -21  -5   -5.60    6.50
  -1 -21   5    4.60    8.40
  -1 -21   5   12.20    8.50
   1 -21  -5   -5.40    7.50
   1 -21  -5    5.40    6.20
  -1  21   4    2.00    5.90
  -1  21   4   11.80    7.60
   1  21  -4   -0.10    8.30
   1  21  -4   16.80    8.40
  -1  21   4    0.50    7.60
   1  21  -4    8.60    8.20
   1  21  -4   18.80   10.90
  -1  21   4    7.50    7.90
   1 -21  -4    0.70    7.10
  -1 -21   4    8.20    8.90
  -1 -21   4   13.30    8.60
   1 -21  -4   -3.40    8.50
  -1  21   3   17.70    8.60
  -1  21   3   14.20    7.80
   1  21  -3   14.60    9.60
   1  21  -3   11.50    7.70
  -1  21   3   13.90    9.00
  -1  21   3   16.60    6.80
   1  21  -3   17.70    8.00
   1  21  -3   26.10    9.30
  -1 -21   3   23.80    9.70
   1 -21  -3   14.70    6.70
  -1 -21   3   14.20    8.30
   1 -21  -3   30.80    9.00
   1 -21  -3   15.80    9.20
  -1 -21   3   17.10    8.70
  -1  21   2   23.80    7.50
   1  21  -2    7.90    6.90
  -1  21   2    9.80    8.20
   1  21  -2   13.20   13.50
  -1  21   2   24.50    7.00
   1  21  -2   13.10    8.20
   1  21  -2    8.00    8.10
  -1  21   2    3.90    6.90
   1 -21  -2    1.20    7.90
  -1 -21   2   22.30    8.60
   1 -21  -2   14.20    6.00
   1 -21  -2   14.90    7.30
   1 -21  -2   27.50    9.50
  -1 -21   2   16.60    8.50
   1  21  -1   -1.00    6.80
   1  21  -1   19.60    8.70
  -1  21   1    3.20    6.70
  -1  21   1    2.00    5.00
  -1  21   1    2.70    7.30
   1  21  -1   -3.50    5.70
  -1  21   1    1.30    5.80
   1  21  -1   -3.30    5.30
   1 -21  -1    2.30    5.90
  -1 -21   1   -8.40    6.20
   1 -21  -1    3.50    7.00
  -1 -21   1   -5.70    5.50
  -1 -21   1  -10.40    6.30
   1 -21  -1    0.10    4.80
  -1  21   0    6.50    5.00
  -1  21   0   -9.10    5.50
   1  21   0    3.60    7.50
  -1  21   0    5.00    6.70
   1  21   0    1.80    6.90
   1  21   0   17.10    8.30
  -1  21   0   -9.40    5.70
   1  21   0   -1.90    6.00
  -1 -21   0    0.70    7.90
   1 -21   0    9.70   11.80
  -1 -21   0    6.60    7.20
   1 -21   0    1.90    7.10
  -1 -21   0   10.00    6.80
   1 -21   0    3.00    7.00
   1 -21   0    0.90    6.30
  -1 -21   0    0.10    7.20
   1  21   1   29.00    9.10
  -1  21  -1   17.10    8.00
   1  21   1   34.40    9.40
   1  21   1   42.90    9.50
  -1  21  -1   29.80    9.20
  -1  21  -1   28.60    6.40
   1  21   1   51.79    9.30
  -1  21  -1   21.50    8.90
   1 -21   1   28.10    9.20
  -1 -21  -1   24.30    8.70
   1 -21   1   38.00    9.60
  -1 -21  -1   34.70    9.40
   1 -21   1   28.70    8.70
  -1 -21  -1   46.70   10.70
   1  21   2    2.60    6.90
   1  21   2   -4.30    6.30
  -1  21  -2   -2.70    6.30
  -1  21  -2    2.80    6.90
  -1  21  -2   -1.80    4.50
   1  21   2    9.30    7.20
   1  21   2    5.90    7.20
  -1  21  -2    9.10    7.90
   1 -21   2    5.90   10.30
   1 -21   2   -4.50    7.50
  -1 -21  -2   -8.70    7.30
   1 -21   2    2.70    4.90
   1 -21   2   -5.30    6.30
  -1 -21  -2    7.50    6.60
   1  21   3  154.68   14.90
  -1  21  -3  113.99   11.20
   1  21   3  110.49   14.50
   1  21   3  129.59   14.20
  -1  21  -3  146.89   16.90
  -1  21  -3  107.19   14.60
   1  21   3  111.69   14.20
  -1 -21  -3  134.39   13.90
   1 -21   3  149.59   16.70
  -1 -21  -3  152.08   14.80
   1 -21   3  140.29   16.70
   1 -21   3  157.88   17.00
   1 -21   3  135.19   11.90
  -1 -21  -3  140.09   15.40
   1 -21   3  108.29   12.60
  -1  21  -4    9.40    7.30
  -1  21  -4    0.50    9.30
   1  21   4   -5.90    7.90
   1  21   4   -9.10    6.00
   1  21   4   -8.30    7.10
  -1  21  -4   11.90    8.30
   1  21   4    2.00    6.60
   1 -21   4  -11.00    5.90
  -1 -21  -4   -8.40    7.80
   1 -21   4    2.70    8.50
   1 -21   4    4.20    7.60
  -1 -21  -4   12.90    8.60
   1 -21   4    2.00    7.70
  -1 -21  -4    1.70    7.10
   1  21   5   70.09   13.00
   1  21   5   99.09   13.60
   1  21   5   77.39   11.60
   1  21   5   86.69   13.80
  -1  21  -5  100.19   15.30
  -1  21  -5   97.49   12.70
  -1  21  -5   83.79   14.80
   1 -21   5  126.69   13.20
  -1 -21  -5   97.69   14.50
   1 -21   5   85.99   14.70
  -1 -21  -5   52.09   10.20
   1 -21   5  110.29   16.50
  -1 -21  -5   64.19   12.30
   1 -21   5   80.09   13.20
   1  21   6   19.20   10.60
   1  21   6    1.00    7.70
   1  21   6    7.00    8.10
  -1  21  -6   -5.60    7.00
   1  21   6   -0.20    6.30
  -1 -21  -6    6.50    8.70
  -1 -21  -6    8.30    6.20
   1 -21   6    9.00    8.50
  -1 -21  -6   -4.20    7.30
   1 -21   6   26.90   11.10
   1 -21   6   11.70    9.00
  -1  21  -7  -14.20    8.00
  -1  21  -7    3.80    9.80
   1  21   7    1.10   11.00
   1  21   7    1.70    8.70
   1  21   7   -3.60    8.40
   1 -21   7   -2.80    8.40
   1 -21   7  -14.20    7.80
   1 -21   7   10.60    9.80
  -1 -21  -7   18.70   11.20
  -1 -21  -7   26.40   11.20
   1  21   8  -17.90    8.20
   1  21   8   -2.80    9.60
  -1  21  -8   -5.20   10.00
   1 -21   8   13.50    9.50
   1 -21   8    6.80   10.30
  -1 -21  -8  -11.20    9.10
   1  22  -8   14.50   10.50
  -1  22   8    4.00    8.40
  -1  22   8    0.50    9.70
   1 -22  -8  -13.60    8.70
  -1 -22   8  -14.90    9.20
  -1 -22   8  -11.40    8.30
  -1  22   7   -1.30    9.20
  -1  22   7   11.80    9.70
   1  22  -7    3.50    8.10
  -1  22   7    2.10    8.00
   1 -22  -7   20.60   10.70
  -1 -22   7   17.50   10.50
  -1 -22   7   11.70   11.80
   1  22  -6   68.09   13.30
  -1  22   6   59.19   12.10
   1  22  -6   74.89   22.00
   1  22  -6   52.19   12.30
  -1  22   6   43.60   13.70
  -1  22   6   39.50    9.90
   1  22  -6   61.19   15.40
  -1  22   6   46.20    8.60
  -1 -22   6   38.80   10.50
  -1 -22   6   55.09   11.40
   1 -22  -6   36.80    9.10
  -1 -22   6   45.40   11.80
   1 -22  -6   34.00    9.80
   1 -22  -6   50.79   18.80
  -1 -22   6   88.79   16.20
  -1  22   5   21.10    7.80
  -1  22   5    0.00    8.60
   1  22  -5   13.60    7.50
   1  22  -5   21.00    9.30
   1  22  -5   22.80    8.60
   1  22  -5    9.80    9.90
  -1  22   5   14.80    9.30
   1 -22  -5    7.20    7.90
  -1 -22   5    9.50    7.90
  -1 -22   5    2.70    8.50
   1 -22  -5   30.30   10.20
  -1 -22   5   29.00    9.80
   1 -22  -5   31.70    8.60
  -1 -22   5   16.40    9.70
   1  22  -4  167.18   15.50
  -1  22   4  174.48   15.30
   1  22  -4  145.29   15.40
  -1  22   4  147.09   12.80
  -1  22   4  139.09   14.50
   1  22  -4  141.29   19.40
   1  22  -4  171.08   17.70
  -1  22   4  181.78   17.10
  -1 -22   4  168.98   17.10
   1 -22  -4  154.38   14.40
   1 -22  -4  171.98   16.60
   1  22  -3    1.90    6.90
   1  22  -3    6.80    9.50
  -1  22   3    8.50    8.30
   1  22  -3    6.30    6.80
  -1  22   3    2.40    6.00
  -1  22   3   -0.10    7.20
   1 -22  -3   -3.20    5.30
  -1 -22   3   -1.20    7.90
  -1 -22   3   11.10    9.20
   1 -22  -3   14.80    9.00
   1 -22  -3    8.60    7.10
   1  22  -2  111.69   14.40
  -1  22   2   92.99   11.50
  -1  22   2  105.39   13.60
   1  22  -2   98.09   13.70
  -1  22   2  124.09   11.60
  -1  22   2  102.49   13.80
   1  22  -2  110.89   12.40
  -1 -22   2  104.69   13.90
   1 -22  -2  115.39   14.70
   1 -22  -2   90.79   12.60
  -1 -22   2  110.19   15.40
   1 -22  -2  125.99   14.90
  -1 -22   2  105.79   13.90
   1 -22  -2   88.49   10.10
  -1  22   1   12.90    5.90
  -1  22   1    7.40    6.60
   1  22  -1  -15.90    6.60
  -1  22   1   -4.30    6.10
   1  22  -1   10.10    8.50
  -1  22   1   -3.50    6.10
   1  22  -1   -0.20    5.30
   1  22  -1   14.10    7.70
  -1 -22   1    3.10    7.70
   1 -22  -1    9.40    9.00
  -1 -22   1   -5.70    6.10
  -1 -22   1   -2.00    7.00
   1 -22  -1    2.40    6.60
   1 -22  -1    4.00    6.20
   1 -22  -1    4.50    5.70
   1  22   0   17.90    7.80
  -1  22   0   16.70    5.80
   1  22   0   24.80    7.70
  -1  22   0   20.50    8.80
  -1  22   0    8.90    8.10
   1  22   0   27.10    9.50
   1  22   0   21.30    9.10
  -1 -22   0   12.80    9.10
   1 -22   0   16.10    7.90
   1 -22   0   14.50    8.20
   1 -22   0    6.10    7.30
  -1 -22   0   10.70    8.50
   1 -22   0   18.10    5.90
  -1  22  -1   -1.10    4.40
   1  22   1   -1.40    7.00
   1  22   1   -8.70    6.20
   1  22   1    1.60    6.30
  -1  22  -1   11.10    8.70
  -1  22  -1    2.20    6.50
  -1  22  -1    4.30    7.30
   1  22   1    5.20    7.80
   1 -22   1    1.50    7.10
   1 -22   1   -2.90    7.80
  -1 -22  -1    0.90    8.00
   1 -22   1    0.40    4.90
  -1 -22  -1    2.20    6.80
  -1 -22  -1   10.80    7.30
   1 -22   1   -5.90    7.50
  -1  22  -2   -7.60    7.10
   1  22   2   -0.50    8.00
  -1  22  -2    0.80    7.90
  -1  22  -2    8.00    7.60
  -1  22  -2    2.10    5.10
   1  22   2   -0.10    6.90
   1  22   2   -4.70    7.40
   1 -22   2   -1.30    7.40
  -1 -22  -2   -6.30    5.80
   1 -22   2    4.40    5.30
   1 -22   2    3.40    8.70
  -1 -22  -2   15.20    8.00
   1  22   3  -11.30    6.70
   1  22   3    3.40    7.20
   1  22   3   -3.60    7.60
  -1  22  -3   -1.20    8.90
  -1  22  -3   -0.70    7.00
  -1  22  -3   -1.00    5.30
   1  22   3  -11.50    6.60
   1 -22   3    5.70    8.20
   1 -22   3    9.20    6.20
  -1 -22  -3   -7.60    6.30
   1 -22   3    1.10    7.70
  -1 -22  -3   -3.80    8.30
  -1  22  -4  -12.20    8.70
   1  22   4    5.80    6.70
  -1  22  -4    1.60    7.60
   1  22   4    4.40    7.10
   1  22   4   17.80    9.40
  -1  22  -4   11.50    8.80
   1  22   4   14.00    9.20
  -1 -22  -4   10.10    7.80
   1 -22   4    0.20   12.00
   1 -22   4    8.70    7.90
   1 -22   4    3.20    9.10
  -1 -22  -4    6.50    6.80
  -1 -22  -4    7.10    8.50
   1 -22   4    1.10    6.40
   1  22   5    1.40    7.90
   1  22   5   -9.40    7.10
  -1  22  -5   14.50    8.80
   1  22   5    6.90    7.20
  -1  22  -5   -5.20    7.00
  -1  22  -5    5.90    8.90
   1  22   5   -7.10    6.60
  -1 -22  -5   -4.30    9.10
   1 -22   5    2.80    7.40
  -1 -22  -5   11.10    7.90
   1 -22   5    9.80    9.40
  -1 -22  -5    7.40    8.00
   1 -22   5   -4.10    8.20
   1 -22   5   10.00   10.10
   1  22   6   -5.70    7.80
   1  22   6   -3.60    7.70
   1  22   6    6.20    7.80
   1  22   6    4.20    6.90
  -1  22  -6   12.60    8.70
  -1 -22  -6   23.40   10.20
   1 -22   6   -5.10    8.00
   1 -22   6  -10.20    8.20
  -1 -22  -6   -9.30    5.90
   1 -22   6   10.80    9.90
   1 -22   6   17.10   10.00
  -1 -22  -6   -0.30    8.90
   1  22   7    6.70    9.50
   1  22   7    7.30    9.10
  -1  22  -7   25.10   10.10
  -1  22  -7   20.40   11.70
   1 -22   7  -11.40    8.50
  -1 -22  -7    4.90   10.60
   1 -22   7   21.00   10.20
   1 -22   7   10.20   10.30
  -1  22  -8   13.00   10.80
   1  22   8  -11.00    8.00
   1  22   8  -12.50   10.00
   1 -22   8  -21.90    8.00
   1 -22   8   -6.20   10.20
  -1 -22  -8  -15.10   10.20
   1  23  -7   -5.00   10.00
   1  23  -7    5.80   10.00
  -1  23   7    3.80    9.60
   1  23  -7  -11.20    6.60
   1 -23  -7    7.70   10.80
  -1 -23   7   -1.70    9.80
   1  23  -6   11.60   10.90
  -1  23   6  -10.60    7.40
  -1  23   6    0.10    7.20
  -1  23   6    1.20    8.20
   1  23  -6    3.60    8.40
  -1  23   6   10.70    9.20
  -1 -23   6  -11.40    9.00
   1 -23  -6   10.30   10.20
  -1 -23   6    1.30    7.70
  -1 -23   6    0.40    8.90
   1 -23  -6  -15.30    6.80
   1 -23  -6    0.00    8.10
  -1 -23   6   12.70    8.80
  -1  23   5    0.20    8.00
  -1  23   5    4.00    8.00
   1  23  -5   -7.90    7.00
   1  23  -5   14.10    8.60
  -1  23   5    1.80    6.90
  -1  23   5   -4.70   10.00
   1  23  -5   -9.90    9.30
  -1 -23   5   -1.00    8.70
  -1 -23   5    8.80    8.60
  -1 -23   5   13.10    9.70
   1 -23  -5  -11.00    7.00
  -1 -23   5    6.30    8.20
   1 -23  -5   18.00    7.10
   1 -23  -5    6.50    8.60
   1  23  -4    9.90   10.40
  -1  23   4    8.70    6.50
  -1  23   4    3.10    7.80
   1  23  -4   13.60    7.50
  -1  23   4    6.00    7.30
   1  23  -4    2.60    7.70
  -1  23   4   -4.70    7.10
   1 -23  -4  -10.20    8.30
  -1 -23   4    9.50    8.90
  -1 -23   4   -5.40   10.90
   1 -23  -4   -9.30    6.90
  -1  23   3   27.50    8.40
  -1  23   3   50.89   11.40
   1  23  -3   28.10   13.10
  -1  23   3   36.10    8.80
   1  23  -3   44.30    9.00
  -1  23   3   48.10    9.60
   1  23  -3   50.79   11.40
   1 -23  -3   46.20   10.90
  -1 -23   3   60.69   13.20
   1 -23  -3   31.70    8.50
  -1 -23   3   44.10   11.10
  -1 -23   3   41.30   11.20
   1  23  -2    8.00    8.30
  -1  23   2    9.00    6.80
  -1  23   2    2.10    7.10
   1  23  -2   -0.70    7.70
  -1  23   2   10.20    7.20
  -1  23   2   -2.10    7.10
   1 -23  -2    7.80    9.20
   1 -23  -2    8.70    7.00
  -1 -23   2   15.30    8.80
   1 -23  -2   -3.90    7.30
  -1 -23   2    4.30    8.30
  -1 -23   2   -4.60    6.90
  -1  23   1   62.99    8.40
   1  23  -1   51.69   11.10
   1  23  -1   37.80    8.70
  -1  23   1   61.29   11.30
   1  23  -1   33.50   10.50
  -1  23   1   52.19   10.10
  -1  23   1   41.50   10.40
  -1 -23   1   37.70   10.60
   1 -23  -1   42.50    9.70
   1 -23  -1   42.50   10.60
  -1 -23   1   41.80   11.70
   1 -23  -1   43.60    7.70
   1 -23  -1   56.89   10.50
  -1  23   0   37.80    7.30
   1  23   0   40.60    8.80
  -1  23   0   56.79   13.30
   1  23   0   45.10   11.00
   1  23   0   51.39   10.70
   1  23   0   37.40   10.00
  -1  23   0   44.40    9.80
  -1 -23   0   27.60    9.30
  -1 -23   0   47.20   10.70
   1 -23   0   63.69   11.60
   1 -23   0   46.20    7.50
   1 -23   0   63.89   11.80
  -1  23  -1   -3.60    4.70
   1  23   1    1.90    7.30
  -1  23  -1    8.30    7.70
   1  23   1   -7.60    6.80
  -1  23  -1   10.20    8.30
   1  23   1   -5.30    6.30
  -1  23  -1    9.40    8.50
   1 -23   1   -3.30    5.10
   1 -23   1   10.80    8.60
  -1 -23  -1    9.50    7.60
   1 -23   1   -6.00    7.10
  -1 -23  -1   17.20    9.00
  -1  23  -2   59.49   12.70
   1  23   2   44.50    9.90
   1  23   2   62.19   12.00
   1  23   2   57.69   10.80
  -1  23  -2   49.00   12.40
  -1  23  -2   54.19   11.50
  -1  23  -2   48.80    8.10
   1 -23   2   51.99   12.30
  -1 -23  -2   81.09   12.80
   1 -23   2   41.60   12.00
  -1 -23  -2   66.89   13.30
  -1 -23  -2   39.00   11.10
   1 -23   2   38.30    7.80
  -1  23  -3   -7.20    5.20
   1  23   3    8.00    8.80
   1  23   3    3.90    8.80
   1  23   3   -3.40    7.40
  -1  23  -3    7.80    8.70
   1  23   3   -0.80    7.40
  -1  23  -3   -5.40    8.10
  -1 -23  -3   -1.00    7.60
   1 -23   3    3.70    8.50
  -1 -23  -3    8.70    9.40
   1 -23   3    4.80    8.90
   1 -23   3  -12.80    5.20
   1  23   4   29.30   10.30
   1  23   4    1.00    7.80
  -1  23  -4    8.70    9.70
  -1  23  -4   16.40    8.80
   1  23   4   22.30    9.20
   1  23   4    6.70    7.50
  -1 -23  -4   14.70    7.60
   1 -23   4    5.80    8.70
  -1 -23  -4    8.00   10.30
   1 -23   4   24.70   10.00
  -1  23  -5   21.10    9.50
  -1  23  -5    7.30    7.70
  -1  23  -5   22.70   11.80
   1  23   5   -8.00    6.60
   1  23   5   20.40    7.60
   1  23   5   -5.90    8.30
   1  23   5   -4.70    8.90
   1 -23   5   33.90   12.30
  -1 -23  -5   10.20   10.10
   1 -23   5    7.80    9.90
  -1 -23  -5   -5.90    6.90
   1 -23   5   12.10    8.20
  -1 -23  -5    8.30   10.00
   1 -23   5    1.30   10.20
  -1  23  -6   -0.30    8.00
   1  23   6   12.80    9.20
   1  23   6    8.20    7.80
   1  23   6    6.40    9.60
   1  23   6   -9.00   11.00
  -1 -23  -6   14.20    7.80
  -1 -23  -6   14.70   12.60
   1 -23   6   20.60   10.50
   1 -23   6   -7.00    7.80
   1 -23   6   26.70   12.00
  -1 -23  -6    1.60   10.10
   1 -23   6    4.40   12.70
   1  23   7  -21.30    6.90
   1  23   7    0.40    9.20
  -1  23  -7   -0.90    8.70
  -1  23  -7   -2.20   10.00
   1 -23   7   -5.70    8.80
   1 -23   7   -6.80    8.70
  -1 -23  -7  -25.20    8.20
   1  24  -7   11.80   10.70
  -1  24   7    1.40    8.10
  -1  24   7   24.80   11.00
   1  24  -7    1.80   12.00
   1 -24  -7    4.80   10.60
  -1 -24   7   11.40   11.10
  -1 -24   7   -1.60    9.70
   1  24  -6   10.00   10.90
  -1  24   6    4.20    9.40
  -1  24   6   12.00    8.70
   1  24  -6   -3.00    7.60
  -1  24   6    6.40    8.50
   1  24  -6   -7.60    6.80
  -1 -24   6    4.40    8.90
  -1 -24   6   -1.50    9.10
   1 -24  -6   -3.00    7.50
   1 -24  -6   -0.60    9.70
  -1 -24   6    3.50    9.70
  -1  24   5    8.40    8.70
  -1  24   5    1.70    7.30
  -1  24   5  -14.00    6.30
   1  24  -5    6.00   10.10
   1  24  -5   -4.10    6.70
   1  24  -5   -5.80    7.20
  -1  24   5    6.60    6.70
  -1 -24   5    3.40    8.30
   1 -24  -5  -13.00    6.40
   1 -24  -5    5.60    9.30
  -1 -24   5   -0.50    8.50
   1 -24  -5  -15.80    7.10
  -1 -24   5   -0.30    8.30
  -1  24   4   26.90    7.90
   1  24  -4   46.30   12.00
  -1  24   4   50.39   10.80
  -1  24   4   36.10   10.10
   1  24  -4   16.40    9.00
   1  24  -4   54.19   11.90
  -1  24   4   22.00   10.20
  -1 -24   4   16.20    9.90
  -1 -24   4   21.70   10.70
   1 -24  -4   43.40   11.50
   1 -24  -4   64.49   18.80
  -1  24   3    4.20    7.50
   1  24  -3    0.20    7.10
   1  24  -3   17.40    9.40
  -1  24   3    2.90    8.30
  -1  24   3  -10.00    6.60
   1  24  -3   -6.60    8.70
  -1  24   3    2.60    5.90
  -1 -24   3    2.20    8.50
  -1 -24   3   11.00    9.40
   1 -24  -3   -0.40    7.60
   1 -24  -3   11.10    7.60
  -1 -24   3    3.00    8.50
   1 -24  -3   18.00    8.20
   1  24  -2    0.90    7.00
   1  24  -2   -1.80    8.30
  -1  24   2    7.40    7.60
   1  24  -2    1.10    8.60
  -1  24   2   15.50    8.00
  -1  24   2    0.40    8.00
  -1  24   2   -8.60    5.40
  -1 -24   2    1.10    8.50
  -1 -24   2    1.90    8.90
   1 -24  -2    0.00    6.80
   1 -24  -2   13.30    9.70
  -1 -24   2    7.00    8.00
   1 -24  -2    9.40   10.80
  -1  24   1   28.50    7.40
  -1  24   1   36.70    9.70
   1  24  -1   38.50   10.70
   1  24  -1   26.50   10.30
  -1  24   1   29.80   10.90
  -1  24   1   22.40    9.50
   1 -24  -1   17.10    8.30
   1 -24  -1   33.20   11.20
   1 -24  -1   15.10    6.50
  -1 -24   1   35.80   10.80
  -1 -24   1   19.30   10.40
  -1  24   0    4.10    8.20
  -1  24   0    6.40    5.80
  -1  24   0    2.20    6.80
   1  24   0    8.70    8.80
  -1  24   0   10.90    8.80
   1  24   0   -4.60    7.60
   1  24   0  -12.20    6.70
   1 -24   0  -13.90    6.90
  -1 -24   0    1.40    8.10
   1 -24   0    3.30    5.30
   1 -24   0   15.00    8.40
   1 -24   0    1.20    8.20
  -1 -24   0    6.70    7.60
  -1  24  -1   -0.90    4.90
  -1  24  -1  -14.40    7.20
  -1  24  -1    5.10    7.20
   1  24   1   -0.10    8.50
   1  24   1   10.40    8.00
   1  24   1   -1.50    8.00
  -1  24  -1   -0.90    7.30
   1 -24   1    9.60    5.50
  -1 -24  -1    1.00    9.30
   1 -24   1   -4.00    7.10
  -1 -24  -1  -12.70    5.90
   1 -24   1    9.50    9.80
  -1  24  -2   19.50    6.60
   1  24   2   26.80    9.60
  -1  24  -2    9.40   10.00
   1  24   2   12.40    8.10
  -1  24  -2    4.80    9.50
   1  24   2   32.30   11.30
  -1 -24  -2    9.80    8.50
  -1 -24  -2   12.50   10.30
   1 -24   2    1.50    8.70
   1 -24   2   21.20    7.70
  -1 -24  -2   26.70   10.00
   1 -24   2   13.40   10.20
  -1  24  -3   10.90    6.70
  -1  24  -3   15.00    9.70
   1  24   3   19.20   10.10
   1  24   3   10.80    8.40
   1  24   3   25.40    9.00
   1  24   3   11.80    8.60
  -1  24  -3   13.30    8.80
   1 -24   3   19.60   11.00
   1 -24   3   13.70    9.30
  -1 -24  -3   31.20    9.80
   1 -24   3    5.10    6.60
  -1 -24  -3   12.80    9.80
  -1 -24  -3   11.50    8.50
  -1  24  -4   -6.30   10.10
  -1  24  -4    7.50    7.10
  -1  24  -4    3.00    8.80
   1  24   4   -7.60    7.70
   1  24   4    1.00    8.60
   1  24   4   22.00   10.10
   1  24   4    9.70    8.40
   1 -24   4    0.60    9.40
   1 -24   4    2.20    9.80
  -1 -24  -4   -4.10    6.50
   1 -24   4   -2.90    6.70
  -1 -24  -4   -5.50    7.40
  -1 -24  -4   -5.20    9.00
   1  24   5   -3.80    9.00
  -1  24  -5    2.90   10.60
  -1  24  -5   -9.90    6.50
  -1  24  -5   29.30    9.90
   1  24   5    3.60    7.50
   1  24   5   -1.10    9.10
   1  24   5   -8.00    7.20
   1 -24   5    4.20    9.00
  -1 -24  -5    5.10   11.00
   1 -24   5    9.40    7.10
  -1 -24  -5   18.20    7.90
   1 -24   5    8.30    9.70
  -1 -24  -5    6.70    9.00
   1  24   6    5.20    9.60
   1  24   6    4.60    9.00
  -1  24  -6    0.80    9.00
   1 -24   6   -3.70    8.60
  -1 -24  -6   13.00   12.20
   1 -24   6    5.10   10.80
  -1 -24  -6   21.20   10.00
   1 -24   6    0.00    9.80
   1  24   7    6.10   10.70
  -1  24  -7   23.00   10.30
   1  24   7   -3.50    8.50
  -1  24  -7   20.20   12.60
   1 -24   7    1.40    9.30
  -1 -24  -7    5.00   11.30
   1  25  -7    5.00   12.30
  -1  25   7   -5.30    9.10
  -1  25   7    4.50    9.20
   1  25  -7    5.80   10.20
  -1 -25   7   -3.30    9.20
   1 -25  -7   -8.40    9.10
  -1 -25   7   -2.00   10.70
   1  25  -6   14.00    9.70
   1  25  -6    0.30    9.00
  -1  25   6   -6.80    8.00
  -1  25   6   -9.50    7.00
   1  25  -6    2.00   10.10
  -1 -25   6   -6.90   14.20
  -1 -25   6    9.20   10.90
   1 -25  -6   12.70   10.40
  -1 -25   6   -8.70    8.40
  -1  25   5   -4.70    6.20
  -1  25   5    5.40    7.60
  -1  25   5   20.40    9.50
   1  25  -5    4.70    7.80
  -1  25   5   -4.70    8.60
   1  25  -5  -17.70    7.70
   1  25  -5   17.30    9.50
   1 -25  -5   12.20    9.10
  -1 -25   5    6.40    8.40
  -1 -25   5   15.60   10.00
  -1 -25   5   -1.80    8.90
  -1 -25   5   -5.20    8.80
   1  25  -4   -1.70    7.60
  -1  25   4    6.60    6.80
   1  25  -4   -4.20    7.30
  -1  25   4   -4.60    8.00
   1  25  -4   -6.80    8.80
  -1  25   4    6.60    7.90
  -1  25   4    0.10    7.70
  -1 -25   4   -4.70    8.50
   1 -25  -4    6.90    5.90
   1 -25  -4    9.10    9.00
  -1 -25   4   -9.30    9.10
   1 -25  -4   -6.20    7.90
  -1  25   3    3.60    7.80
   1  25  -3   -0.40    8.80
   1  25  -3   14.70    8.00
  -1  25   3   -0.20    7.40
   1  25  -3    5.60    9.20
  -1  25   3   -2.10    8.20
  -1 -25   3    3.90    9.20
   1 -25  -3    1.40    8.90
  -1 -25   3    6.10    9.40
   1 -25  -3   22.80    8.20
  -1 -25   3   32.60   10.10
   1 -25  -3   -0.80    7.90
  -1  25   2   -0.10    7.10
   1  25  -2    1.50    7.10
   1  25  -2   -2.40    7.90
   1  25  -2   -8.70    7.40
  -1  25   2  -16.80    6.50
  -1  25   2    9.80    9.30
  -1  25   2    4.30    6.50
   1 -25  -2   -8.00    6.40
  -1 -25   2    3.20    8.20
  -1 -25   2    6.00    9.40
   1 -25  -2    0.20    8.20
  -1  25   1    5.40    8.30
  -1  25   1    8.70    6.00
   1  25  -1    2.80    7.30
   1  25  -1    6.70    9.10
  -1  25   1    6.00    7.50
  -1  25   1    1.40    7.60
   1  25  -1   -8.90    7.90
   1 -25  -1   -8.50    6.60
  -1 -25   1    7.40    8.70
   1 -25  -1    0.70    6.30
   1 -25  -1   13.80   10.40
  -1 -25   1    4.10    8.60
  -1  25   0   75.19   13.60
  -1  25   0   59.69   11.60
   1  25   0   46.40   14.40
   1  25   0   74.49   13.10
   1  25   0   89.19   14.50
  -1  25   0   57.89   11.90
   1  25   0   64.99   10.90
  -1  25   0   56.49    8.60
   1 -25   0   66.09   13.20
  -1 -25   0   68.89   13.20
  -1 -25   0   68.59   12.80
   1 -25   0   69.79   13.10
  -1  25  -1   19.10    9.20
   1  25   1   26.40   10.50
  -1  25  -1   19.60   10.90
   1  25   1   33.90   10.20
  -1  25  -1   30.70    7.30
  -1  25  -1   46.30   11.90
   1  25   1   38.50    9.50
   1  25   1   20.10   10.60
   1 -25   1   50.49   12.40
  -1 -25  -1   37.10   11.20
   1 -25   1   30.10    7.40
  -1 -25  -1   50.19   11.80
  -1  25  -2   79.19   14.50
   1  25   2   69.99   14.70
  -1  25  -2   74.29    9.90
  -1  25  -2  108.99   15.30
   1  25   2   77.39   14.00
   1  25   2   84.49   12.30
   1  25   2   58.49   12.70
  -1 -25  -2   86.89   15.00
   1 -25   2   48.70   11.60
   1 -25   2   87.59   15.00
  -1 -25  -2   70.89   12.20
  -1  25  -3    0.50    5.90
   1  25   3    8.50    9.50
   1  25   3   16.10    8.70
   1  25   3   -9.50    7.20
  -1  25  -3  -13.10    7.60
   1  25   3    3.70    8.30
  -1  25  -3   -0.50    8.90
   1 -25   3    7.00   10.00
   1 -25   3    5.80    6.50
  -1 -25  -3   12.30    8.80
   1 -25   3    6.50    9.10
  -1 -25  -3    1.10    8.40
  -1 -25  -3   16.50    8.20
  -1  25  -4  -12.00    7.80
  -1  25  -4    0.50    9.00
   1  25   4   16.40    9.50
   1  25   4    5.30    9.20
   1  25   4   -0.50    7.40
  -1  25  -4    6.60    6.90
   1 -25   4    9.90    9.60
  -1 -25  -4    2.90    9.30
  -1 -25  -4    0.60    9.40
  -1 -25  -4  -10.80    7.30
   1 -25   4    3.90    7.30
   1 -25   4    1.40    8.80
  -1  25  -5  -11.40    7.70
   1  25   5  -11.30    7.80
   1  25   5  -10.40    7.10
   1  25   5   -3.40    8.80
   1  25   5    9.10    7.60
  -1  25  -5   -0.60    6.80
  -1  25  -5    4.40   10.90
   1 -25   5   -2.10    6.80
  -1 -25  -5   -2.60    9.20
  -1 -25  -5    6.60   10.50
   1 -25   5   -3.20    9.60
   1 -25   5   -9.60    9.40
  -1 -25  -5  -12.30    7.60
   1  25   6    2.90   10.10
  -1  25  -6    9.20   10.20
   1 -25   6   13.30   11.70
  -1 -25  -6    4.70    8.10
   1 -25   6    0.90    8.40
  -1 -25  -6    6.30   10.60
   1 -25   6   29.50   12.40
  -1  25  -7   -4.40   11.80
   1  25   7  -18.70    6.70
  -1  25  -7   -4.90    9.60
   1  25   7    3.50   10.40
   1 -25   7    5.70    9.40
  -1 -25  -7  -19.90    8.40
   1 -25   7   -2.60   10.30
   1  26  -6   -0.20    8.90
  -1  26   6   -1.60    8.10
  -1  26   6    6.40    9.50
   1  26  -6   15.80   10.00
   1  26  -6   -5.00    9.60
  -1 -26   6   -0.90    9.00
  -1 -26   6  -17.20   15.10
   1 -26  -6    8.60   10.60
   1  26  -5    7.70    9.20
   1  26  -5    8.90   10.70
   1  26  -5    0.40    7.80
  -1  26   5   11.10    9.20
  -1  26   5   11.30    9.30
  -1  26   5    5.80    8.30
  -1 -26   5    3.10    7.70
  -1 -26   5   18.10   10.00
   1 -26  -5    4.10    8.00
   1 -26  -5   38.70   12.30
  -1  26   4    5.70    7.20
  -1  26   4   19.40    9.10
  -1  26   4   11.90    8.90
   1  26  -4   -0.40    8.30
   1  26  -4    7.30    8.10
   1  26  -4    9.00   10.00
  -1  26   4    8.50    8.50
   1 -26  -4    3.10    6.80
  -1 -26   4   18.30   11.00
  -1 -26   4    3.50    9.10
   1 -26  -4   19.40    9.80
   1 -26  -4   -1.50    9.70
   1  26  -3   24.70   10.60
   1  26  -3   10.10   10.10
  -1  26   3   -4.40    6.30
  -1  26   3    0.30    7.10
  -1  26   3   15.60    9.50
  -1  26   3   -5.00    6.70
   1  26  -3   10.70    7.80
  -1 -26   3    9.50    9.60
  -1 -26   3   23.10   10.60
   1 -26  -3   12.70    9.80
   1 -26  -3    6.50    9.00
   1 -26  -3    6.20    7.80
  -1  26   2   -7.80    7.20
   1  26  -2    6.80    8.60
  -1  26   2   10.80    7.40
  -1  26   2    2.30    6.50
   1  26  -2   -5.30    7.10
   1  26  -2    0.50    8.50
  -1  26   2   13.90    8.20
   1 -26  -2   -1.00    7.80
   1 -26  -2    8.90    7.20
  -1 -26   2   21.40    9.80
   1 -26  -2    2.30    8.80
  -1 -26   2   14.30   11.30
  -1  26   1   48.20   11.30
   1  26  -1   89.29   15.30
  -1  26   1   36.60   10.40
  -1  26   1   50.29    9.00
   1  26  -1   46.80   12.50
  -1  26   1   65.09   12.50
   1  26  -1   38.80    9.80
   1 -26  -1   30.10    9.50
  -1 -26   1   77.49   14.60
   1 -26  -1   60.79   11.60
  -1 -26   1   33.40   11.30
   1 -26  -1   71.39   13.50
   1  26   0    7.40    7.20
  -1  26   0    1.60    9.00
   1  26   0   -4.90    9.10
  -1  26   0    3.00    7.90
  -1  26   0   12.10    6.50
  -1  26   0   21.70   10.40
  -1 -26   0    1.50    9.50
   1 -26   0   14.60   11.20
  -1 -26   0   27.00   10.00
   1 -26   0    3.00    8.10
  -1  26  -1   11.20    6.20
  -1  26  -1    4.40    9.80
   1  26   1   -0.20    7.30
  -1  26  -1    2.70    9.50
  -1  26  -1   -7.50    7.70
   1  26   1  -16.30    7.70
   1  26   1    2.40    8.90
   1  26   1   19.20   10.60
  -1 -26  -1    2.80   10.20
  -1 -26  -1  -18.40    7.00
   1 -26   1   -3.60    6.90
   1 -26   1    4.90    8.80
  -1  26  -2   -1.50    5.60
  -1  26  -2    9.90   10.10
   1  26   2    0.70    9.70
   1  26   2   -1.80    8.90
   1  26   2    9.70    8.30
   1  26   2    2.20    8.60
  -1 -26  -2   -5.60    9.10
  -1 -26  -2    3.40    7.20
   1 -26   2   -8.60    7.20
   1 -26   2   -0.70    7.80
   1  26   3   17.10    9.10
   1  26   3    8.70    8.50
  -1  26  -3   12.30    9.70
   1  26   3    5.40    8.40
   1  26   3   -6.00    7.10
  -1  26  -3    3.20    7.80
   1 -26   3   -3.80    6.00
  -1 -26  -3   -0.20    7.00
  -1 -26  -3   -2.00    8.30
   1 -26   3    8.80   10.80
   1 -26   3   18.00   12.10
  -1  26  -4  -13.60    8.60
   1  26   4   -6.20    8.10
   1  26   4   -6.00    8.20
  -1  26  -4   11.40    8.90
   1  26   4    8.40    8.60
  -1  26  -4    0.70    6.60
   1  26   4    2.60    8.20
  -1 -26  -4   26.80   16.10
   1 -26   4   12.40   10.80
   1 -26   4   -3.00    6.80
  -1 -26  -4   20.60   11.20
   1 -26   4    9.20   10.60
  -1 -26  -4    8.80    9.10
   1  26   5    7.20   11.50
  -1  26  -5    9.10    8.50
   1  26   5    3.20    9.20
   1  26   5   -2.00    8.20
  -1  26  -5   -0.20   10.00
  -1  26  -5    2.20    7.70
   1 -26   5   13.30    7.90
   1 -26   5  -12.30    8.10
  -1 -26  -5    5.30    9.10
   1 -26   5   14.90   11.00
  -1 -26  -5    6.50    9.00
  -1  26  -6    3.80    9.90
   1  26   6   -2.60   10.60
   1  26   6    0.30    9.50
   1 -26   6   -7.90    8.80
   1 -26   6    9.30   11.00
   1 -26   6   -6.30    7.90
  -1 -26  -6   -7.20    9.60
  -1  27   6    0.00    8.50
   1  27  -6   -7.80    7.90
  -1  27   6   11.20   11.10
   1 -27  -6   -2.60    9.20
  -1 -27   6    4.50   11.00
  -1 -27   6    3.20   15.10
  -1  27   5   15.10    9.90
   1  27  -5   -7.20    7.40
   1  27  -5   -4.40    9.00
   1  27  -5   -1.20    8.70
  -1  27   5    9.10    9.10
   1 -27  -5    1.80    9.60
  -1 -27   5   -2.90    9.40
  -1 -27   5    4.90    8.20
  -1 -27   5  -14.50    8.30
  -1  27   4   10.80    7.30
   1  27  -4  -10.80    7.50
  -1  27   4    4.50    8.10
  -1  27   4  -13.10   11.70
   1  27  -4   -2.90    9.70
   1  27  -4   -7.90    7.10
  -1  27   4   13.70    8.80
   1 -27  -4   -0.30   10.20
   1 -27  -4   -6.20    9.20
   1 -27  -4   17.50    7.70
  -1 -27   4  -22.40    7.10
   1  27  -3    0.30    8.50
  -1  27   3    1.40    6.60
   1  27  -3   -8.80    9.50
  -1  27   3  -13.20    6.80
  -1  27   3    3.70    7.50
  -1  27   3    2.60    7.90
   1  27  -3    3.50    7.50
   1 -27  -3    9.00    7.70
   1 -27  -3   -0.50    8.70
   1 -27  -3    2.60    9.70
  -1 -27   3   -2.20    8.50
  -1 -27   3    1.60   10.20
   1  27  -2    5.50    8.80
   1  27  -2   13.30    8.00
  -1  27   2    0.40    9.70
   1  27  -2    8.40   10.80
  -1  27   2   12.90    8.20
  -1  27   2   -6.40    7.60
  -1  27   2  -14.60    6.30
   1 -27  -2   13.50   10.70
  -1 -27   2   -3.70    8.90
  -1 -27   2  -21.10    6.70
   1 -27  -2   -2.40    6.50
   1 -27  -2    7.90    8.70
  -1  27   1   12.90    9.40
  -1  27   1   14.30    9.80
  -1  27   1   11.30    7.20
  -1  27   1    5.00    8.80
   1  27  -1   19.70    8.40
   1  27  -1    6.30    8.80
   1  27  -1   23.80   11.40
   1 -27  -1   37.90   10.20
   1 -27  -1   11.30   10.50
  -1 -27   1    3.50    9.80
  -1 -27   1   36.00   12.60
   1  27   0   13.70    8.60
   1  27   0    6.90    7.20
  -1  27   0   -8.70    7.40
  -1  27   0    2.40    9.00
   1  27   0  -16.50    8.60
  -1  27   0    9.40    6.40
  -1  27   0    5.30    7.80
   1 -27   0   22.10   11.80
  -1 -27   0    2.90    9.20
  -1  27  -1    6.90    9.40
   1  27   1   17.70   10.50
   1  27   1   10.70    9.20
  -1  27  -1   18.00    7.00
   1  27   1    0.30    7.50
  -1  27  -1   24.00   10.90
   1  27   1   -1.50    9.10
   1 -27   1   24.30   11.80
  -1 -27  -1   15.10    9.20
  -1 -27  -1   22.80   11.10
  -1  27  -2    0.00    9.40
   1  27   2    2.70    8.00
   1  27   2   10.30    8.30
  -1  27  -2    7.30    8.80
   1  27   2   14.40    9.60
  -1  27  -2    1.20    6.20
   1  27   2    4.40    8.60
  -1 -27  -2    5.40    9.40
  -1 -27  -2    4.20    7.60
   1 -27   2   -1.40    7.70
   1  27   3   -3.20    7.50
  -1  27  -3   -0.90    7.30
  -1  27  -3   -3.30    9.00
   1  27   3    2.60    8.90
   1  27   3  -12.60    7.60
   1  27   3  -11.70    7.20
   1 -27   3   12.70   10.60
  -1 -27  -3   -9.40    7.00
   1 -27   3   -4.00   10.00
  -1 -27  -3  -19.80    7.80
  -1  27  -4   29.70   10.60
  -1  27  -4   18.50   12.30
   1  27   4    6.30   10.30
  -1  27  -4    5.90    7.60
   1  27   4    2.10    8.50
   1  27   4   16.60    9.60
   1  27   4   -5.40    8.40
   1 -27   4    3.20    9.70
   1 -27   4   19.60    8.10
   1 -27   4    0.10   10.40
  -1 -27  -4   16.50   10.50
  -1  27  -5   33.40    9.80
   1  27   5   11.00   10.10
  -1  27  -5   -1.70   10.50
  -1  27  -5    3.70    9.30
   1  27   5   -0.10    9.30
   1 -27   5   -7.30    9.80
   1 -27   5   13.20   11.20
   1 -27   5  -10.60    6.80
  -1 -27  -5    4.70    8.90
   1  27   6   20.00   11.60
   1  27   6   11.50    9.80
  -1  27  -6   -2.30   10.10
  -1 -27  -6   16.90   12.80
   1 -27   6   -7.20   11.80
   1 -27   6    6.20    8.70
  -1  28   6   15.60   13.00
   1  28  -6   11.70   10.60
   1  28  -6   16.20   15.70
  -1  28   6  -11.50    9.00
  -1 -28   6   -4.30   11.10
  -1 -28   6   13.30   11.60
   1 -28  -6   11.90   12.10
  -1  28   5    8.00   10.50
   1  28  -5   -8.30   10.90
   1  28  -5   -3.70    8.00
   1  28  -5    1.60    8.70
  -1  28   5    6.90    8.60
  -1 -28   5  -12.70    9.60
  -1 -28   5   -0.80    8.60
   1 -28  -5  -22.50    7.70
  -1 -28   5   -4.00   10.00
  -1  28   4  -11.30    6.90
  -1  28   4    3.60    9.00
   1  28  -4    5.00    8.40
   1  28  -4    1.30   10.70
   1  28  -4    3.80    9.10
   1 -28  -4   13.10    7.80
   1 -28  -4   23.10   11.20
  -1 -28   4   22.70   10.20
  -1  28   3    6.00    9.10
   1  28  -3   -7.90    9.80
  -1  28   3    9.70    7.20
   1  28  -3    2.60    8.70
  -1  28   3   -8.90    7.80
  -1  28   3   10.80    7.80
   1  28  -3    2.10    7.40
   1 -28  -3    2.00    9.10
  -1 -28   3   -3.60   10.60
  -1 -28   3   -1.60   10.00
   1 -28  -3  -13.10    7.10
   1 -28  -3    5.50   10.60
  -1  28   2    2.90    8.20
   1  28  -2   -6.20    6.70
  -1  28   2   -1.50    7.10
   1  28  -2   -3.40    8.70
  -1  28   2   -9.50    7.30
  -1  28   2   -1.00    8.70
  -1 -28   2    2.80    9.90
   1 -28  -2   -2.80   11.10
   1 -28  -2   12.30    8.50
   1 -28  -2    0.00    8.30
  -1 -28   2    8.70    9.60
   1  28  -1    5.10    7.60
  -1  28   1   11.20    7.10
   1  28  -1    3.10   10.40
  -1  28   1   21.10   10.40
  -1  28   1    7.40    8.70
   1  28  -1   36.20   12.90
  -1  28   1   25.30   11.80
  -1 -28   1   12.20   10.70
   1 -28  -1   13.60    8.60
  -1 -28   1   11.00   10.50
   1 -28  -1    3.10   10.00
   1  28   0   10.90    9.30
  -1  28   0   -8.90    5.20
  -1  28   0  -22.70    7.50
  -1  28   0   -3.80    8.30
   1  28   0  -12.00    8.20
   1  28   0   -0.50    7.20
  -1  28   0    1.20    9.50
   1 -28   0  -11.70    9.20
  -1 -28   0   -9.60    7.60
   1 -28   0   -8.70    6.70
  -1 -28   0   14.40   10.50
  -1  28  -1   14.40    9.40
  -1  28  -1    0.30    6.20
  -1  28  -1   19.20   11.10
   1  28   1   -4.30    8.20
   1  28   1   -1.50    7.20
   1  28   1   -9.70    8.10
  -1 -28  -1   14.40    9.40
  -1 -28  -1   -6.00    9.60
   1 -28   1  -13.80    7.40
   1 -28   1    3.90    9.30
  -1  28  -2    3.50    6.30
   1  28   2    4.00    9.90
  -1  28  -2    6.60    9.90
   1  28   2    1.90    7.30
   1  28   2   -8.80    7.80
  -1  28  -2   -2.90    8.80
   1  28   2    5.30    9.20
   1 -28   2   -2.30    7.30
   1 -28   2    9.30    9.80
  -1 -28  -2   -1.60    9.90
  -1 -28  -2    3.60    8.50
   1  28   3    7.30    9.60
  -1  28  -3    0.20   10.50
   1  28   3   -6.30    8.50
  -1  28  -3    5.70    8.90
  -1  28  -3   -1.30    6.80
   1  28   3   16.60    9.10
   1 -28   3    0.30    6.20
  -1 -28  -3   -0.30    8.90
   1 -28   3  -18.00    7.70
  -1 -28  -3  -10.70    6.90
   1 -28   3    8.30   10.70
   1  28   4    5.30    9.30
   1  28   4   -9.40    7.70
  -1  28  -4    3.20   10.90
  -1  28  -4   -2.70    6.80
   1  28   4   -2.80    8.00
   1 -28   4  -17.50    8.20
   1 -28   4    2.90   10.90
  -1 -28  -4   -3.10    9.80
  -1 -28  -4  -13.90    7.40
   1 -28   4    1.10    7.20
   1  28   5   -2.30    9.10
   1  28   5    3.70    9.30
  -1  28  -5   29.00   11.40
  -1  28  -5   11.40    8.20
  -1  28  -5   25.10   12.50
   1 -28   5  -13.70    9.40
   1 -28   5   -0.40    7.50
  -1 -28  -5    0.10   11.00
  -1 -28  -5   -7.10   10.00
   1 -28   5   -6.70   10.40
   1  28   6    6.50   10.80
   1  28   6  -11.10    8.90
  -1  28  -6  -23.60    9.00
  -1 -28  -6  -13.90    9.50
   1 -28   6   -3.20    8.20
   1 -28   6  -14.60    9.80
   1  29  -5    6.90   10.10
  -1  29   5    1.60   10.40
   1  29  -5    7.30   11.80
  -1  29   5    2.00    9.00
   1  29  -5   15.90    9.40
  -1 -29   5   22.20   12.40
   1 -29  -5  -10.70    8.80
  -1 -29   5   -2.50    9.10
   1  29  -4    6.70   10.20
  -1  29   4   -1.00    7.60
   1  29  -4   -2.80    8.10
  -1  29   4    8.80    9.50
   1  29  -4   10.10    9.50
   1 -29  -4   20.50   12.10
   1 -29  -4   -3.60    9.80
  -1 -29   4   -3.10    8.70
   1  29  -3   -4.10    8.80
  -1  29   3   10.60    7.50
  -1  29   3   -2.80    9.90
  -1  29   3   -4.30    8.00
   1  29  -3   10.20    8.50
   1  29  -3    5.80    9.00
   1 -29  -3   11.10   10.80
  -1 -29   3  -10.00    9.20
   1 -29  -3   -3.70    7.10
  -1 -29   3    1.70   10.60
  -1  29   2    5.80    9.40
  -1  29   2    1.00    9.10
  -1  29   2   -6.00    6.40
   1  29  -2  -14.70    8.10
   1  29  -2   -9.70    8.20
  -1  29   2   -2.10    7.50
   1  29  -2    0.60    7.10
  -1 -29   2   10.70    9.50
   1 -29  -2   17.40   12.00
  -1 -29   2    5.90   10.80
   1 -29  -2    6.70    9.70
  -1  29   1    5.30   10.30
  -1  29   1    0.00    7.00
   1  29  -1    0.10    7.60
   1  29  -1   12.90   10.80
  -1  29   1   16.00   10.80
   1  29  -1    8.90    9.90
  -1  29   1   13.60    9.50
  -1 -29   1   10.60   11.00
   1 -29  -1   20.50   10.10
   1 -29  -1   -4.20    8.40
  -1  29   0   -0.30    9.00
  -1  29   0    7.60    9.90
   1  29   0    0.50    9.20
   1  29   0   -8.80    8.90
  -1  29   0    2.90    8.40
   1  29   0   -8.40    6.20
  -1  29   0   -8.90    5.20
   1 -29   0   -0.20   10.10
  -1 -29   0   -6.10    8.30
  -1 -29   0    0.80   10.80
   1 -29   0   13.90    8.80
  -1  29  -1  -16.50    8.60
  -1  29  -1    6.00    6.50
   1  29   1    6.30   10.00
   1  29   1   -1.90    8.40
   1  29   1   -7.20    7.00
  -1  29  -1   -1.10    9.50
   1 -29   1   11.00   10.10
  -1 -29  -1    0.90    8.10
   1 -29   1    1.00    8.40
  -1 -29  -1   -1.40    9.60
   1  29   2    4.20    8.30
  -1  29  -2   10.80    9.70
   1  29   2    1.70    9.00
   1  29   2   -1.40    9.50
   1  29   2    0.60    7.50
  -1  29  -2    5.60    9.40
   1 -29   2   18.60    9.40
   1 -29   2    2.10    9.40
  -1 -29  -2    2.60   10.00
  -1 -29  -2    4.00    8.00
  -1  29  -3   12.50   12.40
  -1  29  -3   -6.50    8.00
  -1  29  -3    1.70    6.70
   1  29   3    5.60    8.10
   1  29   3   -2.50    8.20
   1  29   3   -5.50    8.70
   1 -29   3   -2.00    6.00
   1 -29   3   -3.30    9.10
  -1 -29  -3    0.80    8.30
  -1 -29  -3   12.70   11.00
   1  29   4    9.80    9.50
  -1  29  -4    6.90    7.30
  -1  29  -4    8.70   11.90
  -1  29  -4   19.60   11.10
   1 -29   4    8.50   10.20
  -1 -29  -4  -12.60    9.10
   1 -29   4   -2.90   10.70
  -1 -29  -4   21.40    9.60
   1 -29   4   16.30    8.00
  -1  29  -5    3.70    8.00
   1  29   5    6.10   10.20
  -1  29  -5   10.10   12.20
  -1 -29  -5    5.00   11.60
   1 -29   5  -15.70    9.60
   1 -29   5  -14.00    6.60
   1 -29   5  -13.30   10.10
   1  30  -5   -3.30    9.60
   1  30  -5  -11.60    9.40
   1  30  -5  -11.30   10.70
  -1  30   5  -22.10    7.50
  -1  30   5    0.00   10.50
   1 -30  -5  -14.70   10.00
  -1 -30   5   22.70   14.70
  -1 -30   5  -11.50    8.40
   1  30  -4   -9.60    8.20
  -1  30   4   18.50   10.70
   1  30  -4    6.00   11.30
  -1  30   4    7.20    8.40
   1  30  -4    3.10    9.50
   1 -30  -4    9.00   10.50
   1  30  -3    7.20    8.40
  -1  30   3    7.80    7.80
   1  30  -3   11.00    9.20
  -1  30   3    3.60    9.50
   1  30  -3  -10.00    9.10
   1 -30  -3  -21.60   13.60
  -1 -30   3   -1.80    8.80
   1 -30  -3    1.10    7.90
  -1 -30   3   -7.80    9.80
  -1  30   2    7.00    9.30
  -1  30   2   -7.70    8.10
   1  30  -2   16.40   10.60
   1  30  -2   -3.50    9.40
  -1  30   2   -9.50    6.50
   1  30  -2    0.90    7.80
   1 -30  -2  -10.50    6.50
  -1 -30   2  -11.80    9.90
  -1 -30   2  -11.40    8.20
   1 -30  -2   11.50    9.70
   1  30  -1   -5.00    8.80
  -1  30   1   20.70   11.70
  -1  30   1   12.50    8.00
   1  30  -1    5.30    9.40
   1  30  -1   -0.90    8.30
  -1  30   1   -4.10    8.20
  -1 -30   1    0.60    9.80
  -1 -30   1   26.30   11.30
   1 -30  -1    3.10    9.50
   1 -30  -1  -13.60    7.10
   1  30   0   -4.30   10.20
   1  30   0   -7.70    9.00
  -1  30   0   10.10    8.90
  -1  30   0    0.60    9.20
   1  30   0   -1.80    7.80
  -1  30   0   13.00   11.00
   1 -30   0   -9.30    8.10
  -1 -30   0    2.80   10.40
   1 -30   0  -23.50    8.90
  -1 -30   0   10.50    8.90
   1  30   1    3.70    8.10
   1  30   1  -17.20    8.40
  -1  30  -1  -20.30    8.60
  -1  30  -1    8.80    9.80
  -1  30  -1   -1.10    9.60
   1  30   1   -1.90   10.00
   1 -30   1   12.50   10.90
  -1 -30  -1   -7.80    9.40
  -1 -30  -1    0.70    7.40
   1 -30   1   15.00    9.50
  -1  30  -2   16.20   10.30
  -1  30  -2    1.10    8.90
  -1  30  -2   -8.60    6.10
   1  30   2   -9.30    8.70
   1  30   2   12.50    9.00
   1  30   2  -11.20    8.40
   1 -30   2   -0.90   10.00
   1 -30   2  -12.20    8.40
  -1 -30  -2    8.00    9.90
  -1 -30  -2    2.00    9.10
   1  30   3   -2.40    7.70
  -1  30  -3   22.60    8.10
  -1  30  -3    8.70    9.80
   1  30   3    4.50    9.30
   1  30   3   -2.30    8.60
  -1 -30  -3    1.20   11.00
   1 -30   3  -14.80    9.60
   1 -30   3   -8.70    5.70
   1 -30   3   -8.70    9.80
  -1 -30  -3   22.70   11.00
   1  30   4   11.30   10.60
  -1  30  -4    1.90    7.60
  -1  30  -4    5.90   10.50
  -1  30  -4    7.40   13.20
   1  30   4    4.20    9.90
   1 -30   4   19.10   12.40
   1 -30   4    6.00   10.00
   1 -30   4   -5.10    7.10
  -1 -30  -4   -1.20   10.40
  -1 -30  -4  -16.30    7.30
   1  30   5   -1.30    9.40
  -1  30  -5    2.50   18.10
  -1  30  -5    5.10   11.20
   1  30   5   10.80   10.30
  -1  30  -5  -22.80    9.40
   1 -30   5   -6.30   12.10
   1 -30   5    0.70    7.70
  -1 -30  -5   -2.50   10.50
   1 -30   5   -5.20   10.70
  -1  31   4    8.50    8.40
  -1  31   4   -9.10    9.50
   1  31  -4    9.90    8.60
   1  31  -4  -21.40   10.70
   1  31  -4   -0.20    9.90
  -1 -31   4   -2.20   17.90
  -1 -31   4   -0.40    9.70
   1 -31  -4   24.60   12.60
  -1 -31   4   -8.40    7.10
   1  31  -3   -5.00    9.70
   1  31  -3    3.20    7.70
  -1  31   3   -5.10    8.70
   1  31  -3    2.00   10.70
  -1  31   3  -13.30    6.40
  -1 -31   3   -7.90    8.10
  -1 -31   3   -5.10   10.70
   1 -31  -3   -7.90    9.40
   1  31  -2   -0.80    7.50
   1  31  -2   14.40   10.30
  -1  31   2   -0.60    7.10
   1  31  -2   -2.20   10.40
   1 -31  -2  -19.00    9.00
  -1 -31   2    1.60    9.40
  -1 -31   2   13.30   11.50
   1 -31  -2    0.40    7.30
  -1  31   1  -10.80    9.20
  -1  31   1    4.90    7.30
   1  31  -1   18.90   11.70
  -1  31   1   -9.50    9.30
   1  31  -1    3.10    8.30
   1  31  -1   11.40    9.60
  -1 -31   1    2.40   10.60
   1 -31  -1    9.00    9.10
   1  31   0   18.90   10.90
  -1  31   0   -6.30   10.60
   1  31   0  -10.70    8.40
  -1  31   0   -3.50    9.40
   1  31   0  -12.80    7.20
  -1  31   0    5.20    8.00
  -1 -31   0   12.20   10.50
  -1 -31   0   10.30    9.00
   1 -31   0   -0.40   10.60
   1 -31   0   13.00    9.70
   1  31   1    3.40    8.30
   1  31   1  -14.00    8.90
  -1  31  -1   16.70   11.00
  -1  31  -1   11.50   10.20
   1  31   1   19.80   11.60
  -1  31  -1   -0.30    7.70
  -1 -31  -1    1.20   11.40
   1 -31   1   16.30   11.40
   1 -31   1   14.70    9.40
  -1 -31  -1   -6.40    9.40
  -1  31  -2   -7.20    8.60
   1  31   2    3.10    9.10
  -1  31  -2  -20.00   10.20
  -1  31  -2   -4.30    6.70
   1  31   2   -1.90    7.50
   1  31   2   11.40   11.00
  -1 -31  -2   -2.50   10.10
   1 -31   2   -3.60   10.90
  -1 -31  -2   -4.30    8.70
   1  31   3   24.10   17.50
   1  31   3    7.30    9.10
  -1  31  -3    6.50    7.70
  -1  31  -3  -13.10   11.50
  -1  31  -3   -6.80    8.70
   1 -31   3  -11.50   11.30
   1 -31   3   15.90   12.10
  -1 -31  -3    4.40   11.70
   1 -31   3    3.10    7.00
  -1 -31  -3   -7.10    8.80
   1  31   4  -10.30    9.50
  -1  31  -4    3.10   11.80
  -1  31  -4    3.20   10.70
   1  31   4    4.70   10.30
  -1  31  -4   22.70    8.70
   1 -31   4    7.00    7.70
  -1 -31  -4   -5.80    9.60
   1 -31   4    0.40   10.40
   1  32  -3    5.90    7.90
  -1  32   3   10.80   12.00
  -1  32   3    6.50    8.00
   1  32  -3  -11.30    9.80
   1 -32  -3    0.20    9.60
  -1 -32   3    6.40   10.60
  -1 -32   3   15.10   10.10
   1  32  -2   -6.80    9.20
  -1  32   2   -3.00   10.30
   1  32  -2    3.40    8.40
  -1  32   2    0.00    7.10
   1  32  -2   -1.70    9.70
  -1 -32   2   -1.80   13.70
   1 -32  -2   -4.20    8.10
  -1 -32   2  -20.60    8.40
   1  32  -1  -20.30    9.60
   1  32  -1    3.40    7.80
  -1  32   1   12.80    7.20
  -1  32   1   -1.70    9.60
   1  32  -1   -3.70    9.60
   1 -32  -1   19.10   12.50
  -1 -32   1  -10.20    9.90
   1 -32  -1    5.50    8.70
  -1 -32   1   10.00   12.10
   1  32   0    0.20    7.30
  -1  32   0   11.30    7.40
   1  32   0   -6.30    8.80
  -1  32   0  -16.90    9.10
  -1  32   0    0.50   10.90
   1  32   0  -14.30    9.60
   1 -32   0    9.60    9.30
  -1 -32   0  -14.30    8.70
   1 -32   0   -1.30   11.50
  -1  32  -1  -17.50    9.80
   1  32   1   -0.80    9.00
  -1  32  -1    9.40   10.90
   1  32   1   15.50   11.70
   1  32   1   23.80   13.00
  -1  32  -1   16.40    7.10
  -1 -32  -1    9.40    9.90
   1 -32   1   -9.60    9.10
  -1 -32  -1   10.80   11.90
   1 -32   1    1.20    9.90
  -1  32  -2    8.30    9.80
  -1  32  -2   -0.60    7.10
   1  32   2  -17.50    7.00
   1  32   2  -10.10    9.30
  -1  32  -2   -7.80   11.50
  -1 -32  -2   -4.20    9.40
  -1 -32  -2   -3.50   11.30
   1 -32   2   10.70   10.70
   1  32   3    8.20    9.00
  -1  32  -3   10.70   11.80
   1  32   3    8.80   11.90
  -1  32  -3    3.60    7.50
  -1  32  -3  -11.20    9.70
  -1 -32  -3    0.50    8.30
   1 -32   3   22.20   12.00
   1 -32   3   -0.50    7.40
   1 -32   3   13.30   12.10
  -1  33   2    1.50    7.80
  -1  33   2    5.60   10.20
   1  33  -2   -4.30    8.30
   1  33  -2    9.80   12.30
   1  33  -2   15.30   11.20
   1 -33  -2    3.30   11.50
  -1 -33   2    6.50    9.80
  -1 -33   2   15.50   13.30
  -1  33   1   -0.30    7.20
   1  33  -1   20.70   12.50
  -1  33   1    3.00   13.50
   1  33  -1   25.40   10.90
   1 -33  -1    6.50   10.00
  -1 -33   1    1.80   12.00
   1 -33  -1    7.50   11.40
  -1 -33   1    6.90   10.60
   1  33   0   -7.80    9.10
  -1  33   0    1.70   11.00
   1  33   0   10.80   11.80
  -1  33   0    1.20    7.00
   1  33   0    2.30    7.70
   1 -33   0    3.70    9.20
  -1 -33   0   30.50   13.20
  -1 -33   0    5.10   10.70
   1 -33   0   -5.30   11.00
  -1  33  -1    3.30    6.50
  -1  33  -1  -14.20   11.30
   1  33   1    4.70   10.60
   1  33   1   -1.90    8.50
   1  33   1  -11.80    9.80
  -1  33  -1   -0.40   10.70
   1 -33   1   -0.40    9.60
  -1 -33  -1   18.50   11.30
   1 -33   1  -16.90    8.70
  -1 -33  -1  -11.50   11.30
   1  33   2   10.70    9.10
  -1  33  -2   10.40    7.80
  -1  33  -2   -8.80   11.60
  -1  33  -2  -13.50    8.60
  -1 -33  -2    3.90    9.80
   1 -33   2   27.50   13.40
  -1 -33  -2   -1.50    8.80
   1  34   0   -3.40   10.50
   1  34   0    7.60    8.20
   1  34   0   -4.60    9.70
  -1  34   0   -7.40    6.70
  -1 -34   0   22.70   14.10
   1 -34   0    9.70   11.40
   1 -34   0    7.50   10.50
  -1 -34   0  -17.80   10.10
   2   0 -10   19.10    9.90
  -2   0  10   18.50    8.10
  -2   0  10   18.80    8.90
  -2   0  10    9.10   11.40
  -2   0   9    5.10    6.30
   2   0  -9    8.50    5.70
  -2   0   9   -9.80    8.90
   2   0  -9    8.00    7.40
  -2   0   9   11.40    6.80
   2   0  -9    3.50    6.60
   2   0  -8  145.39   13.80
   2   0  -8  164.48   12.70
  -2   0   8  129.69   16.70
  -2   0   8  127.79   12.60
   2   0  -8  130.99   12.20
  -2   0   8  163.58   14.20
   2   0  -7   -6.40    4.70
  -2   0   7    1.20    5.00
   2   0  -7    8.90    6.40
  -2   0   7   -1.80    7.20
   2   0  -7   -1.40    4.00
  -2   0   7    3.30    4.90
  -2   0   6   -3.70    6.70
  -2   0   6   -0.90    4.30
   2   0  -6   -0.60    4.30
   2   0  -6    3.00    5.00
  -2   0   5   -3.80    3.60
   2   0  -5    4.10    4.30
  -2   0   5    5.40    4.10
  -2   0   5   -3.40    5.60
   2   0  -5   -2.10    3.00
   2   0  -5    6.40    4.10
   2   0  -4   97.19   10.00
   2   0  -4   90.09    6.10
  -2   0   4   96.59   10.10
   2   0  -4   91.59    6.30
  -2   0   4   99.59    9.90
  -2   0   4   87.29    6.80
   2   0  -4   97.39    6.70
  -2   0   4   90.99    7.10
   2   0  -3    4.40    2.50
   2   0  -3   -6.10    4.10
  -2   0   3    1.60    2.70
  -2   0   3    3.90    4.50
   2   0  -3   -2.80    2.10
  -2   0   3   -2.20    4.60
   2   0  -3    3.60    2.60
  -2   0   3    0.50    2.60
  -2   0   2 8203.28  128.09
   2   0  -2 8230.78  127.29
  -2   0   2 8209.48  128.09
  -2   0   2 8352.36  133.69
   2   0  -2 8245.47  134.09
   2   0  -2 8226.78  127.29
  -2   0   2 8138.69  133.69
  -2   0   1    0.40    3.20
  -2   0   1    3.00    1.20
  -2   0   1    0.70    1.10
   2   0  -1    3.00    3.30
   2   0   1    4.80    3.80
  -2   0  -1    4.20    3.60
  -2   0  -1    2.50    3.40
   2   0   1    1.10    3.30
   2   0   1   -1.50    3.20
  -2   0  -1    2.60    3.40
  -2   0  -1   -1.00    3.20
   2   0   1   -1.00    2.90
  -2   0  -1    1.40    3.30
   2   0   1    3.60    3.30
  -2   0  -2  741.53   19.60
   2   0   2  779.82   20.00
   2   0   2  726.13   19.30
   2   0   2  746.33   19.00
  -2   0  -2  745.33   18.30
  -2   0  -2  727.73   19.10
   2   0   2  754.82   19.40
  -2   0  -2  732.93   19.60
  -2   0  -2  732.63   19.20
   2   0   2  726.43   20.90
   2   0   3   -2.10    4.50
  -2   0  -3    1.10    4.50
  -2   0  -3   -4.80    4.50
   2   0   3   -1.20    4.10
  -2   0  -3   -0.50    4.70
   2   0   3    3.20    4.50
   2   0   3   -1.50    4.50
  -2   0  -3    1.20    4.40
   2   0   3   -1.80    4.40
  -2   0  -3    1.80    4.50
  -2   0  -4  470.05   18.00
   2   0   4  460.05   17.90
  -2   0  -4  459.15   17.70
   2   0   4  455.75   17.20
  -2   0  -4  448.86   17.20
  -2   0  -4  474.35   18.40
   2   0   4  471.95   20.00
   2   0   4  462.75   17.20
   2   0   4  473.65   18.40
  -2   0  -4  485.55   17.60
  -2   0  -5    3.90    5.40
  -2   0  -5    2.10    6.20
   2   0   5    0.30    6.00
   2   0   5    3.20    5.70
  -2   0  -5    1.30    4.70
  -2   0  -5   -2.50    4.40
   2   0   5    7.00    4.80
  -2   0  -6   27.70    8.60
   2   0   6   21.50    7.50
  -2   0  -6   19.60    7.00
   2   0   6   32.30    9.10
   2   0   6   25.80    7.20
  -2   0  -6   30.10    7.10
  -2   0  -7    3.50    5.90
   2   0   7  -11.40    5.50
  -2   0  -7    1.30    7.20
  -2   0  -7   -4.00    4.40
   2   0   7   11.20    6.10
   2   0   7   -3.90    7.30
   2   0   7   -9.10    5.80
  -2   0  -8    4.30    6.50
   2   0   8    5.70    8.90
   2   0   8   14.40   12.20
   2   0   8   -0.40    7.10
  -2   0  -8   -4.90    8.10
  -2   0  -8  -10.00    7.00
   2   0   8   -1.50    6.60
   2   0   9    8.00   10.00
   2   0   9    5.80    8.80
  -2   0  -9   -5.30    8.80
   2   0   9    9.10    6.80
   2   0   9    8.00    8.50
   2   0  10  -11.50    7.80
  -2   0 -10   11.40   10.80
   2   0  10   -0.60   10.50
   2   1 -10   -2.40    8.20
  -2   1  10   -2.70    9.70
  -2   1  10   10.80    7.30
  -2   1  10   -9.20    6.30
   2  -1 -10    1.30    8.70
  -2  -1  10   -8.40    6.20
  -2  -1  10   -3.90    6.50
   2  -1 -10   -6.30    8.30
  -2  -1  10   -3.20   10.30
  -2   1   9    4.70   10.00
   2   1  -9    6.00    7.60
  -2   1   9    9.10    6.60
   2   1  -9    6.60    6.50
   2   1  -9   -1.80    5.70
  -2   1   9    3.30    6.10
  -2  -1   9    0.50    6.10
   2  -1  -9  -14.70    6.30
  -2  -1   9  -10.40    8.40
   2  -1  -9   -4.00    5.20
   2  -1  -9    2.30    6.50
  -2  -1   9  -11.30    4.90
  -2   1   8   -0.60    9.70
   2   1  -8   12.80    6.40
   2   1  -8   -2.10    6.60
  -2   1   8    8.20    6.10
   2   1  -8    7.50    5.10
  -2   1   8   -0.70    5.80
   2  -1  -8    5.40    5.70
  -2  -1   8    1.50    6.20
  -2  -1   8   -6.10    8.10
   2  -1  -8   -9.20    5.80
  -2  -1   8    5.00    5.80
   2   1  -7  177.18   11.70
   2   1  -7  179.48   13.70
  -2   1   7  171.88   15.80
  -2   1   7  155.38   12.30
   2   1  -7  165.98   12.10
  -2   1   7  172.18   12.50
  -2  -1   7  190.48   14.80
   2  -1  -7  162.18   13.10
  -2  -1   7  145.59   12.60
   2  -1  -7  159.38   12.10
   2  -1  -7  173.38   11.30
  -2  -1   7  165.48   16.10
   2   1  -6   -0.60    3.60
   2   1  -6    1.40    4.40
  -2   1   6    4.70    4.50
   2   1  -6    2.20    5.10
  -2   1   6   -5.00    6.30
   2  -1  -6   -1.90    4.20
  -2  -1   6    6.70    7.10
  -2  -1   6    5.90    4.70
  -2  -1   6    4.20    4.20
   2  -1  -6    5.60    5.20
  -2   1   5  635.64   23.30
   2   1  -5  631.84   18.80
  -2   1   5  656.63   19.10
   2   1  -5  643.24   18.30
  -2   1   5  617.64   18.50
   2   1  -5  594.44   18.20
   2  -1  -5  626.14   17.70
  -2  -1   5  647.74   23.50
  -2  -1   5  649.14   19.00
   2  -1  -5  602.04   18.40
  -2  -1   5  651.63   19.40
   2  -1  -5  614.54   18.00
  -2   1   4  323.27   14.80
  -2   1   4  294.37   10.90
   2   1  -4  303.17   11.00
   2   1  -4  287.07   14.50
   2   1  -4  277.67   10.30
  -2   1   4  272.37   10.50
  -2   1   4  313.17   14.10
   2   1  -4  287.97   10.60
   2  -1  -4  294.87   10.60
   2  -1  -4  299.97   10.10
  -2  -1   4  317.67   14.90
   2  -1  -4  279.47   10.00
   2  -1  -4  317.27   14.30
  -2  -1   4  287.27   11.20
  -2  -1   4  301.17   11.30
   2  -1  -4  292.37   10.00
  -2  -1   4  284.17   13.90
  -2   1   3   46.30    6.80
   2   1  -3   33.50    3.70
   2   1  -3   30.10    3.70
  -2   1   3   36.50    6.10
   2   1  -3   35.80    3.90
   2   1  -3   33.00    3.80
   2   1  -3   39.40    6.80
  -2   1   3   40.00    4.40
  -2   1   3   40.50    4.50
  -2  -1   3   35.30    4.10
   2  -1  -3   36.20    6.20
   2  -1  -3   42.60    4.00
   2  -1  -3   35.20    3.70
   2  -1  -3   38.20    3.90
  -2  -1   3   31.10    6.20
   2  -1  -3   39.40    3.90
  -2  -1   3   34.00    6.30
  -2  -1   3   34.20    4.00
   2  -1  -3   36.60    6.10
   2   1  -2 5579.74   88.09
  -2   1   2 5575.24   88.49
   2   1  -2 5633.54   89.29
  -2   1   2 5842.62   94.39
   2   1  -2 5696.33   89.19
   2   1  -2 5793.22   95.09
  -2   1   2 5466.35   97.49
  -2   1   2 5789.92   88.59
  -2  -1   2 5688.93   94.69
  -2  -1   2 5671.93   89.79
   2  -1  -2 5712.43   87.49
   2  -1  -2 5520.75   87.49
  -2  -1   2 5640.14   89.69
   2   1  -1 2263.67   36.10
   2   1  -1 2209.18   39.70
  -2   1   1 2241.28   38.80
   2  -1  -1 2197.88   38.70
  -2  -1   1 2185.98   36.30
  -2  -1   1 2205.98   36.30
  -2  -1   1 2273.27   39.70
   2   1   0   19.50    2.90
   2   1   0   25.20    3.10
  -2   1   0   23.70    2.70
   2   1   0   23.80    3.50
  -2   1   0   15.50    4.70
  -2   1   0   30.80    3.20
  -2  -1   0   19.80    3.50
  -2  -1   0   22.60    3.10
   2  -1   0   21.60    2.50
   2  -1   0   28.30    3.30
  -2  -1   0   28.10    3.00
   2  -1   0   24.70    2.90
   2  -1   0   25.60    2.80
   2  -1   0   25.70    2.90
  -2   1  -1 3830.42   62.89
  -2   1  -1 3828.82   64.89
   2   1   1 3857.91   64.89
   2   1   1 3743.53   63.89
   2   1   1 3879.41   64.89
  -2   1  -1 3832.92   64.19
   2   1   1 3829.82   64.49
  -2   1  -1 3783.42   64.49
   2   1   1 3764.42   64.39
  -2   1  -1 3781.72   64.39
   2  -1   1 3773.22   64.29
  -2  -1  -1 3909.51   64.69
   2  -1   1 3764.22   62.79
  -2  -1  -1 3846.72   64.29
   2  -1   1 3861.91   64.49
  -2  -1  -1 3788.62   64.89
  -2  -1  -1 3851.91   64.09
  -2  -1  -1 3815.32   64.79
   2  -1   1 3873.21   64.79
   2  -1   1 3775.32   64.69
  -2   1  -2   96.69    7.90
  -2   1  -2  108.49    7.70
  -2   1  -2  112.99    8.80
   2   1   2   97.09    7.50
   2   1   2   96.39    7.80
   2   1   2  115.79    7.90
  -2   1  -2   98.79    8.00
   2   1   2  103.99    8.30
  -2   1  -2  104.69    7.10
   2   1   2   85.99    7.50
   2  -1   2  102.59    8.10
  -2  -1  -2  109.99    8.40
  -2  -1  -2  105.09    8.00
  -2  -1  -2  108.09    8.40
  -2  -1  -2  101.89    7.50
   2  -1   2  103.79    8.30
   2  -1   2  121.09    8.40
  -2  -1  -2   99.89    7.50
   2  -1   2  103.89    7.80
  -2   1  -3  110.19    8.40
  -2   1  -3  105.39    9.80
   2   1   3   97.69    8.90
  -2   1  -3   89.19    9.00
   2   1   3   99.79    8.80
  -2   1  -3   81.49    8.20
   2   1   3   93.79    9.10
   2   1   3   86.29    7.90
   2   1   3  107.89    9.00
  -2   1  -3  105.39    9.00
  -2  -1  -3  110.19   11.30
  -2  -1  -3  103.79    9.60
   2  -1   3   88.29    8.60
   2  -1   3  104.19    9.20
   2  -1   3  102.49    8.60
   2  -1   3  106.19    9.30
  -2  -1  -3  111.89    8.70
   2  -1   3  113.29    9.30
  -2  -1  -3  102.49    9.00
  -2  -1  -3   86.49    9.00
  -2   1  -4   15.40    6.70
  -2   1  -4   20.70    5.70
   2   1   4   16.40    5.80
   2   1   4   20.90    6.40
   2   1   4   23.80    6.00
  -2   1  -4   19.30    6.00
   2   1   4   20.30    6.80
  -2   1  -4   14.40    5.70
  -2   1  -4   18.80    5.90
   2  -1   4   23.10    6.60
   2  -1   4   26.90    6.60
  -2  -1  -4   24.80    6.80
  -2  -1  -4   11.20    5.60
   2  -1   4   16.50    5.80
  -2  -1  -4   23.60    6.70
  -2  -1  -4   17.90    6.00
  -2  -1  -4   19.30    6.30
   2  -1   4   12.50    5.40
   2  -1   4   12.90    5.80
  -2   1  -5    2.80    5.70
  -2   1  -5    9.90    5.70
  -2   1  -5   11.60    5.70
   2   1   5    7.40    5.80
  -2   1  -5    3.50    5.50
   2   1   5   15.50    5.70
   2   1   5   16.90    7.70
  -2  -1  -5    3.40    6.40
   2  -1   5   10.20    6.40
  -2  -1  -5    7.10    5.60
   2  -1   5    4.60    5.30
  -2  -1  -5    9.60    5.60
  -2  -1  -5    4.20    5.30
   2  -1   5    8.70    5.90
   2  -1   5    9.00    5.40
  -2   1  -6   53.79    9.30
  -2   1  -6   47.20    9.00
  -2   1  -6   36.40    7.60
   2   1   6   47.10    9.90
   2   1   6   50.79    9.90
   2   1   6   45.00    8.90
   2   1   6   46.80    7.90
  -2  -1  -6   57.49    9.20
   2  -1   6   43.20    9.70
   2  -1   6   44.90    8.30
  -2  -1  -6   38.00    8.30
   2  -1   6   45.30    9.30
  -2  -1  -6   64.59   12.60
   2  -1   6   50.19   10.50
   2   1   7   18.80    8.20
  -2   1  -7   17.90    6.80
   2   1   7   12.30    6.50
   2   1   7   12.10    9.00
  -2   1  -7   -1.10    6.20
   2   1   7    7.90    6.60
  -2   1  -7    8.90    8.30
   2  -1   7   16.90    8.70
  -2  -1  -7    4.30    8.00
   2  -1   7    1.10    7.60
   2  -1   7   11.20    6.50
  -2  -1  -7    5.30    6.50
  -2  -1  -7    5.80    5.80
  -2   1  -8   -3.80    7.00
  -2   1  -8  -10.30    7.70
   2   1   8   -1.80   10.00
   2   1   8   -8.00    7.10
   2   1   8   -9.60    6.20
  -2   1  -8   -0.70    5.10
   2   1   8   -3.40    6.90
   2  -1   8   -3.40    8.10
  -2  -1  -8   -1.60    6.80
   2  -1   8  -14.20    6.10
   2  -1   8   -7.00    7.60
  -2  -1  -8    4.80    8.80
   2   1   9   -6.30    7.80
   2   1   9    0.90    6.00
  -2   1  -9    6.40    8.90
   2   1   9    5.80    7.50
   2   1   9   -8.50    9.40
  -2   1  -9   12.30    9.00
   2  -1   9   -1.30    7.80
   2  -1   9   10.90    8.20
   2  -1   9   -2.20    6.30
  -2  -1  -9    2.00    8.50
   2  -1   9    9.00    9.60
  -2  -1  -9   -1.20    7.70
   2   1  10   -3.50    9.10
  -2   1 -10   19.50   11.20
   2   1  10    9.00    8.70
   2  -1  10   -2.00   11.40
  -2  -1 -10    9.80   11.00
   2  -1  10   -5.60    8.90
  -2   2  10   17.70    8.30
  -2   2  10   14.90    7.70
   2   2 -10   10.60    9.70
  -2   2  10    5.10   11.00
  -2  -2  10   -0.20   10.50
   2  -2 -10    1.90    8.90
   2  -2 -10   -2.90    8.60
  -2  -2  10   -9.20    6.70
  -2  -2  10    5.70    7.70
  -2   2   9   -2.50    6.30
  -2   2   9   16.10   10.40
  -2   2   9   -0.30    6.50
   2   2  -9   14.60    7.10
   2   2  -9   -3.70    7.20
   2   2  -9   -2.60    5.90
  -2  -2   9   -4.50    6.00
   2  -2  -9   -2.20    6.40
  -2  -2   9    5.70    6.30
  -2  -2   9   28.00   12.00
   2  -2  -9   -2.70    5.20
   2  -2  -9    8.70    7.70
  -2   2   8   22.00    7.50
   2   2  -8   21.90    8.30
  -2   2   8   27.30   11.20
  -2   2   8   17.90    7.20
   2   2  -8   31.70    7.80
   2   2  -8   14.30    5.50
  -2  -2   8   12.30    6.70
   2  -2  -8   18.50    6.70
   2  -2  -8   23.60    8.40
  -2  -2   8   18.00   10.50
  -2  -2   8   31.80    8.40
   2   2  -7   26.70    6.80
   2   2  -7   18.70    7.20
  -2   2   7    8.00    5.50
  -2   2   7    6.60    5.70
   2   2  -7    8.10    5.00
  -2   2   7    9.90    8.30
  -2  -2   7    4.70    5.70
   2  -2  -7   11.50    6.90
  -2  -2   7   19.60    9.30
   2  -2  -7   14.10    5.00
   2  -2  -7   -6.80    4.70
  -2   2   6  225.98   12.60
   2   2  -6  224.58   12.40
  -2   2   6  211.78   14.30
   2   2  -6  216.28   11.70
   2   2  -6  222.08   13.20
  -2   2   6  250.77   17.20
  -2  -2   6  211.78   12.40
   2  -2  -6  215.78   11.90
  -2  -2   6  228.88   13.30
   2  -2  -6  218.08   11.80
  -2  -2   6  222.28   16.30
   2  -2  -6  219.08   12.40
  -2  -2   6  206.68    6.30
  -2   2   5   10.20    6.70
  -2   2   5   16.90    4.90
  -2   2   5   12.50    4.40
   2   2  -5   17.00    4.40
   2   2  -5   13.80    5.20
   2   2  -5   17.30    5.10
  -2  -2   5   11.10    7.00
   2  -2  -5   19.30    4.90
  -2  -2   5   13.10    4.50
  -2  -2   5   17.60    5.00
  -2  -2   5   14.70    2.20
   2  -2  -5   22.30    4.40
   2  -2  -5   16.20    5.00
  -2   2   4    4.80    3.30
  -2   2   4    4.80    3.40
   2   2  -4    3.70    3.70
   2   2  -4    5.30    3.20
   2   2  -4    2.00    5.70
  -2   2   4    2.20    4.90
   2   2  -4    2.30    3.10
  -2   2   4   -0.10    5.40
   2   2  -4    8.40    4.10
   2  -2  -4   -0.10    3.30
   2  -2  -4    0.10    2.60
  -2  -2   4    4.10    3.70
  -2  -2   4    9.90    5.60
  -2  -2   4    4.30    1.50
  -2  -2   4    4.50    3.50
   2  -2  -4   13.40    3.90
  -2  -2   4    5.20    2.20
   2  -2  -4    3.60    5.10
   2  -2  -4    1.00    2.60
  -2  -2   4    8.90    5.90
  -2   2   3  170.38   10.10
   2   2  -3  165.68    7.20
  -2   2   3  170.98    6.90
   2   2  -3  163.88    7.10
  -2   2   3  168.48   10.00
   2   2  -3  161.98    7.20
   2   2  -3  161.08   10.30
   2   2  -3  166.98    7.20
  -2   2   3  169.18    6.80
   2  -2  -3  162.98    6.10
   2  -2  -3  162.18    6.10
  -2  -2   3  171.68    7.80
   2  -2  -3  161.18    6.00
  -2  -2   3  152.88    7.50
  -2  -2   3  168.38   10.10
   2  -2  -3  177.78    6.30
  -2  -2   3  159.08   10.50
   2  -2  -3  163.78   10.30
  -2   2   2 4631.94   72.69
   2   2  -2 4682.23   73.69
   2   2  -2 4615.84   74.19
   2   2  -2 4577.04   73.49
  -2   2   2 4599.34   77.69
  -2   2   2 4578.24   72.69
   2   2  -2 4525.65   74.29
   2   2  -2 4668.53   79.29
  -2  -2   2 4542.25   74.59
   2  -2  -2 4670.73   71.69
   2  -2  -2 4569.04   71.69
  -2  -2   2 4585.54   74.79
  -2  -2   2 4680.93   78.99
   2  -2  -2 4557.14   77.69
   2   2  -1  182.18    5.70
   2   2  -1  179.18    8.40
   2   2  -1  175.38    5.40
  -2   2   1  167.88    4.30
   2   2  -1  163.18    5.60
  -2   2   1  167.18    4.20
   2   2  -1  163.18    5.20
  -2   2   1  169.38    6.60
  -2  -2   1  162.48    3.80
   2  -2  -1  161.38    3.60
   2  -2  -1  170.68    3.70
   2  -2  -1  171.18    6.60
  -2  -2   1  174.58    5.90
  -2  -2   1  177.88    3.80
  -2  -2   1  171.98    5.90
  -2  -2   1  160.88    7.50
  -2   2   0    1.80    2.10
   2   2   0    3.80    2.80
  -2   2   0    3.70    2.40
   2   2   0   -0.70    2.30
  -2   2   0    2.80    2.30
  -2   2   0    2.30    2.10
  -2   2   0    4.60    2.40
   2   2   0    6.20    3.40
  -2  -2   0    3.90    2.60
  -2  -2   0    2.20    2.60
   2  -2   0    3.30    2.00
   2  -2   0    3.40    2.20
   2  -2   0    4.00    1.90
   2  -2   0    2.70    2.30
   2  -2   0    4.00    2.30
  -2  -2   0   -1.10    3.50
  -2  -2   0    1.20    2.50
  -2  -2   0    6.40    2.80
   2   2   1  283.47   10.00
  -2   2  -1  295.17   10.30
   2   2   1  284.97   10.30
   2   2   1  274.27    9.90
   2   2   1  288.77   10.40
  -2   2  -1  286.37   10.20
   2   2   1  289.87   10.40
  -2   2  -1  274.67    9.30
  -2   2  -1  275.67    9.70
  -2   2  -1  273.07   10.00
  -2  -2  -1  287.07   10.10
  -2  -2  -1  278.27    9.90
   2  -2   1  285.17   10.20
   2  -2   1  293.97   10.00
   2  -2   1  289.57    8.50
   2  -2   1  273.87    9.50
  -2  -2  -1  287.37   10.40
  -2  -2  -1  286.27   10.20
   2  -2   1  286.57    9.80
  -2  -2  -1  287.07   10.40
   2   2   2  228.48   10.90
  -2   2  -2  225.28   10.70
   2   2   2  228.58   10.90
  -2   2  -2  239.38   11.30
  -2   2  -2  251.47   11.20
   2   2   2  238.08   10.90
  -2   2  -2  232.28    9.30
   2   2   2  237.78   10.70
  -2   2  -2  236.98   10.80
   2   2   2  223.08   10.20
   2  -2   2  252.47   11.20
   2  -2   2  223.88   10.30
   2  -2   2  242.18   10.80
  -2  -2  -2  236.08   11.30
   2  -2   2  226.88    9.80
  -2  -2  -2  225.38   10.80
  -2  -2  -2  238.68   10.70
   2  -2   2  233.58   10.50
  -2  -2  -2  233.78   10.30
  -2  -2  -2  258.07   11.10
   2   2   3  450.95   16.20
   2   2   3  482.45   19.40
   2   2   3  472.15   16.20
  -2   2  -3  493.25   17.30
   2   2   3  472.75   16.00
  -2   2  -3  450.85   16.40
   2   2   3  489.35   16.90
  -2   2  -3  484.75   16.50
  -2   2  -3  488.95   17.10
  -2   2  -3  480.05   15.60
   2  -2   3  495.65   17.20
  -2  -2  -3  463.85   16.20
   2  -2   3  477.95   16.20
   2  -2   3  490.75   16.60
   2  -2   3  452.35   16.50
  -2  -2  -3  483.95   16.60
  -2  -2  -3  472.25   16.40
  -2  -2  -3  460.75   16.60
   2  -2   3  468.85   16.40
   2   2   4   27.90    7.20
  -2   2  -4   44.80    7.30
  -2   2  -4   27.30    6.60
   2   2   4   39.30    7.00
  -2   2  -4   51.49    7.80
  -2   2  -4   33.80    6.60
   2   2   4   41.60    7.40
   2   2   4   49.80    8.00
  -2   2  -4   35.70    7.20
   2  -2   4   57.79    8.90
   2  -2   4   35.00    6.90
   2  -2   4   50.49    7.80
   2  -2   4   44.50    8.20
  -2  -2  -4   37.60    6.80
  -2  -2  -4   51.09    8.40
   2  -2   4   41.10    7.50
  -2  -2  -4   45.70    7.40
  -2  -2  -4   39.10    7.20
  -2  -2  -4   36.40    7.70
  -2   2  -5   23.20    6.50
  -2   2  -5   15.60    6.80
   2   2   5   15.00    6.30
  -2   2  -5   18.60    6.30
   2   2   5   17.00    7.10
   2   2   5   15.80    7.30
   2   2   5   29.00    6.50
  -2   2  -5   33.50    7.20
   2  -2   5   15.00    6.00
   2  -2   5   23.00    6.20
  -2  -2  -5   13.40    7.00
   2  -2   5   12.20    6.50
  -2  -2  -5   31.70    7.40
   2  -2   5   20.80    7.00
  -2  -2  -5   12.40    5.90
  -2  -2  -5    5.00    6.30
   2   2   6    8.40    7.30
   2   2   6   24.60    6.80
  -2   2  -6   27.60    8.80
   2   2   6   12.90    5.80
   2   2   6    4.90    6.50
  -2   2  -6   14.30    6.80
  -2   2  -6    3.70    5.90
  -2  -2  -6    8.70    6.50
   2  -2   6    5.60    5.60
   2  -2   6    9.30    6.20
   2  -2   6   16.50    7.80
  -2  -2  -6   27.70    7.00
   2  -2   6   30.70    8.30
   2   2   7   -0.50    7.90
   2   2   7   -2.40    5.40
  -2   2  -7   -1.80    7.20
  -2   2  -7    9.40    6.30
   2   2   7   -2.50    5.80
  -2   2  -7   -2.00    6.70
   2   2   7   -4.60    6.00
   2  -2   7    3.40    8.70
   2  -2   7  -10.80    5.30
  -2  -2  -7   -2.00    7.40
  -2  -2  -7   11.90    7.20
   2  -2   7    7.50    8.00
  -2  -2  -7    4.60    5.10
   2  -2   7    4.00    5.70
   2   2   8   45.20   10.90
  -2   2  -8   29.60   10.40
   2   2   8   36.00    8.90
  -2   2  -8   52.29   12.30
   2   2   8   40.00   11.70
   2   2   8   38.60   10.10
  -2   2  -8   34.90    8.10
  -2  -2  -8   60.99   12.50
   2  -2   8   40.30   12.80
   2  -2   8   36.70   10.40
   2  -2   8   43.30   12.90
  -2  -2  -8   41.10    9.90
  -2   2  -9   14.90    9.20
   2   2   9    4.70    8.50
   2   2   9   28.20   10.50
   2   2   9   -4.20    6.70
  -2   2  -9    6.80    9.60
   2   2   9    3.10    8.20
   2  -2   9   -6.60    5.90
   2  -2   9    5.00    8.20
   2  -2   9  -12.90    7.70
   2  -2   9  -10.90    8.10
  -2  -2  -9   -2.10    6.80
  -2  -2  -9   -4.00    8.10
  -2   2 -10   -4.20    8.40
   2   2  10    4.00    9.30
   2   2  10   -3.10   10.70
   2  -2  10   -5.40   10.90
   2  -2  10  -11.50    7.60
  -2  -2 -10   -1.40    9.80
  -2   3  10   16.60   12.80
   2   3 -10   14.00   10.00
  -2   3  10   24.50    8.60
  -2   3  10   19.90    8.10
   2  -3 -10   14.10   10.30
  -2  -3  10   19.50   12.80
   2  -3 -10    1.00    8.70
  -2  -3  10    9.60    8.20
  -2  -3  10   15.40    8.30
  -2   3   9    2.70    6.20
  -2   3   9    0.00    6.20
   2   3  -9   -5.10    5.40
   2   3  -9   -1.70    7.10
   2   3  -9    4.30    6.90
  -2   3   9   21.40   10.60
  -2  -3   9   -0.70    9.00
   2  -3  -9  -10.40    6.20
  -2  -3   9    4.50    7.00
   2  -3  -9    7.40    6.20
   2  -3  -9  -13.80    5.80
  -2  -3   9    3.30    6.70
   2   3  -8   -2.40    5.20
   2   3  -8    6.20    5.20
  -2   3   8   -4.70    9.10
   2   3  -8   13.40    7.70
  -2   3   8    6.20    6.20
  -2   3   8    6.00    6.40
  -2  -3   8    0.80    5.90
   2  -3  -8   -2.70    5.90
   2  -3  -8    6.70    7.70
  -2  -3   8    5.60    5.90
   2  -3  -8    9.00    7.40
  -2  -3   8    0.20    8.70
   2   3  -7  159.48   12.50
   2   3  -7  139.39   13.20
  -2   3   7  160.58   12.10
  -2   3   7  124.39   15.20
  -2   3   7  160.58   12.50
   2  -3  -7  171.78   11.30
   2  -3  -7  181.28   13.40
   2  -3  -7  131.29   11.20
  -2  -3   7  158.88   13.00
  -2  -3   7  140.09   15.40
  -2  -3   7  155.58   12.80
   2   3  -6   -4.00    4.80
  -2   3   6    3.70    4.50
   2   3  -6    5.50    4.00
  -2   3   6    0.90    6.60
  -2   3   6    0.70    4.10
   2   3  -6    0.40    4.40
  -2  -3   6    4.20    2.60
  -2  -3   6    2.40    4.70
   2  -3  -6    4.20    3.90
   2  -3  -6    4.30    4.60
  -2  -3   6    9.70    7.80
   2  -3  -6    8.20    5.40
  -2  -3   6    9.40    4.90
  -2   3   5   30.40    8.10
   2   3  -5   19.90    5.20
   2   3  -5   14.50    4.30
  -2   3   5   20.70    5.80
  -2   3   5   19.20    4.90
  -2  -3   5   15.10    4.90
   2  -3  -5   23.20    5.20
  -2  -3   5   12.40    2.90
  -2  -3   5   15.00    4.80
   2  -3  -5   13.40    4.60
  -2  -3   5   23.80    8.00
   2  -3  -5    9.30    3.80
  -2   3   4  298.37   11.10
   2   3  -4  280.97   11.20
  -2   3   4  293.67   13.90
   2   3  -4  310.77   11.70
   2   3  -4  309.47   11.50
   2   3  -4  328.07   12.30
  -2   3   4  296.27   11.10
  -2   3   4  305.67   14.60
   2   3  -4  324.77   15.60
   2  -3  -4  302.37   10.30
   2  -3  -4  311.87   10.20
   2  -3  -4  309.87   11.00
  -2  -3   4  332.17   15.70
   2  -3  -4  304.37   10.50
  -2  -3   4  310.77   12.30
  -2  -3   4  307.87   15.30
  -2  -3   4  315.07    8.40
  -2  -3   4  309.97   12.10
   2  -3  -4  317.97   14.50
   2   3  -3  449.46   12.70
  -2   3   3  452.35   15.40
  -2   3   3  466.45   15.50
   2   3  -3  459.65   12.70
   2   3  -3  440.56   12.60
   2   3  -3  437.36   16.10
  -2   3   3  458.15   11.90
   2   3  -3  440.76   12.70
  -2   3   3  458.35   11.80
  -2  -3   3  441.16   16.20
   2  -3  -3  455.15   11.10
   2  -3  -3  471.65   15.90
  -2  -3   3  452.45   15.90
   2  -3  -3  446.26   10.70
  -2  -3   3  436.96   13.10
  -2  -3   3  446.06    9.60
   2  -3  -3  433.66   10.90
  -2  -3   3  454.75   13.30
   2  -3  -3  461.65   11.00
  -2  -3   3  446.76    9.70
  -2   3   2 2746.33   48.90
   2   3  -2 2734.83   46.10
   2   3  -2 2716.33   46.20
   2   3  -2 2605.64   48.10
   2   3  -2 2728.63   50.69
  -2   3   2 2726.63   44.70
  -2   3   2 2691.33   44.70
  -2  -3   2 2703.83   47.00
  -2  -3   2 2715.63   43.80
   2  -3  -2 2758.72   49.00
   2  -3  -2 2778.62   44.00
  -2  -3   2 2775.92   43.90
   2  -3  -2 2796.32   44.00
  -2  -3   2 2704.63   46.80
  -2  -3   2 2652.93   53.49
  -2   3   1    0.80    1.70
  -2   3   1    0.40    1.80
   2   3  -1    2.40    2.40
   2   3  -1    1.70    2.60
  -2   3   1    3.80    3.20
   2   3  -1    1.50    2.40
  -2   3   1    4.50    3.00
   2   3  -1    1.00    3.60
   2   3  -1   -1.00    2.30
   2  -3  -1    0.80    2.80
   2  -3  -1    1.30    1.60
   2  -3  -1    0.50    1.20
  -2  -3   1   -0.90    2.40
   2  -3  -1    1.80    1.60
  -2  -3   1    1.10    2.50
  -2  -3   1   -1.40    2.20
  -2  -3   1    6.20    2.40
  -2  -3   1   -1.30    3.40
  -2   3   0 3562.04   57.19
  -2   3   0 3454.05   58.09
  -2   3   0 3556.54   57.19
  -2   3   0 3491.35   58.09
   2   3   0 3476.25   59.49
  -2   3   0 3528.25   55.19
   2   3   0 3559.24   59.09
   2   3   0 3535.45   58.59
  -2  -3   0 3505.95   59.09
  -2  -3   0 3494.95   58.19
  -2  -3   0 3538.05   58.49
  -2  -3   0 3455.55   59.39
   2  -3   0 3434.06   57.59
  -2  -3   0 3512.25   58.89
   2  -3   0 3531.75   57.99
   2  -3   0 3420.16   58.59
   2  -3   0 3548.04   55.19
   2   3   1 6012.00   96.69
   2   3   1 5427.26   98.79
   2   3   1 5747.32   95.99
  -2   3  -1 5753.92   95.69
   2   3   1 5953.20   96.19
  -2   3  -1 5589.14   94.29
  -2   3  -1 5664.93   95.89
   2   3   1 6006.80   96.69
  -2   3  -1 5847.82   96.29
  -2   3  -1 5798.82   95.49
   2  -3   1 5847.12   96.19
  -2  -3  -1 5918.31   95.89
  -2  -3  -1 5856.01   95.79
  -2  -3  -1 5964.50   96.79
   2  -3   1 5924.91   95.99
   2  -3   1 5913.81   96.29
  -2  -3  -1 6005.60   96.59
   2  -3   1 5769.22   92.69
  -2  -3  -1 5877.51   96.19
   2  -3   1 5815.42   95.79
   2   3   2   21.00    5.10
  -2   3  -2   19.80    4.40
  -2   3  -2   13.50    4.80
  -2   3  -2   12.40    5.10
   2   3   2   21.00    5.60
   2   3   2   13.40    5.20
   2   3   2   17.30    5.10
  -2   3  -2   16.60    5.30
   2   3   2   17.20    5.50
  -2   3  -2    8.10    4.70
  -2  -3  -2   19.40    5.90
  -2  -3  -2   15.50    4.70
   2  -3   2   27.00    5.60
  -2  -3  -2    5.90    6.00
   2  -3   2    9.90    4.20
  -2  -3  -2   19.70    5.20
   2  -3   2   10.70    4.90
  -2  -3  -2    7.40    4.90
   2  -3   2   23.50    5.50
   2  -3   2    9.40    4.80
  -2   3  -3    2.80    4.90
  -2   3  -3   -4.60    4.40
  -2   3  -3    3.90    4.70
   2   3   3   -3.80    4.60
   2   3   3    0.10    5.10
   2   3   3   10.80    6.10
  -2   3  -3    3.50    4.70
  -2   3  -3    2.00    4.60
   2   3   3   -8.30    4.30
   2   3   3   -0.20    4.40
   2  -3   3    4.50    5.10
  -2  -3  -3    7.30    5.10
  -2  -3  -3    9.90    5.60
   2  -3   3   -2.70    4.30
   2  -3   3    9.10    5.30
  -2  -3  -3    2.40    4.50
   2  -3   3   -4.20    4.30
   2  -3   3    8.00    5.00
  -2  -3  -3    6.80    5.60
  -2  -3  -3    4.50    4.60
  -2   3  -4  112.79   10.30
  -2   3  -4  131.29   11.50
   2   3   4  124.69   10.00
  -2   3  -4  119.69    9.40
   2   3   4  125.79   11.00
  -2   3  -4  116.99    9.70
   2   3   4  129.99   10.70
  -2   3  -4  130.49   10.80
   2   3   4  113.19   10.00
   2  -3   4  140.59   11.40
  -2  -3  -4  129.09   10.30
   2  -3   4  141.89   10.80
   2  -3   4  139.99   10.60
  -2  -3  -4  116.39   10.20
  -2  -3  -4  115.89    9.70
   2  -3   4  111.89   10.90
  -2  -3  -4  135.59   10.50
   2  -3   4  122.39   10.60
   2   3   5  174.38   13.40
   2   3   5  173.58   11.70
   2   3   5  163.88   12.90
  -2   3  -5  160.38   12.20
  -2   3  -5  156.58   12.20
   2   3   5  154.38   14.40
  -2   3  -5  154.38   12.60
  -2   3  -5  170.48   12.60
  -2  -3  -5  169.78   11.90
  -2  -3  -5  150.08   11.90
  -2  -3  -5  169.08   12.40
   2  -3   5  172.88   12.80
   2  -3   5  153.78   12.00
   2  -3   5  144.29   12.40
   2  -3   5  157.78   11.80
  -2   3  -6   18.00    7.00
   2   3   6   19.80    8.60
   2   3   6   46.10   13.00
  -2   3  -6   37.40    8.20
   2   3   6   26.40    7.20
   2   3   6   41.40    7.60
  -2   3  -6   19.30    7.60
   2  -3   6   35.90    8.70
   2  -3   6   36.20    8.80
   2  -3   6   17.20    6.60
  -2  -3  -6   35.60    7.90
   2  -3   6   27.50    6.90
  -2  -3  -6   26.00    6.60
  -2   3  -7    2.10    6.80
   2   3   7    0.60    6.60
   2   3   7  -14.90    6.60
  -2   3  -7   -4.00    5.00
   2   3   7    3.70    5.90
   2   3   7   -7.40    5.50
  -2   3  -7   -6.30    7.10
  -2  -3  -7   10.90    5.40
   2  -3   7    3.40    7.70
   2  -3   7    5.10    6.30
  -2  -3  -7    5.70    6.00
   2  -3   7    3.00    7.30
  -2  -3  -7   10.30    8.30
   2  -3   7    5.20    5.80
  -2   3  -8   31.10    8.20
   2   3   8   10.30    8.00
   2   3   8   17.70    7.00
  -2   3  -8   32.60   10.30
   2   3   8    2.70    7.60
   2   3   8   22.70   10.60
   2  -3   8   23.60    9.10
   2  -3   8   24.80   10.40
   2  -3   8   17.20    7.40
  -2  -3  -8   21.70   10.20
   2  -3   8   15.60    7.80
  -2  -3  -8   30.40    9.50
   2   3   9    0.60    9.60
   2   3   9    1.40    7.20
  -2   3  -9   16.30    7.70
   2   3   9   -7.30    8.00
  -2   3  -9    8.10   10.00
   2  -3   9   -7.20    7.40
   2  -3   9   10.70    7.20
  -2  -3  -9   20.40   10.20
   2  -3   9   12.80   11.60
  -2  -3  -9  -10.00   11.10
  -2  -3  -9   -7.60    6.30
   2   3  10    6.60    9.70
  -2   3 -10   -6.10   10.40
   2   3  10   -1.30   10.00
  -2  -3 -10   -3.30    9.80
   2  -3  10   -8.20    8.60
   2  -3  10  -12.00    9.40
  -2   4  10    1.50   11.30
  -2   4  10   -2.20    6.90
   2   4 -10   -3.30    8.60
  -2  -4  10    3.50    7.60
  -2  -4  10   -2.60    7.10
   2  -4 -10   13.40   11.50
  -2  -4  10    6.30   10.40
   2  -4 -10   -7.40    8.50
   2   4  -9    5.50    6.70
   2   4  -9  -12.30    6.40
  -2   4   9    6.40    7.10
  -2   4   9   12.60    9.90
   2   4  -9   -1.00    7.60
  -2   4   9   13.70    7.00
  -2  -4   9    8.30   10.90
  -2  -4   9    1.30    6.70
   2  -4  -9    4.30    7.30
   2  -4  -9  -13.10    6.30
  -2  -4   9   -1.90    6.20
   2   4  -8   20.70    8.70
   2   4  -8   24.80    7.30
  -2   4   8   24.30    7.50
  -2   4   8   26.00   11.70
  -2   4   8   31.60    7.80
   2   4  -8   20.20    6.30
   2  -4  -8   22.10    7.90
  -2  -4   8   11.10    9.10
  -2  -4   8   25.80    7.80
   2  -4  -8   27.40    6.70
   2  -4  -8   19.00    6.50
   2   4  -7   53.19   12.80
   2   4  -7   62.69   10.20
  -2   4   7   78.49   10.00
  -2   4   7   91.29   13.20
   2   4  -7   58.69    9.00
  -2   4   7   64.79    9.20
  -2  -4   7   59.59   12.60
   2  -4  -7   75.09   10.00
  -2  -4   7   65.29    9.40
  -2  -4   7   79.99   10.20
   2  -4  -7   64.49    7.90
   2  -4  -7   75.39    9.40
  -2   4   6   87.99    9.20
   2   4  -6   80.99    8.60
   2   4  -6   80.79    9.40
  -2   4   6   93.69    9.10
  -2   4   6  108.69   12.80
   2   4  -6   93.59   10.20
  -2  -4   6  106.59   13.60
   2  -4  -6   93.29    9.50
   2  -4  -6   79.69    7.90
   2  -4  -6   93.49    8.70
  -2  -4   6   98.29   10.10
  -2  -4   6   95.49    9.70
   2   4  -5  620.34   19.00
   2   4  -5  623.94   23.50
   2   4  -5  612.44   19.50
  -2   4   5  634.74   22.90
   2   4  -5  596.24   19.00
  -2   4   5  629.44   18.70
   2  -4  -5  633.24   17.90
   2  -4  -5  600.74   17.90
   2  -4  -5  634.34   18.60
  -2  -4   5  644.54   23.90
  -2  -4   5  597.24   19.60
  -2  -4   5  608.44   14.70
  -2  -4   5  607.84   19.50
  -2   4   4 1393.86   29.00
   2   4  -4 1348.17   29.70
  -2   4   4 1349.27   33.00
   2   4  -4 1366.16   29.90
   2   4  -4 1391.36   30.00
   2   4  -4 1380.76   30.30
  -2   4   4 1413.26   29.30
   2   4  -4 1341.47   34.40
  -2   4   4 1356.66   33.50
  -2  -4   4 1370.76   34.60
   2  -4  -4 1375.96   27.90
   2  -4  -4 1336.27   27.80
   2  -4  -4 1389.86   27.80
  -2  -4   4 1386.66   30.80
  -2  -4   4 1353.06   26.00
   2  -4  -4 1389.96   28.60
   2  -4  -4 1388.06   33.40
  -2  -4   4 1386.46   30.60
  -2  -4   4 1396.76   26.30
  -2  -4   4 1315.47   33.60
  -2   4   3  404.16   15.00
  -2   4   3  416.36   14.60
   2   4  -3  440.86   16.00
   2   4  -3  398.26   12.60
   2   4  -3  409.36   12.70
   2   4  -3  411.36   12.60
  -2   4   3  408.96   11.50
  -2   4   3  398.36   11.40
   2   4  -3  388.66   12.70
  -2  -4   3  402.96   13.00
  -2  -4   3  402.66   10.40
   2  -4  -3  415.86   10.80
  -2  -4   3  418.96   10.60
  -2  -4   3  421.96   15.90
   2  -4  -3  412.56   10.90
   2  -4  -3  417.96   10.70
   2  -4  -3  402.36   14.70
   2  -4  -3  415.96   10.80
  -2  -4   3  400.46   13.00
  -2  -4   3  409.36   15.30
  -2   4   2 4062.49   73.39
  -2   4   2 4234.78   70.89
  -2   4   2 4071.69   67.49
   2   4  -2 4205.98   72.99
   2   4  -2 4140.39   69.39
   2   4  -2 4173.58   69.29
  -2   4   2 4088.49   67.59
   2   4  -2 4230.58   69.79
   2   4  -2 4128.19   73.09
  -2  -4   2 4147.39   67.69
  -2  -4   2 4227.38   70.09
  -2  -4   2 4137.69   76.39
   2  -4  -2 4180.08   66.99
   2  -4  -2 4236.18   66.19
   2  -4  -2 4179.08   66.09
  -2  -4   2 4187.78   70.29
   2  -4  -2 4247.18   70.99
   2  -4  -2 4092.19   68.49
  -2   4   1 5451.35   86.99
   2   4  -1 5394.66   88.89
  -2   4   1 5554.54   86.99
   2   4  -1 5480.85   88.89
   2  -4  -1 5436.76   86.09
  -2  -4   1 5425.16   88.89
  -2  -4   1 5452.85   87.49
  -2  -4   1 5531.55   87.49
  -2  -4   1 5607.34   90.69
  -2  -4   1 5034.80   91.39
   2  -4  -1 5533.15   86.69
   2   4   0  517.15   14.20
   2   4   0  522.45   13.90
  -2   4   0  523.65    9.00
  -2   4   0  531.95   12.40
   2   4   0  500.05   13.40
  -2   4   0  523.45   13.00
   2   4   0  511.85   13.70
  -2   4   0  510.25   12.30
  -2   4   0  517.35   13.00
  -2  -4   0  516.35   14.00
   2  -4   0  523.15   12.80
  -2  -4   0  531.45   13.30
  -2  -4   0  518.15   13.40
   2  -4   0  511.85   12.80
  -2  -4   0  529.55   13.90
  -2  -4   0  539.35   13.80
   2   4   1 1023.60   23.30
  -2   4  -1 1048.40   22.70
  -2   4  -1 1037.10   22.70
   2   4   1 1060.79   23.60
   2   4   1 1018.10   22.80
  -2   4  -1 1028.20   23.10
  -2   4  -1 1063.79   23.20
  -2   4  -1 1024.10   19.20
   2   4   1 1005.70   23.10
   2  -4   1 1080.79   23.40
   2  -4   1 1039.70   19.20
  -2  -4  -1 1022.20   23.40
   2  -4   1 1042.40   23.00
   2  -4   1 1040.40   22.70
  -2  -4  -1  962.30   25.70
  -2  -4  -1 1024.20   22.70
  -2  -4  -1 1048.50   23.30
  -2  -4  -1 1025.90   22.80
   2  -4   1 1079.29   23.30
   2   4   2 1748.03   35.90
   2   4   2 1727.73   36.30
  -2   4  -2 1746.93   36.70
  -2   4  -2 1740.43   36.10
   2   4   2 1774.42   36.00
  -2   4  -2 1713.93   36.20
   2   4   2 1723.03   35.50
  -2   4  -2 1755.02   33.30
  -2   4  -2 1757.22   35.90
   2   4   2 1757.72   36.60
  -2  -4  -2 1744.43   35.60
  -2  -4  -2 1747.43   36.20
   2  -4   2 1675.03   33.10
   2  -4   2 1760.22   36.10
  -2  -4  -2 1770.92   39.00
  -2  -4  -2 1762.72   36.10
   2  -4   2 1771.52   36.50
   2  -4   2 1709.03   35.60
  -2  -4  -2 1774.72   36.70
   2  -4   2 1731.13   36.40
  -2   4  -3  257.97   12.20
   2   4   3  255.37   12.90
   2   4   3  250.77   12.20
  -2   4  -3  245.28   12.40
   2   4   3  249.58   12.30
  -2   4  -3  253.07   13.00
  -2   4  -3  245.68   14.70
   2   4   3  255.07   12.60
  -2   4  -3  236.88   10.70
   2   4   3  233.58   12.70
  -2  -4  -3  232.18   12.50
  -2  -4  -3  250.67   11.80
   2  -4   3  265.57   13.10
  -2  -4  -3  227.38   11.90
   2  -4   3  245.28   11.60
   2  -4   3  231.18   11.70
   2  -4   3  246.28   12.60
  -2  -4  -3  259.77   12.50
   2  -4   3  238.68   12.80
  -2  -4  -3  249.97   12.50
   2   4   4  192.48   12.40
   2   4   4  197.68   13.60
  -2   4  -4  184.38   12.20
  -2   4  -4  178.98   12.20
  -2   4  -4  205.28   13.00
   2   4   4  184.78   11.80
   2   4   4  206.58   11.80
  -2   4  -4  178.98   11.50
  -2   4  -4  206.48   11.60
   2  -4   4  180.98   11.50
  -2  -4  -4  200.88   12.60
   2  -4   4  183.38   11.00
  -2  -4  -4  197.18   12.80
  -2  -4  -4  179.98   12.70
  -2  -4  -4  189.18   11.40
   2  -4   4  188.98   12.30
   2  -4   4  194.68   11.50
  -2  -4  -4  203.38   14.60
   2  -4   4  171.78   12.30
   2  -4   4  202.58   12.50
   2   4   5   -2.60    6.70
   2   4   5    0.30    5.50
  -2   4  -5    6.70    6.50
   2   4   5   -1.30    4.90
  -2   4  -5   -0.20    4.80
  -2   4  -5   -0.50    5.10
  -2   4  -5   -0.60    5.10
   2   4   5   -3.10    5.30
  -2  -4  -5    1.90    5.40
   2  -4   5    2.10    5.10
   2  -4   5   -3.20    5.50
   2  -4   5    0.00    5.40
   2  -4   5   -9.80    4.50
  -2  -4  -5   -1.20    5.70
  -2  -4  -5   -2.40    4.40
  -2   4  -6    6.30    5.90
   2   4   6   15.20    7.90
   2   4   6    6.50    5.90
   2   4   6    8.20    5.80
  -2   4  -6    2.80    6.90
  -2   4  -6    4.00    5.70
   2  -4   6   20.00    6.80
  -2  -4  -6    8.00    8.00
  -2  -4  -6    9.90    6.50
   2  -4   6    7.70    6.50
   2  -4   6   -1.60    6.20
   2  -4   6   16.50    6.50
  -2  -4  -6   14.80    6.20
   2   4   7   16.20    9.20
  -2   4  -7   33.00    8.70
  -2   4  -7   15.20    7.40
   2   4   7    9.80    6.50
   2   4   7   32.80    9.10
   2   4   7   16.60    7.00
  -2   4  -7   24.20    9.60
   2  -4   7   17.00    7.30
   2  -4   7   18.10    8.20
  -2  -4  -7   11.10    8.00
   2  -4   7   21.80    9.00
  -2  -4  -7   16.70    6.10
   2  -4   7   30.80    9.50
  -2  -4  -7   25.40    7.90
   2   4   8   13.40    9.10
  -2   4  -8   10.00    6.20
  -2   4  -8   -2.90    7.60
   2   4   8    4.60    7.10
  -2   4  -8    7.10    9.10
   2   4   8   -2.70    5.90
   2   4   8   14.90    9.60
  -2  -4  -8    4.60    7.80
   2  -4   8   12.60    8.60
   2  -4   8    6.00    9.60
  -2  -4  -8   13.70    8.50
   2  -4   8   -0.70    6.50
   2  -4   8   -2.10    6.10
   2   4   9   21.90   11.30
   2   4   9    5.60    7.70
  -2   4  -9   23.90   10.10
   2   4   9    2.30   10.60
  -2   4  -9   -2.40    9.40
  -2  -4  -9    0.60   10.00
  -2  -4  -9    4.70    9.50
   2  -4   9   13.80    8.80
   2  -4   9  -16.60    7.60
   2  -4   9    4.90   10.20
   2  -4   9   -4.80    6.30
  -2  -4  -9   11.00    7.70
   2   4  10   -7.40   10.60
   2   4  10    1.50    8.30
  -2   4 -10    5.70   11.50
   2  -4  10    6.30   11.20
   2  -4  10    3.40    8.70
  -2  -4 -10    5.20   10.10
   2   5 -10   12.70    9.90
  -2   5  10   16.90    8.10
  -2   5  10   10.50   11.30
  -2   5  10    6.40    7.30
  -2  -5  10   15.00   11.60
   2  -5 -10   10.20    9.70
  -2  -5  10   11.20    8.70
  -2  -5  10   15.60    8.40
  -2   5   9   19.00    7.80
   2   5  -9   25.20    9.60
   2   5  -9   32.50    9.00
  -2   5   9   13.20    7.40
  -2   5   9   14.60   11.00
   2  -5  -9   21.70    9.30
   2  -5  -9    8.60    7.10
  -2  -5   9   14.70    7.70
  -2  -5   9   16.90    8.90
  -2  -5   9    4.10   10.30
  -2   5   8    2.10    5.60
  -2   5   8   -2.70    4.90
   2   5  -8    1.90    6.00
  -2   5   8   -0.70    8.10
   2   5  -8   -9.70    6.10
   2   5  -8    7.40    5.40
   2  -5  -8   -1.60    5.20
   2  -5  -8    1.70    7.00
  -2  -5   8   -1.10    7.00
  -2  -5   8    1.40    8.20
   2  -5  -8    0.00    4.50
  -2  -5   8   -4.50    5.90
   2   5  -7   -6.60    5.80
   2   5  -7    5.10    5.60
  -2   5   7    0.50    4.90
   2   5  -7    9.20    5.00
  -2   5   7    4.00    7.70
  -2   5   7    4.30    5.10
   2  -5  -7   -4.00    5.40
  -2  -5   7   -0.80    7.50
  -2  -5   7   -4.10    5.40
   2  -5  -7    6.40    5.40
   2  -5  -7    3.90    4.50
  -2  -5   7   -0.20    5.50
   2   5  -6  170.58   11.50
  -2   5   6  158.28   11.10
   2   5  -6  154.28   10.80
  -2   5   6  153.98   10.60
   2   5  -6  166.68   12.60
  -2   5   6  134.79   13.50
  -2  -5   6  142.89   12.00
   2  -5  -6  164.98   10.70
  -2  -5   6  181.38   15.80
  -2  -5   6  165.78   11.90
  -2  -5   6  148.09    9.60
   2  -5  -6  149.79   10.90
   2  -5  -6  169.98   10.20
   2   5  -5    3.50    6.10
   2   5  -5    2.50    4.50
   2   5  -5    3.00    5.20
  -2   5   5    4.20    3.90
   2   5  -5    1.80    3.60
  -2   5   5    9.70    6.60
  -2  -5   5   -3.50    4.10
   2  -5  -5   -2.90    4.10
   2  -5  -5    9.00    3.90
   2  -5  -5   -8.70    3.70
  -2  -5   5   -0.50    5.00
  -2  -5   5   -5.90    5.40
  -2  -5   5   -0.50    4.50
   2   5  -4 1100.99   30.40
  -2   5   4 1082.79   28.40
  -2   5   4 1072.09   24.50
   2   5  -4 1072.19   26.20
  -2   5   4 1094.19   29.10
   2   5  -4 1060.59   25.70
  -2   5   4 1087.19   24.70
   2   5  -4 1096.19   26.20
   2   5  -4 1090.69   26.00
  -2  -5   4 1055.19   29.80
  -2  -5   4 1037.80   26.40
  -2  -5   4 1061.79   26.30
  -2  -5   4 1104.59   22.70
  -2  -5   4 1075.49   29.20
   2  -5  -4 1051.09   28.20
   2  -5  -4 1076.59   24.10
   2  -5  -4 1070.29   23.50
  -2  -5   4 1080.39   22.70
   2  -5  -4 1062.19   23.70
   2  -5  -4 1089.69   23.50
   2   5  -3  387.56   15.40
  -2   5   3  379.06   11.50
   2   5  -3  381.36   12.70
  -2   5   3  393.66   14.20
   2   5  -3  360.56   14.80
  -2   5   3  367.46   11.30
   2   5  -3  385.16   13.00
   2   5  -3  373.16   12.90
  -2   5   3  378.26   13.90
  -2  -5   3  372.66   13.00
   2  -5  -3  394.06   14.50
   2  -5  -3  379.56   10.80
   2  -5  -3  373.26   10.90
  -2  -5   3  386.26   15.10
  -2  -5   3  394.06   15.70
  -2  -5   3  379.06   13.20
   2  -5  -3  382.96   10.80
  -2  -5   3  379.36   11.30
   2  -5  -3  356.86   10.60
  -2  -5   3  382.26   10.90
  -2   5   2  767.12   16.60
   2   5  -2  781.52   18.50
  -2   5   2  749.92   20.30
   2   5  -2  778.42   18.70
   2   5  -2  791.72   18.10
   2   5  -2  717.53   20.20
  -2   5   2  767.62   18.40
  -2   5   2  763.42   16.60
   2   5  -2  777.72   18.30
   2  -5  -2  760.12   16.20
   2  -5  -2  784.22   18.60
   2  -5  -2  797.82   16.20
  -2  -5   2  762.42   17.00
   2  -5  -2  783.92   16.30
  -2  -5   2  755.72   20.30
   2  -5  -2  769.02   15.60
  -2  -5   2  756.32   18.80
  -2  -5   2  780.12   17.10
  -2  -5   2  789.62   18.70
  -2   5   1 3525.05   59.19
  -2   5   1 3578.14   56.69
   2   5  -1 3524.55   60.59
  -2   5   1 3455.85   59.39
  -2   5   1 3532.95   57.99
  -2   5   1 3644.84   56.89
   2   5  -1 3536.95   61.09
   2   5  -1 3640.24   62.79
   2  -5  -1 3589.24   58.99
  -2  -5   1 3549.64   61.19
   2  -5  -1 3522.25   58.29
   2  -5  -1 3579.14   58.59
  -2  -5   1 3449.25   61.59
  -2  -5   1 3529.05   62.09
  -2  -5   1 3581.54   59.89
  -2  -5   1 3621.24   60.09
   2  -5  -1 3562.34   58.99
  -2   5   0  201.58    8.00
   2   5   0  195.88    8.50
   2   5   0  203.48    9.10
   2   5   0  206.38    9.10
   2   5   0  204.08   11.10
  -2   5   0  213.28    8.50
   2   5   0  203.58    9.10
  -2   5   0  197.88    8.30
  -2   5   0  196.78    7.60
  -2  -5   0  188.88    9.00
  -2  -5   0  197.58    8.80
   2  -5   0  190.88    9.60
  -2  -5   0  206.78    8.80
  -2  -5   0  188.88    8.80
   2  -5   0  202.98    8.20
  -2  -5   0  207.48    9.00
  -2   5  -1 2386.56   44.00
  -2   5  -1 2295.37   42.90
   2   5   1 2340.27   44.00
   2   5   1 2301.67   43.70
  -2   5  -1 2328.47   38.60
  -2   5  -1 2387.36   43.90
  -2   5  -1 2303.27   43.20
   2   5   1 2321.87   44.10
   2   5   1 2326.27   43.60
   2   5   1 2280.07   43.30
  -2  -5  -1 2318.37   43.20
  -2  -5  -1 2327.87   44.50
   2  -5   1 2307.27   38.60
   2  -5   1 2289.67   38.60
   2  -5   1 2370.06   43.70
  -2  -5  -1 2355.76   44.30
   2  -5   1 2335.37   43.40
  -2  -5  -1 2279.17   43.20
   2  -5   1 2294.27   43.60
  -2  -5  -1 2258.87   43.40
  -2   5  -2  220.78   10.70
  -2   5  -2  221.88    8.90
  -2   5  -2  233.38   11.20
   2   5   2  217.18   11.10
  -2   5  -2  230.38   11.40
   2   5   2  221.68   10.80
   2   5   2  220.58   11.30
[truncated: 1,508,136 more chars]
